# Supplementary material for: 2,5-Bis[5-(3,5-dido­decyl­oxyphen­yl)-1,3,4-oxa­diazol-2-yl]-3,6-di­methyl­pyrazine
Source: IUCrdata. 2023 Jan 17;8(Pt 1):x230034. doi: 10.1107/S2414314623000342 (PMC9912323; doi:10.1107/S2414314623000342)
Supplement: Supplementary file 1 [file x-08-x230034-sup1.cif]

##############################################################################
#                                                                            #
# This CIF contains the data for a data article accepted for                 #
# publication in IUCrData. It conforms to the requirements of                #
# Notes for Authors for IUCrData, and has been                               #
# peer reviewed under the auspices of IUCrData.                              #
#                                                                            #
# Full details of the Crystallographic Information File format               #
# are given in the paper "The Crystallographic Information File (CIF):       #
# a New Standard Archive File for Crystallography" by S. R. Hall, F. H.      #
# Allen and I. D. Brown [Acta Cryst. (1991), A47, 655-685].                  #
#                                                                            #
# The current version of the core CIF dictionary is obtainable from          #
# ftp://ftp.iucr.org/pub/cif_core.dic.                                       #
#                                                                            #
# Software is freely available for graphical display of the structure(s)     #
# in this CIF. For information consult the CIF software page                 #
# http://www.iucr.org/resources/cif/software.                                #
#                                                                            #
# This file may be used for bona fide research purposes within the           #
# scientific community so long as proper attribution is given to the data    # 
# article from which it was obtained.                                        #
#                                                                            #
##############################################################################
data_I
_audit_creation_method     'SHELXL-2018/3'
_chemical_name_systematic
;
2,5-Bis[5-(3,5-didodecyloxyphenyl)-1,3,4-oxadiazol-2-yl]-3,6-dimethylpyrazine
;
_chemical_name_common     ?
_chemical_formula_moiety     'C70 H112 N6 O6'
_chemical_formula_sum     'C70 H112 N6 O6'
_chemical_formula_iupac     'C70 H112 N6 O6'
_chemical_formula_weight     1133.65
_chemical_melting_point     399
_space_group_crystal_system     triclinic
_space_group_name_H-M_alt     'P -1'
_space_group_name_Hall     '-P 1'
loop_
    _space_group_symop_operation_xyz
    'x, y, z'
    '-x, -y, -z'
_cell_length_a     8.1119(3)
_cell_length_b     9.5566(3)
_cell_length_c     22.2332(8)
_cell_angle_alpha     90.553(3)
_cell_angle_beta     91.592(3)
_cell_angle_gamma     106.047(3)
_cell_volume     1655.50(10)
_cell_formula_units_Z     1
_cell_measurement_reflns_used     12421
_cell_measurement_theta_min     1.99
_cell_measurement_theta_max     71.54
_cell_measurement_temperature     120(2)
_exptl_crystal_description     block
_exptl_crystal_colour     colorless
_exptl_crystal_size_max     0.140
_exptl_crystal_size_mid     0.080
_exptl_crystal_size_min     0.030
_exptl_crystal_density_diffrn     1.137
_exptl_crystal_density_meas     ?
_exptl_crystal_density_method     ?
_exptl_crystal_F_000     622
_exptl_absorpt_coefficient_mu     0.557
_exptl_absorpt_correction_type     none
_exptl_absorpt_process_details     ?
_exptl_absorpt_correction_T_min     ?
_exptl_absorpt_correction_T_max     ?
_diffrn_ambient_temperature     120(2)
_diffrn_source     'microfocus tube'
_diffrn_radiation_type     CuK\a
_diffrn_radiation_wavelength     1.54178
_diffrn_measurement_device_type     'Stoe Stadivari'
_diffrn_measurement_method     'rotation method, \w scans'
_diffrn_detector_area_resol_mean     13.33
_diffrn_reflns_number     46250
_diffrn_reflns_av_R_equivalents     0.0897
_diffrn_reflns_av_unetI/netI     0.0582
_diffrn_reflns_theta_min     1.988
_diffrn_reflns_theta_max     67.973
_diffrn_reflns_theta_full     67.973
_diffrn_measured_fraction_theta_max     0.925
_diffrn_measured_fraction_theta_full     0.925
_diffrn_reflns_limit_h_min     -9
_diffrn_reflns_limit_h_max     9
_diffrn_reflns_limit_k_min     -11
_diffrn_reflns_limit_k_max     11
_diffrn_reflns_limit_l_min     -26
_diffrn_reflns_limit_l_max     26
_refine_special_details
;
Hydrogen atoms were placed at calculated positions and were refined
in the riding-model approximation with C~aromatic~--H = 0.95 \%A,
C~methylene~--H = 0.99 \%A, and C~methyl~--H = 0.98 \%A and with
<i>U</i>~iso~(H) = 1.2 <i>U</i>~eq~(C) or <i>U</i>~iso~(H) = 1.5
<i>U</i>~eq~(C~methyl~). The methyl groups were allowed to rotate but not to
tip.
;
_reflns_number_total     5582
_reflns_number_gt     3360
_reflns_threshold_expression     'I > 2\s(I)'
_refine_ls_structure_factor_coef     Fsqd
_refine_ls_matrix_type     full
_refine_ls_R_factor_all     0.0936
_refine_ls_R_factor_gt     0.0504
_refine_ls_wR_factor_gt     0.1256
_refine_ls_wR_factor_ref     0.1432
_refine_ls_goodness_of_fit_ref     0.942
_refine_ls_restrained_S_all     0.942
_refine_ls_number_reflns     5582
_refine_ls_number_parameters     373
_refine_ls_number_restraints     0
_refine_ls_hydrogen_treatment     constr
_refine_ls_weighting_scheme     calc
_refine_ls_weighting_details
                      'w=1/[\s^2^(Fo^2^)+(0.0817P)^2^] where P=(Fo^2^+2Fc^2^)/3'
_atom_sites_solution_hydrogens     geom
_atom_sites_solution_primary     dual
_atom_sites_solution_secondary     ?
_refine_ls_shift/su_max     0.000
_refine_ls_shift/su_mean     0.000
_refine_diff_density_max     0.572
_refine_diff_density_min     -0.208
_refine_ls_extinction_method     none
_refine_ls_extinction_coef     .
loop_
    _atom_type_symbol
    _atom_type_description
    _atom_type_scat_dispersion_real
    _atom_type_scat_dispersion_imag
    _atom_type_scat_source
    'C' 'C' 0.0181 0.0091
                         'International Tables Vol C Tables 4.2.6.8 and 6.1.1.4'
    'H' 'H' 0.0000 0.0000
                         'International Tables Vol C Tables 4.2.6.8 and 6.1.1.4'
    'N' 'N' 0.0311 0.0180
                         'International Tables Vol C Tables 4.2.6.8 and 6.1.1.4'
    'O' 'O' 0.0492 0.0322
                         'International Tables Vol C Tables 4.2.6.8 and 6.1.1.4'
_computing_data_collection
;
X-Area <i>WinXpose</i> (Stoe & Cie, 2019)
;
_computing_cell_refinement
;
X-Area <i>Recipe</i> (Stoe & Cie, 2019)
;
_computing_data_reduction
;
X-Area <i>Integrate</i> (Stoe & Cie, 2019)
;
_computing_structure_solution
;
<i>SHELXT2014</i> (Sheldrick, 2015<i>a</i>)
;
_computing_structure_refinement
;
<i>SHELXL2018/3</i> (Sheldrick, 2015<i>b</i>)
;
_computing_molecular_graphics
;
PLATON (Spek, 2020)
;
_computing_publication_material     ?
loop_
    _atom_site_type_symbol
    _atom_site_label
    _atom_site_fract_x
    _atom_site_fract_y
    _atom_site_fract_z
    _atom_site_U_iso_or_equiv
    _atom_site_adp_type
    _atom_site_calc_flag
    _atom_site_occupancy
    _atom_site_disorder_assembly
    _atom_site_disorder_group
    N N1 0.4330(2) 0.5972(2) 0.53110(8) 0.0250(4) Uani d 1 . .
    C C2 0.4840(3) 0.4951(2) 0.56115(10) 0.0248(5) Uani d 1 . .
    C C3 0.5511(3) 0.3976(2) 0.52863(10) 0.0240(5) Uani d 1 . .
    C C4 0.4685(3) 0.4954(2) 0.62820(10) 0.0289(5) Uani d 1 . .
    H H4A 0.417809 0.572892 0.640336 0.043 Uiso calc 1 . .
    H H4B 0.582537 0.512466 0.647519 0.043 Uiso calc 1 . .
    H H4C 0.394915 0.401114 0.640563 0.043 Uiso calc 1 . .
    C C5 0.6013(3) 0.2776(2) 0.55730(10) 0.0244(5) Uani d 1 . .
    N N6 0.5959(3) 0.2403(2) 0.61295(8) 0.0300(5) Uani d 1 . .
    N N7 0.6494(3) 0.1122(2) 0.61502(8) 0.0304(5) Uani d 1 . .
    C C8 0.6824(3) 0.0848(2) 0.56041(9) 0.0245(5) Uani d 1 . .
    O O9 0.6569(2) 0.18470(16) 0.52090(6) 0.0244(4) Uani d 1 . .
    C C10 0.7459(3) -0.0346(2) 0.53796(10) 0.0236(5) Uani d 1 . .
    C C11 0.7808(3) -0.1302(2) 0.57946(10) 0.0247(5) Uani d 1 . .
    H H11 0.757950 -0.120829 0.620758 0.030 Uiso calc 1 . .
    C C12 0.8500(3) -0.2404(2) 0.56000(9) 0.0241(5) Uani d 1 . .
    C C13 0.8827(3) -0.2539(2) 0.49996(9) 0.0240(5) Uani d 1 . .
    H H13 0.931369 -0.328264 0.486925 0.029 Uiso calc 1 . .
    C C14 0.8443(3) -0.1580(2) 0.45843(9) 0.0228(5) Uani d 1 . .
    C C15 0.7753(3) -0.0471(2) 0.47684(10) 0.0240(5) Uani d 1 . .
    H H15 0.749062 0.018229 0.448630 0.029 Uiso calc 1 . .
    O O16 0.8803(2) -0.32816(17) 0.60445(6) 0.0287(4) Uani d 1 . .
    C C17 0.9903(3) -0.4195(2) 0.59294(10) 0.0277(5) Uani d 1 . .
    H H17A 1.103735 -0.360190 0.580051 0.033 Uiso calc 1 . .
    H H17B 0.938976 -0.492003 0.560728 0.033 Uiso calc 1 . .
    C C18 1.0092(3) -0.4953(2) 0.65108(10) 0.0291(5) Uani d 1 . .
    H H18A 1.089988 -0.554965 0.645231 0.035 Uiso calc 1 . .
    H H18B 0.896548 -0.562135 0.660717 0.035 Uiso calc 1 . .
    C C19 1.0742(3) -0.3907(3) 0.70426(10) 0.0304(5) Uani d 1 . .
    H H19A 0.986994 -0.339312 0.713321 0.036 Uiso calc 1 . .
    H H19B 1.180210 -0.316845 0.693067 0.036 Uiso calc 1 . .
    C C20 1.1118(3) -0.4684(3) 0.76074(10) 0.0307(6) Uani d 1 . .
    H H20A 1.214195 -0.503073 0.754146 0.037 Uiso calc 1 . .
    H H20B 1.013675 -0.554834 0.766994 0.037 Uiso calc 1 . .
    C C21 1.1432(3) -0.3723(3) 0.81777(10) 0.0333(6) Uani d 1 . .
    H H21A 1.240036 -0.284909 0.811395 0.040 Uiso calc 1 . .
    H H21B 1.039951 -0.339102 0.824945 0.040 Uiso calc 1 . .
    C C22 1.1837(3) -0.4506(3) 0.87345(10) 0.0323(6) Uani d 1 . .
    H H22A 1.289125 -0.480808 0.866759 0.039 Uiso calc 1 . .
    H H22B 1.088599 -0.539766 0.878963 0.039 Uiso calc 1 . .
    C C23 1.2092(3) -0.3569(3) 0.93082(10) 0.0334(6) Uani d 1 . .
    H H23A 1.104016 -0.326191 0.937327 0.040 Uiso calc 1 . .
    H H23B 1.304701 -0.267990 0.925339 0.040 Uiso calc 1 . .
    C C24 1.2490(3) -0.4354(3) 0.98696(10) 0.0319(6) Uani d 1 . .
    H H24A 1.153882 -0.524675 0.992303 0.038 Uiso calc 1 . .
    H H24B 1.354663 -0.465467 0.980597 0.038 Uiso calc 1 . .
    C C25 1.2732(3) -0.3418(3) 1.04433(10) 0.0335(6) Uani d 1 . .
    H H25A 1.367141 -0.251867 1.038704 0.040 Uiso calc 1 . .
    H H25B 1.166897 -0.312784 1.050905 0.040 Uiso calc 1 . .
    C C26 1.3151(3) -0.4182(3) 1.10030(10) 0.0338(6) Uani d 1 . .
    H H26A 1.221315 -0.508143 1.106018 0.041 Uiso calc 1 . .
    H H26B 1.421681 -0.446844 1.093908 0.041 Uiso calc 1 . .
    C C27 1.3385(4) -0.3235(3) 1.15719(10) 0.0374(6) Uani d 1 . .
    H H27A 1.231819 -0.294916 1.163560 0.045 Uiso calc 1 . .
    H H27B 1.432107 -0.233484 1.151410 0.045 Uiso calc 1 . .
    C C28 1.3808(4) -0.3996(3) 1.21353(11) 0.0446(7) Uani d 1 . .
    H H28A 1.287662 -0.488016 1.220028 0.067 Uiso calc 1 . .
    H H28B 1.393540 -0.333864 1.248507 0.067 Uiso calc 1 . .
    H H28C 1.488134 -0.425691 1.208107 0.067 Uiso calc 1 . .
    O O29 0.8808(2) -0.18117(16) 0.40032(6) 0.0284(4) Uani d 1 . .
    C C30 0.8427(3) -0.0874(2) 0.35478(9) 0.0287(5) Uani d 1 . .
    H H30A 0.910389 0.014655 0.362777 0.034 Uiso calc 1 . .
    H H30B 0.719233 -0.092015 0.354322 0.034 Uiso calc 1 . .
    C C31 0.8895(3) -0.1410(3) 0.29551(10) 0.0326(6) Uani d 1 . .
    H H31A 0.825290 -0.244774 0.289450 0.039 Uiso calc 1 . .
    H H31B 1.013475 -0.134541 0.296749 0.039 Uiso calc 1 . .
    C C32 0.8501(4) -0.0542(3) 0.24239(10) 0.0329(6) Uani d 1 . .
    H H32A 0.734167 -0.040872 0.246459 0.039 Uiso calc 1 . .
    H H32B 0.933784 0.043378 0.243139 0.039 Uiso calc 1 . .
    C C33 0.8580(3) -0.1298(3) 0.18232(10) 0.0320(6) Uani d 1 . .
    H H33A 0.776254 -0.228237 0.182322 0.038 Uiso calc 1 . .
    H H33B 0.974638 -0.141789 0.178384 0.038 Uiso calc 1 . .
    C C34 0.8164(3) -0.0486(3) 0.12775(10) 0.0319(6) Uani d 1 . .
    H H34A 0.908077 0.043686 0.123919 0.038 Uiso calc 1 . .
    H H34B 0.707375 -0.023895 0.134115 0.038 Uiso calc 1 . .
    C C35 0.8002(3) -0.1378(3) 0.06942(9) 0.0317(6) Uani d 1 . .
    H H35A 0.709602 -0.230584 0.073611 0.038 Uiso calc 1 . .
    H H35B 0.909714 -0.161648 0.063027 0.038 Uiso calc 1 . .
    C C36 0.7566(3) -0.0591(3) 0.01426(9) 0.0321(6) Uani d 1 . .
    H H36A 0.648880 -0.032642 0.021052 0.039 Uiso calc 1 . .
    H H36B 0.849030 0.032104 0.009195 0.039 Uiso calc 1 . .
    C C37 0.7354(3) -0.1514(3) -0.04338(10) 0.0332(6) Uani d 1 . .
    H H37A 0.843351 -0.177654 -0.050164 0.040 Uiso calc 1 . .
    H H37B 0.643403 -0.242829 -0.038181 0.040 Uiso calc 1 . .
    C C38 0.6913(3) -0.0740(3) -0.09865(10) 0.0324(6) Uani d 1 . .
    H H38A 0.784213 0.016683 -0.104200 0.039 Uiso calc 1 . .
    H H38B 0.584358 -0.046434 -0.091618 0.039 Uiso calc 1 . .
    C C39 0.6675(4) -0.1669(3) -0.15610(10) 0.0349(6) Uani d 1 . .
    H H39A 0.576900 -0.258829 -0.150162 0.042 Uiso calc 1 . .
    H H39B 0.775603 -0.192197 -0.163757 0.042 Uiso calc 1 . .
    C C40 0.6186(4) -0.0908(3) -0.21120(10) 0.0377(6) Uani d 1 . .
    H H40A 0.513767 -0.060992 -0.202886 0.045 Uiso calc 1 . .
    H H40B 0.712046 -0.001719 -0.218608 0.045 Uiso calc 1 . .
    C C41 0.5864(4) -0.1877(3) -0.26715(11) 0.0446(7) Uani d 1 . .
    H H41A 0.691687 -0.213281 -0.276828 0.054 Uiso calc 1 . .
    H H41B 0.551884 -0.135694 -0.300897 0.054 Uiso calc 1 . .
    H H41C 0.494847 -0.276608 -0.259900 0.054 Uiso calc 1 . .
loop_
    _atom_site_aniso_label
    _atom_site_aniso_U_11
    _atom_site_aniso_U_22
    _atom_site_aniso_U_33
    _atom_site_aniso_U_12
    _atom_site_aniso_U_13
    _atom_site_aniso_U_23
    N1 0.0246(11) 0.0213(10) 0.0288(11) 0.0063(10) -0.0022(8) -0.0021(7)
    C2 0.0223(13) 0.0218(12) 0.0303(12) 0.0063(12) -0.0024(9) -0.0013(9)
    C3 0.0206(12) 0.0198(12) 0.0301(12) 0.0037(11) -0.0020(9) -0.0028(9)
    C4 0.0338(14) 0.0253(12) 0.0302(13) 0.0125(12) 0.0005(10) -0.0015(9)
    C5 0.0226(12) 0.0220(12) 0.0294(12) 0.0078(11) -0.0016(9) -0.0044(9)
    N6 0.0388(13) 0.0280(11) 0.0280(11) 0.0177(11) -0.0011(9) -0.0018(8)
    N7 0.0387(13) 0.0265(11) 0.0310(11) 0.0174(11) 0.0000(9) 0.0016(8)
    C8 0.0282(13) 0.0211(12) 0.0253(12) 0.0088(12) -0.0022(9) 0.0027(8)
    O9 0.0286(9) 0.0228(8) 0.0245(8) 0.0118(8) -0.0002(6) -0.0004(6)
    C10 0.0209(12) 0.0223(12) 0.0283(12) 0.0076(11) -0.0012(9) -0.0022(9)
    C11 0.0253(13) 0.0248(12) 0.0237(11) 0.0066(12) -0.0006(9) -0.0025(8)
    C12 0.0232(13) 0.0227(12) 0.0262(12) 0.0060(12) -0.0029(9) 0.0017(9)
    C13 0.0255(13) 0.0190(11) 0.0284(12) 0.0080(11) -0.0009(9) -0.0025(8)
    C14 0.0234(12) 0.0206(12) 0.0227(11) 0.0034(11) -0.0020(8) -0.0007(8)
    C15 0.0251(13) 0.0201(11) 0.0267(11) 0.0067(11) -0.0032(9) 0.0016(8)
    O16 0.0358(10) 0.0304(9) 0.0262(8) 0.0192(9) 0.0016(7) 0.0043(6)
    C17 0.0313(14) 0.0284(13) 0.0277(12) 0.0157(12) 0.0000(9) -0.0006(9)
    C18 0.0315(14) 0.0265(12) 0.0325(13) 0.0141(12) -0.0036(10) 0.0026(9)
    C19 0.0366(15) 0.0282(13) 0.0290(12) 0.0138(13) -0.0020(10) 0.0016(9)
    C20 0.0360(15) 0.0279(13) 0.0311(13) 0.0137(13) -0.0025(10) 0.0020(9)
    C21 0.0402(16) 0.0334(14) 0.0299(13) 0.0164(14) -0.0028(10) 0.0006(10)
    C22 0.0392(15) 0.0302(13) 0.0291(13) 0.0127(13) -0.0018(10) 0.0006(9)
    C23 0.0391(16) 0.0309(14) 0.0318(13) 0.0127(14) -0.0018(11) 0.0012(10)
    C24 0.0382(15) 0.0303(14) 0.0279(13) 0.0113(13) -0.0023(10) 0.0005(10)
    C25 0.0386(16) 0.0320(14) 0.0303(13) 0.0110(14) -0.0032(10) 0.0006(10)
    C26 0.0367(15) 0.0336(14) 0.0323(13) 0.0118(13) -0.0020(11) 0.0024(10)
    C27 0.0414(16) 0.0399(15) 0.0299(13) 0.0101(15) -0.0022(11) 0.0006(10)
    C28 0.0494(18) 0.0547(18) 0.0323(14) 0.0194(16) -0.0047(12) 0.0015(12)
    O29 0.0394(10) 0.0268(9) 0.0226(8) 0.0150(9) 0.0000(7) 0.0007(6)
    C30 0.0353(14) 0.0278(13) 0.0252(12) 0.0127(13) -0.0026(10) 0.0026(9)
    C31 0.0432(16) 0.0324(14) 0.0250(12) 0.0151(14) 0.0007(10) 0.0007(9)
    C32 0.0447(16) 0.0303(13) 0.0267(12) 0.0156(13) 0.0006(10) 0.0014(9)
    C33 0.0407(16) 0.0318(13) 0.0250(12) 0.0130(13) -0.0006(10) 0.0016(9)
    C34 0.0379(15) 0.0336(14) 0.0261(12) 0.0132(13) 0.0005(10) 0.0013(9)
    C35 0.0371(15) 0.0328(14) 0.0261(13) 0.0112(13) -0.0008(10) 0.0001(10)
    C36 0.0382(15) 0.0362(14) 0.0241(12) 0.0142(14) -0.0004(10) 0.0004(10)
    C37 0.0393(15) 0.0349(14) 0.0268(12) 0.0129(14) -0.0026(10) -0.0015(10)
    C38 0.0384(15) 0.0344(14) 0.0250(12) 0.0115(13) -0.0024(10) -0.0008(9)
    C39 0.0401(16) 0.0358(14) 0.0294(13) 0.0117(14) -0.0008(11) -0.0013(10)
    C40 0.0452(17) 0.0406(15) 0.0269(13) 0.0115(15) -0.0023(11) -0.0022(10)
    C41 0.0508(19) 0.0566(18) 0.0275(14) 0.0169(17) -0.0020(12) -0.0019(12)
_geom_special_details
;
 All esds (except the esd in the dihedral angle between two l.s. planes)
 are estimated using the full covariance matrix.  The cell esds are taken
 into account individually in the estimation of esds in distances, angles
 and torsion angles; correlations between esds in cell parameters are only
 used when they are defined by crystal symmetry.  An approximate (isotropic)
 treatment of cell esds is used for estimating esds involving l.s. planes.
;
loop_
    _geom_bond_atom_site_label_1
    _geom_bond_atom_site_label_2
    _geom_bond_site_symmetry_2
    _geom_bond_distance
    _geom_bond_publ_flag
    N1 C2 . 1.338(3) ?
    N1 C3 2_666 1.338(3) ?
    C2 C3 . 1.406(3) ?
    C2 C4 . 1.499(3) ?
    C3 C5 . 1.465(3) ?
    C4 H4A . 0.9800 ?
    C4 H4B . 0.9800 ?
    C4 H4C . 0.9800 ?
    C5 N6 . 1.290(3) ?
    C5 O9 . 1.369(2) ?
    N6 N7 . 1.408(2) ?
    N7 C8 . 1.290(3) ?
    C8 O9 . 1.357(2) ?
    C8 C10 . 1.465(3) ?
    C10 C11 . 1.382(3) ?
    C10 C15 . 1.396(3) ?
    C11 C12 . 1.394(3) ?
    C11 H11 . 0.9500 ?
    C12 O16 . 1.362(3) ?
    C12 C13 . 1.380(3) ?
    C13 C14 . 1.395(3) ?
    C13 H13 . 0.9500 ?
    C14 O29 . 1.363(3) ?
    C14 C15 . 1.391(3) ?
    C15 H15 . 0.9500 ?
    O16 C17 . 1.437(2) ?
    C17 C18 . 1.513(3) ?
    C17 H17A . 0.9900 ?
    C17 H17B . 0.9900 ?
    C18 C19 . 1.525(3) ?
    C18 H18A . 0.9900 ?
    C18 H18B . 0.9900 ?
    C19 C20 . 1.530(3) ?
    C19 H19A . 0.9900 ?
    C19 H19B . 0.9900 ?
    C20 C21 . 1.532(3) ?
    C20 H20A . 0.9900 ?
    C20 H20B . 0.9900 ?
    C21 C22 . 1.527(3) ?
    C21 H21A . 0.9900 ?
    C21 H21B . 0.9900 ?
    C22 C23 . 1.527(3) ?
    C22 H22A . 0.9900 ?
    C22 H22B . 0.9900 ?
    C23 C24 . 1.534(3) ?
    C23 H23A . 0.9900 ?
    C23 H23B . 0.9900 ?
    C24 C25 . 1.527(3) ?
    C24 H24A . 0.9900 ?
    C24 H24B . 0.9900 ?
    C25 C26 . 1.526(3) ?
    C25 H25A . 0.9900 ?
    C25 H25B . 0.9900 ?
    C26 C27 . 1.524(3) ?
    C26 H26A . 0.9900 ?
    C26 H26B . 0.9900 ?
    C27 C28 . 1.532(3) ?
    C27 H27A . 0.9900 ?
    C27 H27B . 0.9900 ?
    C28 H28A . 0.9800 ?
    C28 H28B . 0.9800 ?
    C28 H28C . 0.9800 ?
    O29 C30 . 1.441(2) ?
    C30 C31 . 1.505(3) ?
    C30 H30A . 0.9900 ?
    C30 H30B . 0.9900 ?
    C31 C32 . 1.526(3) ?
    C31 H31A . 0.9900 ?
    C31 H31B . 0.9900 ?
    C32 C33 . 1.523(3) ?
    C32 H32A . 0.9900 ?
    C32 H32B . 0.9900 ?
    C33 C34 . 1.526(3) ?
    C33 H33A . 0.9900 ?
    C33 H33B . 0.9900 ?
    C34 C35 . 1.527(3) ?
    C34 H34A . 0.9900 ?
    C34 H34B . 0.9900 ?
    C35 C36 . 1.528(3) ?
    C35 H35A . 0.9900 ?
    C35 H35B . 0.9900 ?
    C36 C37 . 1.527(3) ?
    C36 H36A . 0.9900 ?
    C36 H36B . 0.9900 ?
    C37 C38 . 1.525(3) ?
    C37 H37A . 0.9900 ?
    C37 H37B . 0.9900 ?
    C38 C39 . 1.525(3) ?
    C38 H38A . 0.9900 ?
    C38 H38B . 0.9900 ?
    C39 C40 . 1.529(3) ?
    C39 H39A . 0.9900 ?
    C39 H39B . 0.9900 ?
    C40 C41 . 1.516(3) ?
    C40 H40A . 0.9900 ?
    C40 H40B . 0.9900 ?
    C41 H41A . 0.9800 ?
    C41 H41B . 0.9800 ?
    C41 H41C . 0.9800 ?
loop_
    _geom_angle_atom_site_label_1
    _geom_angle_atom_site_label_2
    _geom_angle_atom_site_label_3
    _geom_angle_site_symmetry_1
    _geom_angle_site_symmetry_3
    _geom_angle
    _geom_angle_publ_flag
    C2 N1 C3 . 2_666 118.49(19) ?
    N1 C2 C3 . . 118.7(2) ?
    N1 C2 C4 . . 116.83(18) ?
    C3 C2 C4 . . 124.49(19) ?
    N1 C3 C2 2_666 . 122.8(2) ?
    N1 C3 C5 2_666 . 114.69(19) ?
    C2 C3 C5 . . 122.4(2) ?
    C2 C4 H4A . . 109.5 ?
    C2 C4 H4B . . 109.5 ?
    H4A C4 H4B . . 109.5 ?
    C2 C4 H4C . . 109.5 ?
    H4A C4 H4C . . 109.5 ?
    H4B C4 H4C . . 109.5 ?
    N6 C5 O9 . . 112.67(18) ?
    N6 C5 C3 . . 129.76(19) ?
    O9 C5 C3 . . 117.52(18) ?
    C5 N6 N7 . . 106.03(17) ?
    C8 N7 N6 . . 106.06(17) ?
    N7 C8 O9 . . 113.02(18) ?
    N7 C8 C10 . . 128.27(19) ?
    O9 C8 C10 . . 118.69(18) ?
    C8 O9 C5 . . 102.21(16) ?
    C11 C10 C15 . . 121.71(19) ?
    C11 C10 C8 . . 117.78(19) ?
    C15 C10 C8 . . 120.48(19) ?
    C10 C11 C12 . . 119.2(2) ?
    C10 C11 H11 . . 120.4 ?
    C12 C11 H11 . . 120.4 ?
    O16 C12 C13 . . 125.20(19) ?
    O16 C12 C11 . . 114.55(19) ?
    C13 C12 C11 . . 120.25(19) ?
    C12 C13 C14 . . 119.89(19) ?
    C12 C13 H13 . . 120.1 ?
    C14 C13 H13 . . 120.1 ?
    O29 C14 C15 . . 123.95(19) ?
    O29 C14 C13 . . 115.19(18) ?
    C15 C14 C13 . . 120.8(2) ?
    C14 C15 C10 . . 118.08(19) ?
    C14 C15 H15 . . 121.0 ?
    C10 C15 H15 . . 121.0 ?
    C12 O16 C17 . . 118.96(17) ?
    O16 C17 C18 . . 106.94(17) ?
    O16 C17 H17A . . 110.3 ?
    C18 C17 H17A . . 110.3 ?
    O16 C17 H17B . . 110.3 ?
    C18 C17 H17B . . 110.3 ?
    H17A C17 H17B . . 108.6 ?
    C17 C18 C19 . . 113.50(19) ?
    C17 C18 H18A . . 108.9 ?
    C19 C18 H18A . . 108.9 ?
    C17 C18 H18B . . 108.9 ?
    C19 C18 H18B . . 108.9 ?
    H18A C18 H18B . . 107.7 ?
    C18 C19 C20 . . 112.56(19) ?
    C18 C19 H19A . . 109.1 ?
    C20 C19 H19A . . 109.1 ?
    C18 C19 H19B . . 109.1 ?
    C20 C19 H19B . . 109.1 ?
    H19A C19 H19B . . 107.8 ?
    C19 C20 C21 . . 113.68(19) ?
    C19 C20 H20A . . 108.8 ?
    C21 C20 H20A . . 108.8 ?
    C19 C20 H20B . . 108.8 ?
    C21 C20 H20B . . 108.8 ?
    H20A C20 H20B . . 107.7 ?
    C22 C21 C20 . . 112.97(19) ?
    C22 C21 H21A . . 109.0 ?
    C20 C21 H21A . . 109.0 ?
    C22 C21 H21B . . 109.0 ?
    C20 C21 H21B . . 109.0 ?
    H21A C21 H21B . . 107.8 ?
    C21 C22 C23 . . 113.19(19) ?
    C21 C22 H22A . . 108.9 ?
    C23 C22 H22A . . 108.9 ?
    C21 C22 H22B . . 108.9 ?
    C23 C22 H22B . . 108.9 ?
    H22A C22 H22B . . 107.8 ?
    C22 C23 C24 . . 113.40(19) ?
    C22 C23 H23A . . 108.9 ?
    C24 C23 H23A . . 108.9 ?
    C22 C23 H23B . . 108.9 ?
    C24 C23 H23B . . 108.9 ?
    H23A C23 H23B . . 107.7 ?
    C25 C24 C23 . . 113.27(19) ?
    C25 C24 H24A . . 108.9 ?
    C23 C24 H24A . . 108.9 ?
    C25 C24 H24B . . 108.9 ?
    C23 C24 H24B . . 108.9 ?
    H24A C24 H24B . . 107.7 ?
    C26 C25 C24 . . 113.68(19) ?
    C26 C25 H25A . . 108.8 ?
    C24 C25 H25A . . 108.8 ?
    C26 C25 H25B . . 108.8 ?
    C24 C25 H25B . . 108.8 ?
    H25A C25 H25B . . 107.7 ?
    C27 C26 C25 . . 113.1(2) ?
    C27 C26 H26A . . 109.0 ?
    C25 C26 H26A . . 109.0 ?
    C27 C26 H26B . . 109.0 ?
    C25 C26 H26B . . 109.0 ?
    H26A C26 H26B . . 107.8 ?
    C26 C27 C28 . . 113.3(2) ?
    C26 C27 H27A . . 108.9 ?
    C28 C27 H27A . . 108.9 ?
    C26 C27 H27B . . 108.9 ?
    C28 C27 H27B . . 108.9 ?
    H27A C27 H27B . . 107.7 ?
    C27 C28 H28A . . 109.5 ?
    C27 C28 H28B . . 109.5 ?
    H28A C28 H28B . . 109.5 ?
    C27 C28 H28C . . 109.5 ?
    H28A C28 H28C . . 109.5 ?
    H28B C28 H28C . . 109.5 ?
    C14 O29 C30 . . 118.34(16) ?
    O29 C30 C31 . . 106.77(17) ?
    O29 C30 H30A . . 110.4 ?
    C31 C30 H30A . . 110.4 ?
    O29 C30 H30B . . 110.4 ?
    C31 C30 H30B . . 110.4 ?
    H30A C30 H30B . . 108.6 ?
    C30 C31 C32 . . 112.61(19) ?
    C30 C31 H31A . . 109.1 ?
    C32 C31 H31A . . 109.1 ?
    C30 C31 H31B . . 109.1 ?
    C32 C31 H31B . . 109.1 ?
    H31A C31 H31B . . 107.8 ?
    C33 C32 C31 . . 112.02(19) ?
    C33 C32 H32A . . 109.2 ?
    C31 C32 H32A . . 109.2 ?
    C33 C32 H32B . . 109.2 ?
    C31 C32 H32B . . 109.2 ?
    H32A C32 H32B . . 107.9 ?
    C32 C33 C34 . . 114.08(19) ?
    C32 C33 H33A . . 108.7 ?
    C34 C33 H33A . . 108.7 ?
    C32 C33 H33B . . 108.7 ?
    C34 C33 H33B . . 108.7 ?
    H33A C33 H33B . . 107.6 ?
    C33 C34 C35 . . 112.41(19) ?
    C33 C34 H34A . . 109.1 ?
    C35 C34 H34A . . 109.1 ?
    C33 C34 H34B . . 109.1 ?
    C35 C34 H34B . . 109.1 ?
    H34A C34 H34B . . 107.9 ?
    C34 C35 C36 . . 113.29(19) ?
    C34 C35 H35A . . 108.9 ?
    C36 C35 H35A . . 108.9 ?
    C34 C35 H35B . . 108.9 ?
    C36 C35 H35B . . 108.9 ?
    H35A C35 H35B . . 107.7 ?
    C37 C36 C35 . . 112.69(19) ?
    C37 C36 H36A . . 109.1 ?
    C35 C36 H36A . . 109.1 ?
    C37 C36 H36B . . 109.1 ?
    C35 C36 H36B . . 109.1 ?
    H36A C36 H36B . . 107.8 ?
    C38 C37 C36 . . 113.07(19) ?
    C38 C37 H37A . . 109.0 ?
    C36 C37 H37A . . 109.0 ?
    C38 C37 H37B . . 109.0 ?
    C36 C37 H37B . . 109.0 ?
    H37A C37 H37B . . 107.8 ?
    C37 C38 C39 . . 113.1(2) ?
    C37 C38 H38A . . 109.0 ?
    C39 C38 H38A . . 109.0 ?
    C37 C38 H38B . . 109.0 ?
    C39 C38 H38B . . 109.0 ?
    H38A C38 H38B . . 107.8 ?
    C38 C39 C40 . . 113.1(2) ?
    C38 C39 H39A . . 109.0 ?
    C40 C39 H39A . . 109.0 ?
    C38 C39 H39B . . 109.0 ?
    C40 C39 H39B . . 109.0 ?
    H39A C39 H39B . . 107.8 ?
    C41 C40 C39 . . 112.3(2) ?
    C41 C40 H40A . . 109.1 ?
    C39 C40 H40A . . 109.1 ?
    C41 C40 H40B . . 109.1 ?
    C39 C40 H40B . . 109.1 ?
    H40A C40 H40B . . 107.9 ?
    C40 C41 H41A . . 109.5 ?
    C40 C41 H41B . . 109.5 ?
    H41A C41 H41B . . 109.5 ?
    C40 C41 H41C . . 109.5 ?
    H41A C41 H41C . . 109.5 ?
    H41B C41 H41C . . 109.5 ?
loop_
    _geom_torsion_atom_site_label_1
    _geom_torsion_atom_site_label_2
    _geom_torsion_atom_site_label_3
    _geom_torsion_atom_site_label_4
    _geom_torsion_site_symmetry_1
    _geom_torsion_site_symmetry_2
    _geom_torsion_site_symmetry_3
    _geom_torsion_site_symmetry_4
    _geom_torsion
    _geom_torsion_publ_flag
    C3 N1 C2 C3 2_666 . . . -0.3(4) ?
    C3 N1 C2 C4 2_666 . . . 178.4(2) ?
    N1 C2 C3 N1 . . . 2_666 0.4(4) ?
    C4 C2 C3 N1 . . . 2_666 -178.3(2) ?
    N1 C2 C3 C5 . . . . -176.6(2) ?
    C4 C2 C3 C5 . . . . 4.8(4) ?
    N1 C3 C5 N6 2_666 . . . -177.5(2) ?
    C2 C3 C5 N6 . . . . -0.4(4) ?
    N1 C3 C5 O9 2_666 . . . -0.4(3) ?
    C2 C3 C5 O9 . . . . 176.7(2) ?
    O9 C5 N6 N7 . . . . -0.7(3) ?
    C3 C5 N6 N7 . . . . 176.5(2) ?
    C5 N6 N7 C8 . . . . 0.2(3) ?
    N6 N7 C8 O9 . . . . 0.4(3) ?
    N6 N7 C8 C10 . . . . 178.7(2) ?
    N7 C8 O9 C5 . . . . -0.8(3) ?
    C10 C8 O9 C5 . . . . -179.2(2) ?
    N6 C5 O9 C8 . . . . 0.9(3) ?
    C3 C5 O9 C8 . . . . -176.6(2) ?
    N7 C8 C10 C11 . . . . -2.0(4) ?
    O9 C8 C10 C11 . . . . 176.2(2) ?
    N7 C8 C10 C15 . . . . -179.7(2) ?
    O9 C8 C10 C15 . . . . -1.6(4) ?
    C15 C10 C11 C12 . . . . 1.1(4) ?
    C8 C10 C11 C12 . . . . -176.6(2) ?
    C10 C11 C12 O16 . . . . 179.8(2) ?
    C10 C11 C12 C13 . . . . -0.1(4) ?
    O16 C12 C13 C14 . . . . 179.2(2) ?
    C11 C12 C13 C14 . . . . -0.9(4) ?
    C12 C13 C14 O29 . . . . -179.7(2) ?
    C12 C13 C14 C15 . . . . 0.9(4) ?
    O29 C14 C15 C10 . . . . -179.3(2) ?
    C13 C14 C15 C10 . . . . 0.0(4) ?
    C11 C10 C15 C14 . . . . -1.0(3) ?
    C8 C10 C15 C14 . . . . 176.6(2) ?
    C13 C12 O16 C17 . . . . 15.8(3) ?
    C11 C12 O16 C17 . . . . -164.1(2) ?
    C12 O16 C17 C18 . . . . 176.2(2) ?
    O16 C17 C18 C19 . . . . -55.3(3) ?
    C17 C18 C19 C20 . . . . -173.5(2) ?
    C18 C19 C20 C21 . . . . -168.7(2) ?
    C19 C20 C21 C22 . . . . -179.0(2) ?
    C20 C21 C22 C23 . . . . -178.1(2) ?
    C21 C22 C23 C24 . . . . 179.7(2) ?
    C22 C23 C24 C25 . . . . -179.6(2) ?
    C23 C24 C25 C26 . . . . -179.2(2) ?
    C24 C25 C26 C27 . . . . -179.9(2) ?
    C25 C26 C27 C28 . . . . -179.9(2) ?
    C15 C14 O29 C30 . . . . -1.4(3) ?
    C13 C14 O29 C30 . . . . 179.3(2) ?
    C14 O29 C30 C31 . . . . -177.9(2) ?
    O29 C30 C31 C32 . . . . 178.1(2) ?
    C30 C31 C32 C33 . . . . -166.6(2) ?
    C31 C32 C33 C34 . . . . 179.0(2) ?
    C32 C33 C34 C35 . . . . -171.7(2) ?
    C33 C34 C35 C36 . . . . 179.4(2) ?
    C34 C35 C36 C37 . . . . -178.2(2) ?
    C35 C36 C37 C38 . . . . 179.8(2) ?
    C36 C37 C38 C39 . . . . -179.2(2) ?
    C37 C38 C39 C40 . . . . 178.4(2) ?
    C38 C39 C40 C41 . . . . -177.0(2) ?
_shelx_space_group_comment
;
The symmetry employed for this shelxl refinement is uniquely defined
by the following loop, which should always be used as a source of
symmetry information in preference to the above space-group names.
They are only intended as comments.
;
_shelx_estimated_absorpt_T_min     0.926
_shelx_estimated_absorpt_T_max     0.983
_shelx_hkl_file
;
  -9  -1  -3    7.21    5.47   2
  -9  -1  -3    3.02    4.97   2
  -9  -1  -3    4.88    3.20   1
  -9  -1  -2    0.76    4.33   2
  -9  -1  -2    0.39    2.74   1
  -9  -1  -2    1.50    5.07   2
  -9  -1  -2   -2.55    4.66   2
  -9  -1  -1    4.73    4.78   2
  -9  -1  -1    3.72    5.23   2
  -9  -1   0   14.20    5.66   2
  -9  -1   0   13.17    5.60   2
  -9  -1   1    4.35    5.00   2
  -9  -1   1    6.99    2.92   1
  -9  -1   1    4.63    4.73   2
  -9  -1   1    2.44    4.67   2
  -9  -1   1    3.90    5.70   2
  -9  -1   1    8.35    2.60   1
  -9  -1   2    3.39    2.71   1
  -9  -1   2    2.98    4.79   2
  -9  -1   2    5.40    4.93   2
  -9  -1   2    1.99    3.35   1
  -9  -1   2    2.08    4.92   2
  -9  -1   3    5.20    2.83   1
  -9  -1   3    3.85    4.87   2
  -9  -1   3    2.75    2.88   1
  -9  -1   3    3.59    4.76   2
  -9  -1   3   -0.54    5.05   2
  -9  -1   3    1.63    4.81   2
  -9  -1   4   -2.59    5.54   2
  -9  -1   4   -0.56    2.83   1
  -9  -1   4    0.18    5.52   2
  -9  -1   4   -0.06    5.08   2
  -9  -1   4   -0.19    5.29   2
  -9  -1   4   -1.78    3.23   1
  -9   0  -6    4.64    2.95   1
  -9   0  -6    3.55    2.82   1
  -9   0  -6    3.51    4.91   2
  -9   0  -6    3.83    5.39   2
  -9   0  -6    8.36    4.46   2
  -9   0  -6    3.53    4.65   2
  -9   0  -5    7.91    6.17   2
  -9   0  -5    2.67    5.30   2
  -9   0  -5    4.24    5.29   2
  -9   0  -5    7.79    5.87   2
  -9   0  -5    6.71    3.42   1
  -9   0  -5    4.73    3.35   1
  -9   0  -4    0.30    5.63   2
  -9   0  -4    1.97    5.98   2
  -9   0  -4   -0.76    5.67   2
  -9   0  -4    4.24    3.08   1
  -9   0  -4    4.98    5.90   2
  -9   0  -4    1.55    3.58   1
  -9   0  -3    0.22    5.11   2
  -9   0  -3    3.95    5.46   2
  -9   0  -3    2.96    3.19   1
  -9   0  -3    7.08    6.09   2
  -9   0  -3    4.75    5.70   2
  -9   0  -3    6.88    6.13   2
  -9   0  -3    3.12    2.81   1
  -9   0  -2    2.11    3.07   1
  -9   0  -2    3.80    3.79   1
  -9   0  -2    0.51    6.16   2
  -9   0  -2    5.53    5.59   2
  -9   0  -2   -1.67    6.35   2
  -9   0  -2    1.77    5.59   2
  -9   0  -1    9.77    5.77   2
  -9   0  -1    7.25    6.73   2
  -9   0  -1    7.62    3.75   1
  -9   0  -1    7.01    5.54   2
  -9   0  -1   13.62    6.90   2
  -9   0  -1   10.33    3.45   1
  -9   0  -1   10.68    6.25   2
  -9   0  -1    8.11    3.34   1
  -9   0   0   19.39    6.13   2
  -9   0   0   16.53    5.78   2
  -9   0   0   12.85    6.77   2
  -9   0   0   17.17    6.57   2
  -9   0   0   15.64    6.11   2
  -9   0   0   21.28    3.79   1
  -9   0   0   16.77    3.69   1
  -9   0   0   12.92    4.04   1
  -9   0   1   24.74    6.67   2
  -9   0   1   31.96    7.41   2
  -9   0   1   20.28    5.99   2
  -9   0   1   24.00    6.12   2
  -9   0   1   20.58    3.36   1
  -9   0   1   29.55    7.03   2
  -9   0   1   21.52    3.35   1
  -9   0   1   21.44    3.64   1
  -9   0   2   14.46    6.43   2
  -9   0   2   16.99    3.57   1
  -9   0   2    4.82    3.36   1
  -9   0   2   11.41    7.16   2
  -9   0   2   12.63    5.93   2
  -9   0   2   10.27    6.27   2
  -9   0   3    3.29    3.21   1
  -9   0   3    4.93    5.59   2
  -9   0   3    0.40    5.92   2
  -9   0   3    6.96    5.81   2
  -9   0   3   -0.95    5.61   2
  -9   0   3    0.93    5.98   2
  -9   0   4   -6.17    5.36   2
  -9   0   4   -0.40    5.37   2
  -9   0   4    0.48    6.70   2
  -9   0   4   -1.64    3.13   1
  -9   0   4   -0.17    4.68   2
  -9   0   4   -0.40    2.91   1
  -9   0   4   -0.43    3.69   1
  -9   0   4   -2.81    5.55   2
  -9   0   5    2.40    5.20   2
  -9   0   5   -0.65    5.16   2
  -9   0   5   -0.47    4.68   2
  -9   0   5   -1.47    5.58   2
  -9   0   5    3.82    3.20   1
  -9   0   5   -5.35    5.31   2
  -9   0   6    0.95    4.76   2
  -9   0   6    2.32    5.41   2
  -9   0   6    2.76    3.04   1
  -9   0   6   -0.41    5.91   2
  -9   0   6    0.21    6.02   2
  -9   0   6   -2.06    5.28   2
  -9   0   7   -0.03    5.15   2
  -9   0   7    2.44    4.89   2
  -9   0   7    2.13    3.41   1
  -9   0   7   -0.37    4.15   2
  -9   0   7   -0.71    6.08   2
  -9   0   8   11.53    5.87   2
  -9   0   8    2.21    5.38   2
  -9   0   8    8.61    5.09   2
  -9   0   8    6.53    4.87   2
  -9   0   8    9.49    2.91   1
  -9   0   8    7.12    4.67   2
  -9   0   8    8.70    3.30   1
  -9   1  -8    2.75    4.49   2
  -9   1  -8    2.75    2.71   1
  -9   1  -8    4.68    5.21   2
  -9   1  -8    2.17    4.78   2
  -9   1  -8    3.39    2.98   1
  -9   1  -8    2.97    5.04   2
  -9   1  -8    1.97    2.83   1
  -9   1  -7    7.07    5.62   2
  -9   1  -7    3.37    3.14   1
  -9   1  -7    4.73    5.59   2
  -9   1  -7    2.25    4.83   2
  -9   1  -7    6.07    3.10   1
  -9   1  -7    4.76    3.35   1
  -9   1  -7    7.00    5.57   2
  -9   1  -6   -0.98    2.58   1
  -9   1  -6   -1.84    4.91   2
  -9   1  -6    0.23    2.90   1
  -9   1  -6    0.62    5.66   2
  -9   1  -6   -0.16    5.58   2
  -9   1  -6   -2.32    4.72   2
  -9   1  -6   -0.50    3.28   1
  -9   1  -5   -0.71    5.42   2
  -9   1  -5    1.54    6.03   2
  -9   1  -5    4.01    6.16   2
  -9   1  -5    5.41    5.64   2
  -9   1  -5    5.64    5.87   2
  -9   1  -5    3.90    3.03   1
  -9   1  -5    6.32    3.63   1
  -9   1  -5    6.18    3.04   1
  -9   1  -4    3.25    7.01   2
  -9   1  -4    1.55    6.35   2
  -9   1  -4   -0.48    3.81   1
  -9   1  -4   -0.95    3.40   1
  -9   1  -4   -0.34    3.47   1
  -9   1  -4    8.52    6.32   2
  -9   1  -4   -1.91    6.18   2
  -9   1  -4   -0.28    5.79   2
  -9   1  -3   -3.67    3.24   1
  -9   1  -3   -3.89    3.92   1
  -9   1  -3   -3.09    6.51   2
  -9   1  -3    1.79    6.18   2
  -9   1  -3    3.30    5.91   2
  -9   1  -3   -1.53    5.92   2
  -9   1  -2    5.18    6.01   2
  -9   1  -2    3.09    3.37   1
  -9   1  -2    3.79    7.41   2
  -9   1  -2    3.05    3.93   1
  -9   1  -2    5.56    6.87   2
  -9   1  -1   -2.97    6.36   2
  -9   1  -1    4.85    3.60   1
  -9   1  -1    5.32    3.52   1
  -9   1  -1    5.33    6.35   2
  -9   1  -1    1.14    6.51   2
  -9   1  -1    1.23    5.79   2
  -9   1   0    7.43    7.40   2
  -9   1   0    6.28    7.36   2
  -9   1   0    2.07    4.23   1
  -9   1   0   -0.11    6.82   2
  -9   1   0    4.62    5.87   2
  -9   1   0   -2.45    4.07   1
  -9   1   0   -3.18    4.07   1
  -9   1   1    9.19    5.97   2
  -9   1   1    6.82    6.01   2
  -9   1   1   10.51    7.24   2
  -9   1   1   10.45    3.66   1
  -9   1   1   12.23    3.68   1
  -9   1   1   14.53    7.58   2
  -9   1   1   12.73    6.56   2
  -9   1   2    9.83    7.40   2
  -9   1   2    7.53    3.68   1
  -9   1   2   11.74    6.25   2
  -9   1   2    7.12    5.70   2
  -9   1   2    8.15    5.86   2
  -9   1   2   13.52    7.70   2
  -9   1   2    8.72    3.64   1
  -9   1   3   -0.74    5.92   2
  -9   1   3    2.62    5.86   2
  -9   1   3    1.14    3.51   1
  -9   1   3    4.96    7.29   2
  -9   1   3    1.82    6.07   2
  -9   1   3    3.56    4.24   1
  -9   1   3   -3.39    6.41   2
  -9   1   4    7.21    6.27   2
  -9   1   4   -0.18    3.46   1
  -9   1   4    0.57    6.01   2
  -9   1   4    1.69    5.97   2
  -9   1   4    0.16    3.34   1
  -9   1   4    0.68    5.74   2
  -9   1   4   -2.41    5.49   2
  -9   1   4   -3.08    3.45   1
  -9   1   5    0.65    3.34   1
  -9   1   5    0.11    6.88   2
  -9   1   5   -1.35    6.71   2
  -9   1   5   -0.85    6.37   2
  -9   1   5   -5.67    6.69   2
  -9   1   5    0.25    3.51   1
  -9   1   5   -2.49    6.02   2
  -9   1   5    3.72    3.72   1
  -9   1   5    0.89    5.88   2
  -9   1   6    3.28    5.95   2
  -9   1   6    0.11    6.10   2
  -9   1   6   -3.75    6.60   2
  -9   1   6    0.92    3.39   1
  -9   1   6    3.70    6.18   2
  -9   1   6    0.39    5.84   2
  -9   1   6   -0.15    3.45   1
  -9   1   6    1.99    5.70   2
  -9   1   7   29.64    6.08   2
  -9   1   7   32.24    6.95   2
  -9   1   7   25.82    3.66   1
  -9   1   7   26.47    6.39   2
  -9   1   7   31.27    3.96   1
  -9   1   7   27.68    6.10   2
  -9   1   8   18.66    6.42   2
  -9   1   8   18.95    6.47   2
  -9   1   8   16.99    3.26   1
  -9   1   8   24.51    5.82   2
  -9   1   8   14.29    3.75   1
  -9   1   8   20.26    5.21   2
  -9   1   9    5.37    5.83   2
  -9   1   9   -0.18    4.90   2
  -9   1   9    0.94    2.94   1
  -9   1   9    2.82    5.67   2
  -9   1   9    2.62    5.31   2
  -9   2  -9   20.32    4.64   2
  -9   2  -9   17.18    2.89   1
  -9   2  -9   19.17    3.36   1
  -9   2  -9   23.79    5.42   2
  -9   2  -9   24.31    5.04   2
  -9   2  -8   12.08    5.83   2
  -9   2  -8   15.80    5.55   2
  -9   2  -8   11.91    3.08   1
  -9   2  -8    9.34    5.55   2
  -9   2  -8   14.31    5.66   2
  -9   2  -7    2.85    5.71   2
  -9   2  -7   -2.96    5.65   2
  -9   2  -7    2.74    5.27   2
  -9   2  -6   -0.95    5.88   2
  -9   2  -6   -0.36    6.61   2
  -9   2  -6    1.05    5.22   2
  -9   2  -6    1.46    3.88   1
  -9   2  -6    0.56    5.79   2
  -9   2  -6    1.63    3.87   1
  -9   2  -6   -4.87    6.76   2
  -9   2  -5   -0.47    6.55   2
  -9   2  -5    6.77    5.54   2
  -9   2  -5    3.08    3.98   1
  -9   2  -5    6.18    3.73   1
  -9   2  -5    5.26    3.91   1
  -9   2  -5    0.88    6.66   2
  -9   2  -5    4.21    7.04   2
  -9   2  -5    1.84    5.84   2
  -9   2  -4   15.71    7.34   2
  -9   2  -4   19.92    3.68   1
  -9   2  -4   20.24    6.83   2
  -9   2  -4   16.02    3.60   1
  -9   2  -4   24.25    6.53   2
  -9   2  -3    3.95    6.16   2
  -9   2  -3   -1.60    3.54   1
  -9   2  -3    1.99    5.63   2
  -9   2  -3   -0.43    4.00   1
  -9   2  -3    0.89    7.03   2
  -9   2  -3   -5.54    6.12   2
  -9   2  -2   -2.35    3.61   1
  -9   2  -2   -2.41    4.16   1
  -9   2  -2    4.56    7.31   2
  -9   2  -2    7.09    6.44   2
  -9   2  -2    3.16    7.34   2
  -9   2  -2    6.91    5.80   2
  -9   2  -1    4.67    3.58   1
  -9   2  -1    1.71    6.22   2
  -9   2  -1   -0.32    3.79   1
  -9   2  -1    1.31    6.39   2
  -9   2  -1    3.51    5.76   2
  -9   2  -1   -2.05    6.31   2
  -9   2  -1    5.46    3.69   1
  -9   2   0   -0.08    3.69   1
  -9   2   0   -0.03    6.68   2
  -9   2   0    1.33    6.59   2
  -9   2   0    4.82    3.81   1
  -9   2   0    0.94    6.40   2
  -9   2   0   -3.22    6.34   2
  -9   2   1   -3.07    6.70   2
  -9   2   1   -4.64    6.12   2
  -9   2   1   -2.73    6.32   2
  -9   2   1    0.89    6.39   2
  -9   2   1    5.09    3.73   1
  -9   2   2   -2.88    4.40   1
  -9   2   2    3.40    6.42   2
  -9   2   2   -0.30    3.63   1
  -9   2   2    2.02    6.29   2
  -9   2   2   -4.40    7.82   2
  -9   2   3    0.49    7.12   2
  -9   2   3   -1.17    4.08   1
  -9   2   3    1.67    4.41   1
  -9   2   3   -0.87    6.33   2
  -9   2   3    3.14    6.63   2
  -9   2   4    3.63    6.69   2
  -9   2   4    7.54    7.38   2
  -9   2   4    1.46    4.25   1
  -9   2   4    8.79    6.51   2
  -9   2   4    6.77    6.30   2
  -9   2   5   60.21    8.03   2
  -9   2   5   52.17    4.07   1
  -9   2   5   59.38    7.13   2
  -9   2   6   10.65    6.00   2
  -9   2   6    5.27    5.59   2
  -9   2   6   13.37    6.25   2
  -9   2   6    9.66    3.52   1
  -9   2   6    5.98    7.01   2
  -9   2   6   11.07    4.07   1
  -9   2   7    0.65    5.78   2
  -9   2   7    1.07    4.96   2
  -9   2   7    0.23    3.32   1
  -9   2   8    0.05    3.58   1
  -9   2   8    5.07    6.34   2
  -9   2   8    0.60    5.78   2
  -9   2   8    5.85    5.50   2
  -9   2   9    9.98    5.19   2
  -9   2   9    8.83    5.69   2
  -9   2   9    4.22    5.42   2
  -9   2   9    8.97    3.10   1
  -9   2  10   26.08    5.73   2
  -9   3  -9    3.34    5.24   2
  -9   3  -9    0.37    4.71   2
  -9   3  -8    2.71    4.44   2
  -9   3  -8   -0.92    4.99   2
  -9   3  -8    1.91    5.06   2
  -9   3  -8    5.00    3.23   1
  -9   3  -7    3.17    5.62   2
  -9   3  -7    1.11    4.71   2
  -9   3  -7   -0.78    6.16   2
  -9   3  -7   -1.18    3.08   1
  -9   3  -7   -2.79    6.02   2
  -9   3  -6    5.37    3.59   1
  -9   3  -6    3.56    6.50   2
  -9   3  -6   12.03    6.43   2
  -9   3  -6    6.88    5.05   2
  -9   3  -6    8.85    3.92   1
  -9   3  -6    7.61    6.56   2
  -9   3  -5    0.17    3.18   1
  -9   3  -5    3.38    7.16   2
  -9   3  -5    1.01    6.53   2
  -9   3  -5   10.49    5.80   2
  -9   3  -5    0.83    4.00   1
  -9   3  -5    4.76    4.20   1
  -9   3  -5    5.70    5.27   2
  -9   3  -5    4.49    6.78   2
  -9   3  -4    9.76    4.20   1
  -9   3  -4    5.84    7.33   2
  -9   3  -4    7.53    3.42   1
  -9   3  -4    3.60    6.77   2
  -9   3  -4    7.97    5.95   2
  -9   3  -3   13.91    3.89   1
  -9   3  -3   13.99    4.26   1
  -9   3  -3   12.87    6.72   2
  -9   3  -3    9.89    7.35   2
  -9   3  -3    9.35    7.10   2
  -9   3  -3    5.43    6.37   2
  -9   3  -3   11.29    3.74   1
  -9   3  -2   10.96    6.52   2
  -9   3  -2   12.30    3.84   1
  -9   3  -2    9.33    6.44   2
  -9   3  -2   12.62    6.62   2
  -9   3  -1    4.69    4.32   1
  -9   3  -1    1.11    4.46   1
  -9   3  -1    2.42    7.38   2
  -9   3  -1   -2.15    6.33   2
  -9   3  -1    0.74    3.74   1
  -9   3  -1    3.31    6.52   2
  -9   3   0   -2.33    4.27   1
  -9   3   0   -2.82    7.32   2
  -9   3   0    1.14    6.31   2
  -9   3   1    1.69    6.35   2
  -9   3   1    0.21    3.66   1
  -9   3   1    2.00    4.02   1
  -9   3   1    1.39    3.78   1
  -9   3   1    4.40    7.36   2
  -9   3   1    4.18    6.54   2
  -9   3   2    3.97    6.76   2
  -9   3   2    1.51    3.83   1
  -9   3   2    0.73    6.27   2
  -9   3   2    1.74    6.09   2
  -9   3   2   -3.34    6.39   2
  -9   3   2    0.86    3.65   1
  -9   3   3   -3.06    6.07   2
  -9   3   3    0.92    3.80   1
  -9   3   3    4.85    6.70   2
  -9   3   3   -1.55    6.44   2
  -9   3   3    1.03    3.58   1
  -9   3   4    3.62    7.41   2
  -9   3   4    2.64    3.54   1
  -9   3   4    3.23    4.40   1
  -9   3   4    0.45    5.56   2
  -9   3   4   -0.90    6.07   2
  -9   3   5    2.14    7.46   2
  -9   3   5    3.08    4.24   1
  -9   3   5    1.31    3.44   1
  -9   3   5    3.03    5.64   2
  -9   3   5    4.66    6.07   2
  -9   3   6    4.98    3.31   1
  -9   3   6    0.69    7.22   2
  -9   3   6    2.77    5.47   2
  -9   3   6    4.17    3.65   1
  -9   3   7    4.16    6.04   2
  -9   3   7    2.28    5.21   2
  -9   3   7    2.41    4.00   1
  -9   3   7    3.97    5.47   2
  -9   3   8    1.13    5.05   2
  -9   3   9    4.68    4.84   2
  -9   3   9    1.63    3.53   1
  -9   3   9    6.89    6.13   2
  -9   3  10   19.30    3.24   1
  -9   3  10   15.99    4.88   2
  -9   3  10   11.10    4.94   2
  -9   4  -9    0.49    5.17   2
  -9   4  -9   -2.48    5.26   2
  -9   4  -9    3.35    3.45   1
  -9   4  -8   14.12    5.25   2
  -9   4  -8   12.36    5.27   2
  -9   4  -8   12.52    3.33   1
  -9   4  -7   72.22    6.38   2
  -9   4  -7   86.23    4.58   1
  -9   4  -6   59.80    4.07   1
  -9   4  -6   69.86    7.58   2
  -9   4  -6   60.32    6.63   2
  -9   4  -5    0.05    3.15   1
  -9   4  -5    8.65    6.82   2
  -9   4  -5    3.54    5.61   2
  -9   4  -5   -0.03    6.35   2
  -9   4  -5    1.38    4.22   1
  -9   4  -4  149.89    4.94   1
  -9   4  -4  147.82    8.31   2
  -9   4  -4  167.11    9.44   2
  -9   4  -4  147.30    5.23   1
  -9   4  -4  158.10    8.47   2
  -9   4  -4  148.45    5.64   1
  -9   4  -4  154.66    9.12   2
  -9   4  -3   36.86    6.57   2
  -9   4  -3   32.70    7.67   2
  -9   4  -3   37.52    3.79   1
  -9   4  -3   31.63    6.44   2
  -9   4  -3   32.24    6.74   2
  -9   4  -3   33.83    4.12   1
  -9   4  -3   33.36    3.85   1
  -9   4  -2   36.68    4.43   1
  -9   4  -2   29.91    7.34   2
  -9   4  -2   31.68    6.58   2
  -9   4  -2   31.16    3.98   1
  -9   4  -1   11.58    4.02   1
  -9   4  -1   11.41    7.54   2
  -9   4  -1   12.16    6.05   2
  -9   4  -1   13.60    7.30   2
  -9   4  -1   12.85    6.99   2
  -9   4   0    1.66    4.38   1
  -9   4   0    3.02    4.57   1
  -9   4   0    5.65    6.09   2
  -9   4   0    5.84    6.44   2
  -9   4   0    3.35    3.54   1
  -9   4   1    2.11    6.24   2
  -9   4   1    5.12    3.79   1
  -9   4   1   -1.30    6.07   2
  -9   4   1    1.11    3.56   1
  -9   4   1    4.54    3.77   1
  -9   4   2    3.94    7.44   2
  -9   4   2   -0.35    4.37   1
  -9   4   2    4.60    6.13   2
  -9   4   3   -0.79    6.24   2
  -9   4   3   -2.44    7.06   2
  -9   4   3    6.91    4.19   1
  -9   4   3    3.39    4.02   1
  -9   4   3    1.52    3.71   1
  -9   4   4    3.70    5.48   2
  -9   4   4    2.39    4.31   1
  -9   4   4    7.95    6.06   2
  -9   4   4    5.87    3.47   1
  -9   4   4    4.37    7.27   2
  -9   4   5    2.71    3.59   1
  -9   4   5   -0.83    5.29   2
  -9   4   5    0.13    6.17   2
  -9   4   6    2.98    7.14   2
  -9   4   6   -0.26    5.09   2
  -9   4   6   -0.67    4.09   1
  -9   4   7    8.11    5.10   2
  -9   4   7   -1.85    6.89   2
  -9   4   7   -1.98    3.46   1
  -9   4   8   -3.92    3.70   1
  -9   4   8    1.43    6.34   2
  -9   4   8    4.77    5.64   2
  -9   4   9   -2.41    3.54   1
  -9   4   9   -1.63    4.39   2
  -9   4   9   -0.06    6.03   2
  -9   4  10    1.35    2.82   1
  -9   4  10   -2.86    4.78   2
  -9   4  10   -0.12    5.54   2
  -9   5  -8    7.85    2.94   1
  -9   5  -8   11.59    5.66   2
  -9   5  -7   30.51    3.49   1
  -9   5  -7   30.79    5.67   2
  -9   5  -7   23.73    5.12   2
  -9   5  -7   29.17    5.16   2
  -9   5  -6   11.21    3.39   1
  -9   5  -6   15.96    5.90   2
  -9   5  -6    8.82    4.96   2
  -9   5  -6   18.81    6.34   2
  -9   5  -5   19.35    6.58   2
  -9   5  -5   12.65    5.35   2
  -9   5  -5   19.06    4.13   1
  -9   5  -4   31.14    4.49   1
  -9   5  -4   29.50    6.88   2
  -9   5  -4   28.13    3.45   1
  -9   5  -4   26.03    5.96   2
  -9   5  -3   71.22    4.98   1
  -9   5  -3   70.45    6.78   2
  -9   5  -3   63.41    3.88   1
  -9   5  -2   43.90    4.74   1
  -9   5  -2   42.41    7.43   2
  -9   5  -2   38.28    6.28   2
  -9   5  -1   26.26    3.53   1
  -9   5  -1   23.17    6.06   2
  -9   5  -1   21.27    7.11   2
  -9   5  -1   23.47    3.87   1
  -9   5   0   24.46    7.08   2
  -9   5   0   20.07    3.89   1
  -9   5   0   16.30    7.13   2
  -9   5   0   24.68    4.23   1
  -9   5   0   19.92    6.82   2
  -9   5   1   14.89    4.52   1
  -9   5   1   19.50    5.79   2
  -9   5   1   17.96    3.70   1
  -9   5   1   19.74    6.40   2
  -9   5   1   24.53    6.10   2
  -9   5   1   19.24    3.45   1
  -9   5   2   11.07    4.44   1
  -9   5   2    9.60    6.27   2
  -9   5   2   12.45    3.69   1
  -9   5   3    1.43    6.93   2
  -9   5   3    0.61    4.01   1
  -9   5   3    0.91    4.09   1
  -9   5   4    2.07    5.81   2
  -9   5   4   -0.59    3.49   1
  -9   5   4    1.30    3.77   1
  -9   5   5   -1.47    6.77   2
  -9   5   5    5.24    3.53   1
  -9   5   5    6.60    4.17   1
  -9   5   6   12.74    4.08   1
  -9   5   6   15.82    6.88   2
  -9   5   7   16.22    5.70   2
  -9   5   7   11.98    3.30   1
  -9   5   8   17.47    3.77   1
  -9   5   8   10.54    6.15   2
  -9   5   9    7.03    3.35   1
  -9   5   9    5.77    5.70   2
  -9   6  -6   -1.11    5.33   2
  -9   6  -6    5.15    3.01   1
  -9   6  -5   -4.25    3.60   1
  -9   6  -5   -4.62    4.92   2
  -9   6  -5   -2.77    4.48   2
  -9   6  -4    1.42    5.27   2
  -9   6  -4   -0.09    3.22   1
  -9   6  -3    3.73    5.37   2
  -9   6  -3    6.65    3.94   1
  -9   6  -2    7.67    4.03   1
  -9   6  -1    1.10    6.15   2
  -9   6  -1    3.26    3.47   1
  -9   6   0    4.83    6.10   2
  -9   6   1   -0.54    6.07   2
  -9   6   1    4.13    3.49   1
  -9   6   2    5.50    5.59   2
  -9   6   2    4.21    3.44   1
  -9   6   3   48.58    6.36   2
  -9   6   3   45.45    5.91   2
  -9   6   3   43.21    3.76   1
  -9   6   4   10.35    6.19   2
  -9   6   4    8.11    3.73   1
  -9   6   5   28.29    3.61   1
  -9   6   5   29.69    3.44   1
  -9   6   5   33.22    5.72   2
  -9   6   6    0.63    2.99   1
  -9   6   6    2.98    3.05   1
  -9   6   6    3.43    4.85   2
  -9   6   7   -0.45    2.87   1
  -9   6   7   -0.20    4.75   2
  -9   7  -2    4.11    5.39   2
  -9   7  -2    7.62    3.53   1
  -9   7  -1    4.03    3.55   1
  -9   7  -1    0.37    5.20   2
  -9   7   0   -3.65    3.00   1
  -9   7   0    4.51    4.63   2
  -9   7   1    5.76    3.58   1
  -9   7   1    3.41    5.08   2
  -9   7   2   11.62    4.96   2
  -9   7   2   17.56    3.63   1
  -9   7   3    6.69    2.90   1
  -8  -3  -6    1.82    2.54   1
  -8  -3  -6    4.29    4.65   2
  -8  -3  -5    8.87    2.91   1
  -8  -3  -5    4.36    5.13   2
  -8  -3  -4   15.23    5.64   2
  -8  -3  -4   16.94    3.15   1
  -8  -3  -3   25.28    5.95   2
  -8  -3  -3   30.02    3.44   1
  -8  -3  -3   23.36    4.86   2
  -8  -3  -2    3.50    4.93   2
  -8  -3  -2    3.87    5.84   2
  -8  -3  -2    4.64    2.81   1
  -8  -3  -1    5.13    3.36   1
  -8  -3  -1    3.39    5.32   2
  -8  -3  -1    7.95    5.91   2
  -8  -3   0   10.49    6.23   2
  -8  -3   0    9.38    3.48   1
  -8  -3   0    8.11    5.69   2
  -8  -3   1    3.60    5.38   2
  -8  -3   1    3.58    3.34   1
  -8  -3   1    3.70    6.08   2
  -8  -3   2    0.65    3.31   1
  -8  -3   2    1.56    5.96   2
  -8  -3   2   -1.74    5.90   2
  -8  -3   2    3.94    5.66   2
  -8  -3   3   -0.88    3.27   1
  -8  -3   3    3.45    5.85   2
  -8  -3   3    5.26    5.79   2
  -8  -3   3    1.53    5.96   2
  -8  -3   4   -1.03    5.81   2
  -8  -3   4    4.16    4.99   2
  -8  -3   4    0.00    2.72   1
  -8  -3   4    2.89    5.91   2
  -8  -3   4   -1.14    3.09   1
  -8  -3   4    3.13    4.96   2
  -8  -3   5    1.88    5.16   2
  -8  -3   5    3.30    5.22   2
  -8  -3   5    3.97    5.85   2
  -8  -3   5    2.98    2.82   1
  -8  -3   5    2.31    5.45   2
  -8  -3   5    3.81    3.01   1
  -8  -3   6    1.21    5.09   2
  -8  -3   6   -0.19    5.42   2
  -8  -3   6    0.06    5.81   2
  -8  -3   6    1.65    2.79   1
  -8  -3   6   -4.05    4.93   2
  -8  -3   6   -2.56    2.73   1
  -8  -3   7   11.10    5.03   2
  -8  -3   7    9.88    2.80   1
  -8  -3   7    7.01    2.68   1
  -8  -3   7   10.93    4.70   2
  -8  -3   7   10.81    4.87   2
  -8  -3   7    8.44    4.97   2
  -8  -2  -9    3.90    3.06   1
  -8  -2  -9   -2.26    3.14   1
  -8  -2  -9    2.43    6.01   2
  -8  -2  -9    1.37    5.26   2
  -8  -2  -8    3.35    2.97   1
  -8  -2  -8    2.79    4.43   2
  -8  -2  -8    5.23    6.07   2
  -8  -2  -7    6.32    5.37   2
  -8  -2  -7    0.95    3.11   1
  -8  -2  -7    5.41    6.84   2
  -8  -2  -7    2.71    5.48   2
  -8  -2  -7    6.70    3.59   1
  -8  -2  -6    2.13    5.94   2
  -8  -2  -6    9.62    3.27   1
  -8  -2  -6    5.88    3.31   1
  -8  -2  -6    2.91    6.15   2
  -8  -2  -5    1.11    3.89   1
  -8  -2  -5   -2.88    6.35   2
  -8  -2  -5   -4.02    3.24   1
  -8  -2  -5   -4.28    6.42   2
  -8  -2  -5    0.30    6.94   2
  -8  -2  -4    1.87    5.88   2
  -8  -2  -4    5.31    6.53   2
  -8  -2  -4   -1.16    7.09   2
  -8  -2  -4    2.41    4.19   1
  -8  -2  -4    2.93    3.36   1
  -8  -2  -3    6.52    6.68   2
  -8  -2  -3    5.49    7.61   2
  -8  -2  -3   12.06    4.30   1
  -8  -2  -2   11.29    6.76   2
  -8  -2  -2   12.39    7.53   2
  -8  -2  -2    9.46    3.76   1
  -8  -2  -1   12.52    7.58   2
  -8  -2  -1    6.34    3.79   1
  -8  -2  -1   10.62    7.44   2
  -8  -2  -1    2.63    3.78   1
  -8  -2  -1    6.37    6.68   2
  -8  -2  -1    9.40    6.64   2
  -8  -2   0    5.97    6.69   2
  -8  -2   0    6.52    7.71   2
  -8  -2   0    5.23    4.46   1
  -8  -2   1    1.03    6.09   2
  -8  -2   1   -0.48    3.34   1
  -8  -2   1    1.90    6.59   2
  -8  -2   1   -4.70    4.34   1
  -8  -2   1   -4.06    7.63   2
  -8  -2   2    4.71    6.60   2
  -8  -2   2   -0.48    6.56   2
  -8  -2   2   -0.97    3.55   1
  -8  -2   2   -2.41    6.41   2
  -8  -2   2    1.60    7.92   2
  -8  -2   2   -1.16    3.73   1
  -8  -2   3    7.24    4.28   1
  -8  -2   3    2.29    3.79   1
  -8  -2   3    1.47    6.58   2
  -8  -2   3   -4.19    8.16   2
  -8  -2   3    3.24    7.60   2
  -8  -2   3   -2.50    7.64   2
  -8  -2   4    1.71    6.49   2
  -8  -2   4    1.99    7.55   2
  -8  -2   5    6.85    7.59   2
  -8  -2   5    4.90    4.36   1
  -8  -2   5   11.48    6.55   2
  -8  -2   5    9.75    6.78   2
  -8  -2   6    8.07    7.52   2
  -8  -2   6    7.23    4.22   1
  -8  -2   6    4.48    7.71   2
  -8  -2   6    2.14    7.42   2
  -8  -2   7   32.58    6.98   2
  -8  -2   7   30.45    3.88   1
  -8  -2   7   32.90    7.04   2
  -8  -2   7   35.02    6.76   2
  -8  -2   8   21.37    3.47   1
  -8  -2   8   24.12    6.28   2
  -8  -2   8   22.76    6.33   2
  -8  -2   8   27.06    6.47   2
  -8  -2   8   18.18    6.33   2
  -8  -2   8   24.55    3.62   1
  -8  -2   8   16.00    6.55   2
  -8  -2   9    3.79    6.49   2
  -8  -2   9    3.48    3.60   1
  -8  -2   9    2.91    6.28   2
  -8  -2   9    3.79    4.92   2
  -8  -2  10    0.25    5.25   2
  -8  -2  10    1.17    6.36   2
  -8  -2  10    0.27    5.42   2
  -8  -2  10   -0.01    2.81   1
  -8  -2  11   -1.01    4.93   2
  -8  -2  11    1.75    3.23   1
  -8  -2  11   -2.51    2.52   1
  -8  -2  11    0.43    5.94   2
  -8  -2  11   -0.67    5.69   2
  -8  -2  11   -0.09    4.35   2
  -8  -2  11   -2.04    4.45   2
  -8  -1 -11    9.95    4.66   2
  -8  -1 -11    5.94    5.14   2
  -8  -1 -11    6.26    3.18   1
  -8  -1 -11   10.59    5.74   2
  -8  -1 -11    4.05    2.93   1
  -8  -1 -10    7.31    5.67   2
  -8  -1 -10   15.32    7.03   2
  -8  -1 -10    9.56    5.54   2
  -8  -1 -10   11.61    3.70   1
  -8  -1 -10   14.66    3.16   1
  -8  -1 -10   13.48    5.51   2
  -8  -1  -9    4.18    3.99   1
  -8  -1  -9    4.16    7.55   2
  -8  -1  -9    2.92    5.89   2
  -8  -1  -9    7.84    6.08   2
  -8  -1  -9    9.01    6.11   2
  -8  -1  -9    4.83    3.11   1
  -8  -1  -8   -0.07    4.08   1
  -8  -1  -8    2.13    6.48   2
  -8  -1  -8   -2.14    3.30   1
  -8  -1  -8    4.87    7.04   2
  -8  -1  -7   -3.22    3.71   1
  -8  -1  -7   -1.04    6.98   2
  -8  -1  -7    6.71    3.63   1
  -8  -1  -7    3.27    7.16   2
  -8  -1  -7    2.01    6.20   2
  -8  -1  -6    1.35    7.12   2
  -8  -1  -6    3.20    7.11   2
  -8  -1  -6    4.04    3.85   1
  -8  -1  -6    3.07    4.01   1
  -8  -1  -6    1.29    6.44   2
  -8  -1  -5    3.31    6.82   2
  -8  -1  -5   -2.39    4.47   1
  -8  -1  -5    4.07    3.95   1
  -8  -1  -5    0.01    7.73   2
  -8  -1  -5   -3.55    7.06   2
  -8  -1  -5    2.52    7.54   2
  -8  -1  -4   -1.89    4.60   1
  -8  -1  -4    0.53    7.74   2
  -8  -1  -4   -0.97    8.12   2
  -8  -1  -4    3.63    6.52   2
  -8  -1  -3   -7.34    4.03   1
  -8  -1  -3   -0.87    8.86   2
  -8  -1  -3    0.55    7.87   2
  -8  -1  -3    5.22    7.69   2
  -8  -1  -3    3.14    6.98   2
  -8  -1  -3   -0.73    4.71   1
  -8  -1  -2    0.69    3.69   1
  -8  -1  -2   -1.05    4.04   1
  -8  -1  -2    7.94    7.72   2
  -8  -1  -2   -0.20    4.15   1
  -8  -1  -2    6.68    7.23   2
  -8  -1  -2   13.06    8.96   2
  -8  -1  -1   10.79    4.81   1
  -8  -1  -1    7.68    7.18   2
  -8  -1  -1    5.81    7.16   2
  -8  -1  -1    7.98    8.29   2
  -8  -1  -1    3.56    8.89   2
  -8  -1  -1    7.63    4.33   1
  -8  -1  -1   11.06    4.69   1
  -8  -1   0    1.75    3.97   1
  -8  -1   0    7.52    8.85   2
  -8  -1   0    0.74    4.89   1
  -8  -1   0    2.98    8.70   2
  -8  -1   1   12.26    7.68   2
  -8  -1   1    3.57    4.55   1
  -8  -1   1   16.62    9.37   2
  -8  -1   1   11.88    4.38   1
  -8  -1   1    7.06    7.19   2
  -8  -1   1    7.82    8.77   2
  -8  -1   2    6.68    8.45   2
  -8  -1   2   15.11    5.20   1
  -8  -1   2    4.85    9.00   2
  -8  -1   2   12.51    4.52   1
  -8  -1   3    1.72    8.23   2
  -8  -1   3   -5.36    4.44   1
  -8  -1   3    2.22    8.34   2
  -8  -1   3    5.39    4.99   1
  -8  -1   3   -1.38    7.85   2
  -8  -1   3   -0.73    7.58   2
  -8  -1   4    4.88    8.36   2
  -8  -1   4   -4.92    8.08   2
  -8  -1   4    3.19    4.98   1
  -8  -1   4    4.73    7.79   2
  -8  -1   4    0.43    7.53   2
  -8  -1   4   -5.08    4.93   1
  -8  -1   5    1.37    7.01   2
  -8  -1   5    2.39    7.07   2
  -8  -1   5   -0.38    4.93   1
  -8  -1   5    9.22    4.22   1
  -8  -1   5   -2.70    8.43   2
  -8  -1   5   -4.19    8.64   2
  -8  -1   5   -2.71    7.77   2
  -8  -1   6    2.33    7.07   2
  -8  -1   6    1.38    8.71   2
  -8  -1   6    1.37    4.13   1
  -8  -1   6    1.56    8.02   2
  -8  -1   6   -1.40    7.74   2
  -8  -1   6   -1.22    4.83   1
  -8  -1   6    5.42    7.34   2
  -8  -1   7    1.03    6.94   2
  -8  -1   7    0.09    7.68   2
  -8  -1   7    4.33    6.85   2
  -8  -1   7    6.51    6.90   2
  -8  -1   7    3.00    7.20   2
  -8  -1   7    3.63    4.08   1
  -8  -1   7    2.21    4.06   1
  -8  -1   8   -1.34    6.42   2
  -8  -1   8    5.86    6.86   2
  -8  -1   8    4.68    8.06   2
  -8  -1   8    8.09    7.58   2
  -8  -1   8   -1.94    4.52   1
  -8  -1   9    1.20    6.27   2
  -8  -1   9    8.13    4.47   1
  -8  -1   9   -1.79    6.49   2
  -8  -1   9    5.35    3.78   1
  -8  -1   9    3.28    6.38   2
  -8  -1   9    4.27    7.65   2
  -8  -1   9    0.50    7.57   2
  -8  -1  10   11.46    3.60   1
  -8  -1  10    4.75    6.19   2
  -8  -1  10    8.82    6.25   2
  -8  -1  10    3.13    6.92   2
  -8  -1  10    3.51    3.59   1
  -8  -1  10    6.16    6.33   2
  -8  -1  10   -0.50    6.29   2
  -8  -1  10    9.37    6.30   2
  -8  -1  11   -2.41    6.54   2
  -8  -1  11    0.20    6.72   2
  -8  -1  11    1.16    5.89   2
  -8  -1  11   -1.01    5.75   2
  -8  -1  11   -4.37    3.84   1
  -8  -1  11   -2.77    5.47   2
  -8  -1  11    0.65    3.31   1
  -8  -1  11    0.15    6.02   2
  -8  -1  12   10.28    6.12   2
  -8  -1  12    9.85    6.27   2
  -8  -1  12   11.98    6.46   2
  -8  -1  12    4.64    5.64   2
  -8  -1  12    9.15    3.65   1
  -8  -1  12   10.20    6.37   2
  -8  -1  12    6.83    3.65   1
  -8  -1  13   12.56    6.04   2
  -8  -1  13   12.80    5.07   2
  -8  -1  13    8.45    5.63   2
  -8  -1  13    6.10    4.85   2
  -8  -1  13    8.29    5.05   2
  -8  -1  13    9.45    5.34   2
  -8  -1  13   13.07    2.85   1
  -8  -1  13   11.29    3.38   1
  -8   0 -13   16.07    5.54   2
  -8   0 -13   12.88    4.70   2
  -8   0 -13   12.54    5.05   2
  -8   0 -13   10.52    3.29   1
  -8   0 -13    9.50    5.33   2
  -8   0 -13   11.56    3.14   1
  -8   0 -12    1.46    5.57   2
  -8   0 -12   -0.59    2.91   1
  -8   0 -12    1.27    2.97   1
  -8   0 -12    0.38    5.09   2
  -8   0 -12    2.20    5.30   2
  -8   0 -11   11.34    6.82   2
  -8   0 -11    8.75    3.32   1
  -8   0 -11    6.91    3.23   1
  -8   0 -11    5.38    5.95   2
  -8   0 -11    5.84    5.66   2
  -8   0 -11    1.78    6.01   2
  -8   0 -10    0.77    7.06   2
  -8   0 -10    1.67    6.45   2
  -8   0 -10    1.36    3.49   1
  -8   0 -10   -2.28    3.33   1
  -8   0 -10   -3.56    5.69   2
  -8   0 -10   -1.71    6.00   2
  -8   0  -9    6.32    6.96   2
  -8   0  -9    1.34    4.17   1
  -8   0  -9    2.62    4.41   1
  -8   0  -9    2.86    7.03   2
  -8   0  -9   -2.43    6.06   2
  -8   0  -9    2.52    3.67   1
  -8   0  -9    4.40    6.80   2
  -8   0  -8    4.71    3.77   1
  -8   0  -8    0.55    7.35   2
  -8   0  -8    6.63    3.79   1
  -8   0  -8    3.38    6.86   2
  -8   0  -8    2.76    7.58   2
  -8   0  -8   -2.92    7.77   2
  -8   0  -8    6.29    7.50   2
  -8   0  -7    0.82    6.66   2
  -8   0  -7   -2.74    3.92   1
  -8   0  -7    2.31    6.68   2
  -8   0  -7   -2.10    8.25   2
  -8   0  -7   -5.37    3.89   1
  -8   0  -7   -6.73    4.67   1
  -8   0  -7   -4.39    7.90   2
  -8   0  -7    4.75    7.33   2
  -8   0  -6   10.27    8.59   2
  -8   0  -6    6.67    8.78   2
  -8   0  -6    1.52    8.05   2
  -8   0  -6   -4.03    4.01   1
  -8   0  -6    4.98    6.92   2
  -8   0  -6   -7.67    4.73   1
  -8   0  -5   12.16    4.31   1
  -8   0  -5   19.32    4.96   1
  -8   0  -5   14.02    7.97   2
  -8   0  -5   17.43    8.06   2
  -8   0  -4    5.56    4.70   1
  -8   0  -4   -6.22    8.31   2
  -8   0  -4   -0.16    4.66   1
  -8   0  -1   12.08    5.18   1
  -8   0  -1   16.51    8.83   2
  -8   0  -1   13.11    7.43   2
  -8   0   0   24.77    4.61   1
  -8   0   0   26.62    8.60   2
  -8   0   0   26.53    7.74   2
  -8   0   0   23.60    7.72   2
  -8   0   1    9.49    8.76   2
  -8   0   1   12.39    9.38   2
  -8   0   1   15.61    5.23   1
  -8   0   1    9.63    7.42   2
  -8   0   2    8.98    4.39   1
  -8   0   2    5.77    7.38   2
  -8   0   2    6.01    8.64   2
  -8   0   3   25.88    4.71   1
  -8   0   5  188.45    6.65   1
  -8   0   5  205.02   12.22   2
  -8   0   7    0.90    7.05   2
  -8   0   7    8.71    7.65   2
  -8   0   8    2.08    8.20   2
  -8   0   8    6.92    4.20   1
  -8   0   8    1.15    7.67   2
  -8   0   8   -3.08    8.18   2
  -8   0   8    1.25    8.24   2
  -8   0   8   -1.03    7.27   2
  -8   0   8   -6.76    4.81   1
  -8   0   8    6.50    6.91   2
  -8   0   8    5.03    7.25   2
  -8   0   9   13.08    7.23   2
  -8   0   9    7.34    8.18   2
  -8   0   9   11.29    4.22   1
  -8   0   9    8.13    4.15   1
  -8   0   9   11.82    8.12   2
  -8   0   9   14.84    6.95   2
  -8   0   9    6.11    7.15   2
  -8   0   9   18.89    8.45   2
  -8   0   9   10.41    7.03   2
  -8   0  10   10.00    7.70   2
  -8   0  10   16.22    7.81   2
  -8   0  10   16.15    4.70   1
  -8   0  10    8.94    6.83   2
  -8   0  10   13.85    6.69   2
  -8   0  10   14.68    7.02   2
  -8   0  10   17.73    7.01   2
  -8   0  10   13.16    3.97   1
  -8   0  10   12.08    7.05   2
  -8   0  11    2.80    3.65   1
  -8   0  11    0.60    6.21   2
  -8   0  11   -3.46    6.27   2
  -8   0  11    5.56    6.19   2
  -8   0  11    5.52    6.43   2
  -8   0  11    1.79    3.67   1
  -8   0  11    3.32    6.39   2
  -8   0  11    4.10    6.47   2
  -8   0  11    2.32    6.19   2
  -8   0  12    3.65    4.07   1
  -8   0  12    7.16    4.11   1
  -8   0  12    3.99    6.20   2
  -8   0  12    9.72    7.07   2
  -8   0  12    5.89    7.12   2
  -8   0  12   -1.08    5.57   2
  -8   0  12    3.22    5.90   2
  -8   0  12    1.37    6.70   2
  -8   0  12    4.01    6.00   2
  -8   0  12    5.26    7.01   2
  -8   0  12    2.25    3.19   1
  -8   0  13   16.27    5.78   2
  -8   0  13   21.03    6.63   2
  -8   0  13   12.67    5.75   2
  -8   0  13   18.78    6.72   2
  -8   0  13   21.87    6.30   2
  -8   0  13   12.52    2.64   1
  -8   0  13   21.82    3.80   1
  -8   0  13   16.54    5.82   2
  -8   0  14    0.91    2.27   1
  -8   0  14    2.39    4.87   2
  -8   0  14    0.16    4.84   2
  -8   0  14    4.31    4.96   2
  -8   0  14    1.87    4.99   2
  -8   0  14    1.95    2.80   1
  -8   1 -14    3.75    4.78   2
  -8   1 -14    3.60    3.32   1
  -8   1 -14    2.37    5.62   2
  -8   1 -14    1.93    4.70   2
  -8   1 -14   -0.10    5.04   2
  -8   1 -14    1.39    2.94   1
  -8   1 -13    8.48    3.29   1
  -8   1 -13    3.56    5.45   2
  -8   1 -13    0.96    5.53   2
  -8   1 -13    0.29    5.49   2
  -8   1 -13    4.63    3.65   1
  -8   1 -13   -1.20    5.46   2
  -8   1 -12   11.27    6.92   2
  -8   1 -12    8.63    5.40   2
  -8   1 -12   10.32    5.96   2
  -8   1 -12   10.03    4.07   1
  -8   1 -12   13.25    5.89   2
  -8   1 -12    9.49    3.75   1
  -8   1 -12   11.67    5.39   2
  -8   1 -12    9.82    3.16   1
  -8   1 -11    2.63    4.10   1
  -8   1 -11   -1.91    5.49   2
  -8   1 -11    7.82    7.51   2
  -8   1 -11    2.55    6.38   2
  -8   1 -11    4.03    3.17   1
  -8   1 -11   -2.67    6.48   2
  -8   1 -11    7.02    7.40   2
  -8   1 -10    0.53    3.52   1
  -8   1 -10   -2.14    4.50   1
  -8   1 -10    1.20    6.70   2
  -8   1 -10    8.34    6.95   2
  -8   1 -10    0.85    7.40   2
  -8   1 -10    1.16    6.75   2
  -8   1 -10   -5.46    3.62   1
  -8   1 -10    3.89    5.83   2
  -8   1  -9    2.52    6.30   2
  -8   1  -9    1.95    4.44   1
  -8   1  -9   -6.40    4.35   1
  -8   1  -9   -2.48    3.99   1
  -8   1  -9   -3.76    8.00   2
  -8   1  -9   -4.33    6.91   2
  -8   1  -9    4.61    7.18   2
  -8   1  -9    0.36    7.16   2
  -8   1  -8    0.52    3.88   1
  -8   1  -8   -2.21    3.97   1
  -8   1  -8    0.41    7.40   2
  -8   1  -8    2.11    7.31   2
  -8   1  -8   -1.35    4.15   1
  -8   1  -8    0.54    6.48   2
  -8   1  -8    3.10    4.55   1
  -8   1  -8   -2.38    7.57   2
  -8   1  -8    1.06    6.97   2
  -8   1  -7    9.06    8.14   2
  -8   1  -7   15.51    7.61   2
  -8   1  -7   14.71    6.97   2
  -8   1  -7    6.08    8.93   2
  -8   1  -7   13.72    4.55   1
  -8   1  -6   33.24    9.56   2
  -8   1  -6   38.59    9.24   2
  -8   1  -6   35.98    5.18   1
  -8   1  -4    6.99    5.03   1
  -8   1  -4    1.22    6.94   2
  -8   1  -4   -0.58    4.12   1
  -8   1  -4    5.33    9.32   2
  -8   1  -4   -6.48    8.74   2
  -8   1  -4   -1.49    8.13   2
  -8   1  -3    1.11    4.42   1
  -8   1  -3    0.83    9.10   2
  -8   1  -3    1.01    4.28   1
  -8   1  -3   -0.17    4.67   1
  -8   1  -3    1.27    4.19   1
  -8   1  -3   -2.00    8.02   2
  -8   1  -3   -5.27    8.14   2
  -8   1  -3    1.86    6.97   2
  -8   1  -3    0.62    7.65   2
  -8   1  -2    0.67    4.30   1
  -8   1  -2    0.30    8.29   2
  -8   1  -2   -1.49    4.25   1
  -8   1  -2    9.09    7.98   2
  -8   1  -2   -1.38    7.68   2
  -8   1  -2    2.34    7.08   2
  -8   1  -1    0.42    7.79   2
  -8   1  -1   -1.79    7.25   2
  -8   1  -1    0.73    6.88   2
  -8   1  -1    2.43    4.70   1
  -8   1  -1    2.37    9.13   2
  -8   1  -1   -7.28    7.85   2
  -8   1  -1    3.74    4.16   1
  -8   1   0    2.71    7.02   2
  -8   1   0    6.18    9.57   2
  -8   1   0   -0.11    5.65   1
  -8   1   0    4.06    7.93   2
  -8   1   0   12.60    8.30   2
  -8   1   0    3.56    9.86   2
  -8   1   0    3.73    4.25   1
  -8   1   1   22.78    9.64   2
  -8   1   1   13.24    4.87   1
  -8   1   1   10.56    7.59   2
  -8   1   1   16.45    8.38   2
  -8   1   1   16.72    8.42   2
  -8   1   1   15.59    8.59   2
  -8   1   1    9.58    7.27   2
  -8   1   2   12.84    7.34   2
  -8   1   2   11.03    4.69   1
  -8   1   2   11.79    8.95   2
  -8   1   2   11.20    8.30   2
  -8   1   2   11.19    4.84   1
  -8   1   2   19.48    8.27   2
  -8   1   2   11.39    7.27   2
  -8   1   2   12.27    9.39   2
  -8   1   3   36.18    7.87   2
  -8   1   3   32.53    7.68   2
  -8   1   3   30.38    8.41   2
  -8   1   3   36.07    5.03   1
  -8   1   3   30.80    8.39   2
  -8   1   3   33.54    4.74   1
  -8   1   3   40.01    8.70   2
  -8   1   4   46.94    9.26   2
  -8   1   4   47.06    5.10   1
  -8   1   4   45.58    8.85   2
  -8   1   4   42.81    8.02   2
  -8   1   4   43.23    5.88   1
  -8   1   4   39.40   10.37   2
  -8   1   4   40.93    8.79   2
  -8   1   4   50.13    5.60   1
  -8   1   5   44.08    5.03   1
  -8   1   5   32.48    9.44   2
  -8   1   5   42.67    5.48   1
  -8   1   5   33.54    9.08   2
  -8   1   5   38.99    8.48   2
  -8   1   5   35.73    7.87   2
  -8   1   6    1.26    7.26   2
  -8   1   6   -3.38    4.28   1
  -8   1   6   -0.71    7.45   2
  -8   1   6    7.85    4.38   1
  -8   1   8   -6.60    3.86   1
  -8   1   8   -0.02    8.34   2
  -8   1   8    3.72    8.75   2
  -8   1   9   -0.49    4.09   1
  -8   1   9   -2.44    3.65   1
  -8   1   9   -0.48    6.69   2
  -8   1   9    2.28    6.98   2
  -8   1   9   -5.04    4.85   1
  -8   1   9   -2.32    7.43   2
  -8   1   9   -2.72    6.60   2
  -8   1   9    2.25    7.07   2
  -8   1   9   -0.90    6.98   2
  -8   1   9    7.06    7.60   2
  -8   1  10    7.86    4.03   1
  -8   1  10    4.29    8.72   2
  -8   1  10    7.55    4.15   1
  -8   1  10    9.07    6.80   2
  -8   1  10    3.85    6.67   2
  -8   1  10    8.76    6.95   2
  -8   1  10   10.11    7.03   2
  -8   1  10    9.46    6.93   2
  -8   1  10    8.72    8.48   2
  -8   1  10   10.73    4.09   1
  -8   1  11   45.80    8.82   2
  -8   1  11   36.73    4.36   1
  -8   1  11   42.54    8.29   2
  -8   1  11   35.44    4.24   1
  -8   1  11   46.65    8.91   2
  -8   1  11   44.79    8.25   2
  -8   1  12   29.45    8.25   2
  -8   1  12   28.43    6.54   2
  -8   1  12   25.58    7.93   2
  -8   1  12   17.89    3.71   1
  -8   1  12   21.90    6.43   2
  -8   1  12   15.40    4.54   1
  -8   1  12   17.24    3.89   1
  -8   1  12   26.35    7.71   2
  -8   1  13   20.02    3.13   1
  -8   1  13   21.45    4.39   1
  -8   1  13   17.07    6.80   2
  -8   1  13   13.72    7.16   2
  -8   1  13   17.46    6.97   2
  -8   1  14   17.63    5.78   2
  -8   1  14   15.28    5.58   2
  -8   1  14   19.70    5.54   2
  -8   1  14   16.64    6.58   2
  -8   1  14   25.98    3.58   1
  -8   1  14   19.44    3.32   1
  -8   1  15   22.19    6.19   2
  -8   1  15   23.07    3.60   1
  -8   1  15   17.60    5.68   2
  -8   1  15   16.65    5.98   2
  -8   2 -14   13.58    4.61   2
  -8   2 -14   16.49    3.20   1
  -8   2 -14   16.07    5.86   2
  -8   2 -14   15.14    5.54   2
  -8   2 -13  104.75    4.77   1
  -8   2 -13  114.10    7.90   2
  -8   2 -12   -1.87    3.40   1
  -8   2 -12    6.10    5.88   2
  -8   2 -12   -2.55    5.00   2
  -8   2 -12    5.08    7.20   2
  -8   2 -12    0.13    6.49   2
  -8   2 -11    4.52    5.64   2
  -8   2 -11    2.22    4.34   1
  -8   2 -11    4.50    7.21   2
  -8   2 -11   -3.73    6.35   2
  -8   2 -10    7.56    6.71   2
  -8   2 -10    5.87    7.69   2
  -8   2 -10    2.68    6.86   2
  -8   2 -10    7.49    3.95   1
  -8   2 -10    2.26    6.02   2
  -8   2 -10   -1.62    3.63   1
  -8   2 -10   -0.52    6.46   2
  -8   2  -9    8.87    3.77   1
  -8   2  -9   11.63    4.35   1
  -8   2  -9    8.07    8.70   2
  -8   2  -9   -1.10    7.99   2
  -8   2  -9    7.38    4.18   1
  -8   2  -9    3.31    7.84   2
  -8   2  -9    4.07    8.29   2
  -8   2  -9    9.32    6.77   2
  -8   2  -9    8.26    6.37   2
  -8   2  -8    1.50    4.66   1
  -8   2  -8   -0.08    7.27   2
  -8   2  -8    5.86    8.36   2
  -8   2  -5   44.12    7.79   2
  -8   2  -5   56.79    8.56   2
  -8   2  -5   56.38    8.75   2
  -8   2  -5   50.54    4.79   1
  -8   2  -5   55.32    5.33   1
  -8   2  -4   41.32    8.58   2
  -8   2  -4   41.85    5.93   1
  -8   2  -4   41.42    8.38   2
  -8   2  -4   40.19   10.20   2
  -8   2  -4   35.48    7.38   2
  -8   2  -3   -1.19    5.49   1
  -8   2  -3   -0.90    9.00   2
  -8   2  -3    3.44    9.06   2
  -8   2  -3    4.83    5.11   1
  -8   2  -3   -0.05    6.65   2
  -8   2  -3    2.53    8.88   2
  -8   2  -3    1.16    9.60   2
  -8   2  -3    4.09    5.63   1
  -8   2  -2   -0.59    4.69   1
  -8   2  -2    0.73    6.80   2
  -8   2  -2    0.59    4.71   1
  -8   2  -2    2.80    8.03   2
  -8   2  -2    8.53    7.73   2
  -8   2  -2   -1.27    7.65   2
  -8   2  -2    1.30    8.03   2
  -8   2  -1   -8.02    8.52   2
  -8   2  -1    3.95    5.00   1
  -8   2  -1    2.77    8.96   2
  -8   2  -1   -0.40    6.57   2
  -8   2  -1    0.36    7.73   2
  -8   2  -1   -4.74    4.48   1
  -8   2  -1    1.33    5.53   1
  -8   2   0    5.52    4.60   1
  -8   2   0   -1.73    7.62   2
  -8   2   0    5.59    7.80   2
  -8   2   0   -3.80    7.62   2
  -8   2   0    0.35    4.42   1
  -8   2   0   -1.14    8.60   2
  -8   2   0    2.15    5.49   1
  -8   2   0   -3.90    7.97   2
  -8   2   1    2.20    7.68   2
  -8   2   1   -4.21    4.45   1
  -8   2   1   -1.82    5.33   1
  -8   2   1   -2.51    7.38   2
  -8   2   1    2.37    7.74   2
  -8   2   1   -1.66    6.78   2
  -8   2   1    0.53    4.39   1
  -8   2   1    2.70    7.69   2
  -8   2   2   -0.32    9.13   2
  -8   2   2   -1.45    7.44   2
  -8   2   2    6.88    5.30   1
  -8   2   2    3.29    9.23   2
  -8   2   2    7.40    7.81   2
  -8   2   3    4.26    8.07   2
  -8   2   3    3.52    4.53   1
  -8   2   3    1.32    7.64   2
  -8   2   3    0.61    8.59   2
  -8   2   4    8.52    5.31   1
  -8   2   4   -0.69    7.48   2
  -8   2   4    1.15    7.49   2
  -8   2   4   -2.74    7.48   2
  -8   2   4    9.52    5.50   1
  -8   2   4    3.40    8.13   2
  -8   2   5   -2.39    9.36   2
  -8   2   5    3.52    8.69   2
  -8   2   5    7.09    5.15   1
  -8   2   5   -4.36    8.88   2
  -8   2   5    2.85    4.70   1
  -8   2   5   -5.83    8.54   2
  -8   2   5    3.50    7.99   2
  -8   2   6    6.09    8.57   2
  -8   2   6    9.63    7.38   2
  -8   2   6    8.27    8.27   2
  -8   2   6    7.48    5.05   1
  -8   2   6   10.33    4.58   1
  -8   2   6   12.49    8.70   2
  -8   2   6    0.80    7.18   2
  -8   2   9    6.13    8.95   2
  -8   2   9   12.96    5.04   1
  -8   2   9    4.39    7.04   2
  -8   2   9    7.44    7.90   2
  -8   2   9   10.59    7.03   2
  -8   2   9   13.56    4.17   1
  -8   2  10   60.75    5.32   1
  -8   2  10   74.80    9.60   2
  -8   2  10   64.70    9.03   2
  -8   2  10   75.63    9.79   2
  -8   2  10   53.76    7.78   2
  -8   2  10   69.49    5.42   1
  -8   2  11   77.57    5.05   1
  -8   2  11   70.76    9.35   2
  -8   2  11   80.92    4.69   1
  -8   2  11   73.53    8.14   2
  -8   2  11   64.59    7.63   2
  -8   2  12   17.37    6.95   2
  -8   2  12    8.74    6.20   2
  -8   2  12   12.42    4.07   1
  -8   2  12   13.17    4.45   1
  -8   2  12   16.52    7.54   2
  -8   2  12    9.93    6.20   2
  -8   2  13   74.74    8.54   2
  -8   2  13   68.74    4.84   1
  -8   2  13   73.86    7.19   2
  -8   2  13   67.32    8.15   2
  -8   2  14    5.06    5.97   2
  -8   2  14   -0.27    6.71   2
  -8   2  14    6.65    3.85   1
  -8   2  14   -0.75    5.46   2
  -8   2  15    9.18    5.32   2
  -8   2  15   10.10    5.47   2
  -8   2  15    9.01    5.92   2
  -8   2  15   14.22    3.59   1
  -8   3 -14   -2.14    4.36   2
  -8   3 -14   -2.13    3.38   1
  -8   3 -14   -5.29    5.98   2
  -8   3 -14   -1.53    5.63   2
  -8   3 -13    5.14    5.49   2
  -8   3 -13    3.48    6.21   2
  -8   3 -13    4.51    4.93   2
  -8   3 -13    2.29    3.67   1
  -8   3 -12   -5.48    6.86   2
  -8   3 -12    5.64    7.02   2
  -8   3 -12    1.45    6.68   2
  -8   3 -12   -0.66    5.28   2
  -8   3 -12   -8.18    4.09   1
  -8   3 -11    3.64    3.77   1
  -8   3 -11    6.11    6.65   2
  -8   3 -11    2.77    6.51   2
  -8   3 -11    5.01    7.34   2
  -8   3 -11    6.41    6.27   2
  -8   3 -10    3.38    6.61   2
  -8   3 -10    1.49    5.89   2
  -8   3 -10    7.68    8.04   2
  -8   3 -10    0.53    7.88   2
  -8   3 -10    8.21    4.04   1
  -8   3  -9    2.43    8.18   2
  -8   3  -9    3.71    8.02   2
  -8   3  -9    8.87    7.21   2
  -8   3  -9    7.66    7.39   2
  -8   3  -9    8.00    4.13   1
  -8   3  -8   25.08    8.65   2
  -8   3  -7   41.62    8.04   2
  -8   3  -6    2.17    7.25   2
  -8   3  -5    3.80    7.65   2
  -8   3  -5    0.04    4.38   1
  -8   3  -5    6.56    7.25   2
  -8   3  -5    3.12    8.08   2
  -8   3  -5    0.09    4.10   1
  -8   3  -5    3.85    6.49   2
  -8   3  -5   -1.11    4.51   1
  -8   3  -5    0.48    7.42   2
  -8   3  -4    2.74    7.22   2
  -8   3  -4   12.53    8.92   2
  -8   3  -4    6.93    4.42   1
  -8   3  -4    1.85    8.68   2
  -8   3  -4    7.58    4.19   1
  -8   3  -4    7.33    4.77   1
  -8   3  -4    8.83    9.77   2
  -8   3  -3   -1.74    7.06   2
  -8   3  -3   -4.93    8.75   2
  -8   3  -3   -2.47    7.24   2
  -8   3  -3   -2.53    4.08   1
  -8   3  -3   -0.15    5.15   1
  -8   3  -3    4.13    7.99   2
  -8   3  -2    2.41    9.65   2
  -8   3  -2   -1.10    7.49   2
  -8   3  -2    0.47    8.65   2
  -8   3  -2    5.49    4.50   1
  -8   3  -2    3.82    8.16   2
  -8   3  -2    3.87    7.25   2
  -8   3  -1   -2.58    7.31   2
  -8   3  -1    3.17    9.22   2
  -8   3  -1   -2.12    4.31   1
  -8   3  -1    2.81    7.60   2
  -8   3  -1   -2.74    8.67   2
  -8   3  -1    0.38    7.23   2
  -8   3  -1   -1.04    4.85   1
  -8   3   0    5.44    5.70   1
  -8   3   0    5.09    7.59   2
  -8   3   0    6.16    7.47   2
  -8   3   0    2.96    5.26   1
  -8   3   0    2.99    8.87   2
  -8   3   1   11.45    7.54   2
  -8   3   1   11.90    7.66   2
  -8   3   1    1.50    7.61   2
  -8   3   1    4.70    4.48   1
  -8   3   1    7.33    4.81   1
  -8   3   1   10.41    4.50   1
  -8   3   2   -3.68    7.44   2
  -8   3   2    1.25    5.52   1
  -8   3   2    2.35    7.37   2
  -8   3   2    2.58    4.36   1
  -8   3   2    0.63    8.47   2
  -8   3   2    0.29    8.59   2
  -8   3   2    3.39    4.42   1
  -8   3   3   -4.56    8.44   2
  -8   3   3   -2.53    8.86   2
  -8   3   3   -3.90    4.97   1
  -8   3   3   -1.04    8.87   2
  -8   3   3    0.27    5.20   1
  -8   3   4   -5.42    6.90   2
  -8   3   4    2.69    7.58   2
  -8   3   4    1.34    4.24   1
  -8   3   4   -4.88    7.09   2
  -8   3   4    0.59    4.40   1
  -8   3   5   -8.48    5.10   1
  -8   3   5    9.58    7.36   2
  -8   3   5   -3.90    4.20   1
  -8   3   5   -0.28    8.23   2
  -8   3   5   -1.07    8.86   2
  -8   3   6   23.10    9.81   2
  -8   3   6   14.00    7.26   2
  -8   3   6   13.67    4.28   1
  -8   3   6   11.94    4.67   1
  -8   3   6   15.96    8.08   2
  -8   3   6   14.46    8.42   2
  -8   3   7   -3.38    7.90   2
  -8   3   7    4.60    6.92   2
  -8   3   9   -0.13    7.64   2
  -8   3  10    1.95    4.30   1
  -8   3  10   -0.12    6.37   2
  -8   3  10   -4.77    8.37   2
  -8   3  11    7.34    8.17   2
  -8   3  11   18.51    4.94   1
  -8   3  11   11.40    7.15   2
  -8   3  11    5.41    8.25   2
  -8   3  12    5.72    6.60   2
  -8   3  12    9.77    6.07   2
  -8   3  12    3.61    6.53   2
  -8   3  12   12.16    3.93   1
  -8   3  13   13.32    7.23   2
  -8   3  13   14.62    3.53   1
  -8   3  13   12.34    6.30   2
  -8   3  13   13.96    6.38   2
  -8   3  14   11.81    3.48   1
  -8   3  14    9.13    6.08   2
  -8   3  14    5.94    5.71   2
  -8   3  15   13.10    5.42   2
  -8   4 -14   -1.35    5.46   2
  -8   4 -14    1.56    3.87   2
  -8   4 -14   -2.18    5.49   2
  -8   4 -13    1.33    4.52   2
  -8   4 -13    3.08    3.08   1
  -8   4 -13    2.79    5.26   2
  -8   4 -13    4.34    6.14   2
  -8   4 -12    1.97    3.29   1
  -8   4 -12    5.20    5.84   2
  -8   4 -12    9.89    5.86   2
  -8   4 -12    9.04    5.69   2
  -8   4 -11   15.06    3.88   1
  -8   4 -11   15.20    5.96   2
  -8   4 -11   15.88    6.45   2
  -8   4 -11   13.60    7.37   2
  -8   4 -10    4.26    7.42   2
  -8   4 -10    8.45    7.37   2
  -8   4 -10    5.63    3.81   1
  -8   4  -9   -2.31    6.46   2
  -8   4  -9   -0.94    6.91   2
  -8   4  -9   -3.34    7.78   2
  -8   4  -9    1.00    4.64   1
  -8   4  -8    0.74    4.89   1
  -8   4  -8    5.90    6.62   2
  -8   4  -8    5.79    6.96   2
  -8   4  -8    1.48    6.98   2
  -8   4  -8    8.21    8.65   2
  -8   4  -8    4.74    4.00   1
  -8   4  -7   -0.51    8.48   2
  -8   4  -5   23.02    4.64   1
  -8   4  -5   25.75    7.66   2
  -8   4  -5   26.77    7.47   2
  -8   4  -5   34.70    4.56   1
  -8   4  -4   -0.24    5.19   1
  -8   4  -4    1.75    4.97   1
  -8   4  -4    2.63    8.23   2
  -8   4  -4   -3.06    7.57   2
  -8   4  -4    4.06    7.04   2
  -8   4  -3   26.37    7.61   2
  -8   4  -3   27.79    8.40   2
  -8   4  -3   24.83    4.70   1
  -8   4  -3   26.45    7.78   2
  -8   4  -3   27.32    4.95   1
  -8   4  -3   25.57    4.32   1
  -8   4  -3   17.15    7.26   2
  -8   4  -2    7.86    9.64   2
  -8   4  -2   11.41    4.37   1
  -8   4  -2    8.35    5.63   1
  -8   4  -2   14.24    8.44   2
  -8   4  -2   14.79    7.07   2
  -8   4  -2    7.50    7.38   2
  -8   4  -1    8.63    8.19   2
  -8   4  -1    2.30    4.92   1
  -8   4  -1    3.49    5.58   1
  -8   4  -1    4.00    7.17   2
  -8   4  -1   -0.80    8.47   2
  -8   4  -1    4.21    5.03   1
  -8   4   0    2.22    7.06   2
  -8   4   0   -2.51    4.92   1
  -8   4   0    1.16    7.06   2
  -8   4   0    3.62    4.20   1
  -8   4   0    0.78    7.08   2
  -8   4   0    8.53    7.86   2
  -8   4   1   -1.67    4.07   1
  -8   4   1   -1.32    8.28   2
  -8   4   1   -3.05    5.73   1
  -8   4   1   -1.42    6.89   2
  -8   4   1    1.71    4.97   1
  -8   4   1   -0.01    7.62   2
  -8   4   1   -5.17    6.91   2
  -8   4   2   10.95    8.56   2
  -8   4   2    8.66    5.05   1
  -8   4   2   10.98    5.96   1
  -8   4   2   13.15    8.78   2
  -8   4   2   14.49    5.22   1
  -8   4   2    9.09    6.94   2
  -8   4   3   16.15    4.30   1
  -8   4   3    3.25    7.09   2
  -8   4   3    3.95    7.98   2
  -8   4   3    6.49    8.77   2
  -8   4   3   18.40    5.89   1
  -8   4   4   49.02    5.35   1
  -8   4   4   52.33    8.56   2
  -8   4   4   45.91    7.81   2
  -8   4   4   51.13    5.02   1
  -8   4   5    0.45    5.12   1
  -8   4   5   -0.11    6.60   2
  -8   4   5   -3.51    7.30   2
  -8   4   6   -1.08    4.30   1
  -8   4   6   -1.51    6.47   2
  -8   4   6    6.06    7.67   2
  -8   4   9   21.95    4.57   1
  -8   4   9   11.61    6.45   2
  -8   4   9   17.69    7.74   2
  -8   4  10   23.46    5.13   1
  -8   4  10   30.85    8.69   2
  -8   4  10   25.39    6.51   2
  -8   4  11    5.38    6.53   2
  -8   4  11   -0.92    4.55   1
  -8   4  11    3.01    7.92   2
  -8   4  12   54.24    4.35   1
  -8   4  14   65.10    4.11   1
  -8   4  15   12.87    5.31   2
  -8   4  15    9.89    3.00   1
  -8   5 -13   10.42    5.05   2
  -8   5 -12   15.98    6.47   2
  -8   5 -11    6.79    5.87   2
  -8   5 -11    4.67    3.95   1
  -8   5 -11   10.12    6.93   2
  -8   5 -10    1.37    7.20   2
  -8   5 -10   -2.11    5.60   2
  -8   5 -10   -3.63    5.90   2
  -8   5 -10   -2.50    3.53   1
  -8   5  -9   13.64    6.66   2
  -8   5  -9   17.94    4.63   1
  -8   5  -9    9.40    6.19   2
  -8   5  -8   31.70    4.31   1
  -8   5  -8   29.18    7.22   2
  -8   5  -8   27.13    7.69   2
  -8   5  -7   48.48    4.69   1
  -8   5  -7   48.29    7.93   2
  -8   5  -7   47.36    8.32   2
  -8   5  -7   49.86    8.26   2
  -8   5  -6   85.56    9.08   2
  -8   5  -6   76.35    7.79   2
  -8   5  -5   65.44    9.87   2
  -8   5  -3   -2.72    4.41   1
  -8   5  -2    2.99    7.90   2
  -8   5  -2    1.22    4.45   1
  -8   5  -2   -1.93    4.64   1
  -8   5  -1   12.10    4.77   1
  -8   5  -1   12.11    4.99   1
  -8   5  -1   23.57    9.85   2
  -8   5   0   20.28    4.96   1
  -8   5   0   15.73    7.02   2
  -8   5   1   11.16    5.04   1
  -8   5   1   15.93    5.05   1
  -8   5   1   15.68    7.44   2
  -8   5   1   12.96    8.35   2
  -8   5   2   12.11    6.58   2
  -8   5   2   12.72    7.24   2
  -8   5   2    8.00    5.71   1
  -8   5   3    0.94    7.22   2
  -8   5   3    3.90    6.38   2
  -8   5   3    5.99    4.23   1
  -8   5   4   -1.97    6.29   2
  -8   5   6    2.25    5.23   1
  -8   5   7    3.47    5.96   2
  -8   5   7   -2.64    4.83   1
  -8   5   8    1.93    5.89   2
  -8   5   8    1.96    3.74   1
  -8   5   8   -2.22    8.11   2
  -8   5   8    6.84    4.80   1
  -8   5   9   -2.57    3.85   1
  -8   5   9   -4.54    6.72   2
  -8   5   9    2.88    5.56   2
  -8   5  10    0.95    4.55   1
  -8   5  10    4.24    7.67   2
  -8   5  11   15.75    7.66   2
  -8   5  11   24.55    4.72   1
  -8   5  12   17.52    3.75   1
  -8   5  12   14.87    6.27   2
  -8   5  13    1.92    6.45   2
  -8   5  13   -1.36    3.21   1
  -8   5  14    4.00    2.93   1
  -8   5  14    0.77    5.04   2
  -8   6 -12    6.21    5.69   2
  -8   6 -12    3.58    5.30   2
  -8   6 -11    9.12    5.40   2
  -8   6 -11    9.19    6.00   2
  -8   6 -10   13.56    6.66   2
  -8   6 -10   11.52    5.88   2
  -8   6  -9    7.60    7.12   2
  -8   6  -9    6.19    3.63   1
  -8   6  -9    8.08    5.93   2
  -8   6  -8    9.19    3.69   1
  -8   6  -8   14.78    6.30   2
  -8   6  -7   37.09    7.19   2
  -8   6  -7   35.45    4.22   1
  -8   6  -7   38.88    7.28   2
  -8   6  -6  169.77    5.64   1
  -8   6  -6  164.64   10.32   2
  -8   6  -5   83.45    8.53   2
  -8   6  -5   78.55    5.02   1
  -8   6  -5   86.23    8.78   2
  -8   6  -4   99.98    5.94   1
  -8   6  -4  107.72    9.38   2
  -8   6  -3    5.19    4.47   1
  -8   6  -3    5.67    7.47   2
  -8   6  -3    2.52    8.48   2
  -8   6  -3    5.86    4.34   1
  -8   6  -2   12.26    7.34   2
  -8   6  -1   34.72    9.08   2
  -8   6   0   24.36    8.66   2
  -8   6   3   -2.04    7.47   2
  -8   6   3    4.54    4.60   1
  -8   6   4   30.74    4.91   1
  -8   6   4   30.14    8.15   2
  -8   6   4   30.12    4.89   1
  -8   6   4   19.29    8.98   2
  -8   6   5    4.09    4.06   1
  -8   6   5    2.70    8.09   2
  -8   6   5    1.63    6.86   2
  -8   6   6    1.66    4.40   1
  -8   6   6   -2.47    7.50   2
  -8   6   6   -1.49    7.72   2
  -8   6   6    3.33    4.70   1
  -8   6   7   -0.41    4.15   1
  -8   6   7    3.92    4.00   1
  -8   6   7   -0.74    6.53   2
  -8   6   8    3.00    4.49   1
  -8   6   8   10.99    7.62   2
  -8   6   8    6.40    3.88   1
  -8   6   9   11.11    6.34   2
  -8   6   9   11.15    3.79   1
  -8   6   9   13.23    4.40   1
  -8   6  10    4.30    3.22   1
  -8   6  11   -4.23    6.40   2
  -8   6  11   -2.00    3.87   1
  -8   6  12    6.28    3.26   1
  -8   6  12   -1.63    5.28   2
  -8   6  13    3.56    5.69   2
  -8   6  13   -1.13    2.98   1
  -8   7 -10    0.39    5.32   2
  -8   7 -10    3.36    5.66   2
  -8   7  -9   -0.46    5.82   2
  -8   7  -9   -0.48    5.76   2
  -8   7  -8   -0.86    6.40   2
  -8   7  -8   -1.49    5.36   2
  -8   7  -7    1.58    5.65   2
  -8   7  -6    5.18    4.04   1
  -8   7  -6   -0.10    7.11   2
  -8   7  -5   -6.05    6.93   2
  -8   7  -5   -2.66    4.32   1
  -8   7  -5   -6.11    7.31   2
  -8   7  -4    4.15    6.14   2
  -8   7  -4    6.06    4.40   1
  -8   7  -3    1.84    3.74   1
  -8   7  -3   -2.78    7.67   2
  -8   7  -3    3.89    6.43   2
  -8   7  -2    6.66    7.76   2
  -8   7  -2    6.23    4.70   1
  -8   7  -2    8.42    7.07   2
  -8   7  -1   -0.59    7.97   2
  -8   7  -1   -2.98    6.69   2
  -8   7  -1    3.16    4.72   1
  -8   7   0    7.65    4.90   1
  -8   7   0    0.58    6.88   2
  -8   7   0    1.25    7.80   2
  -8   7   1    3.77    4.12   1
  -8   7   1    3.81    6.80   2
  -8   7   1   -0.88    7.62   2
  -8   7   2   -2.46    7.13   2
  -8   7   2    7.71    7.99   2
  -8   7   2    1.53    4.81   1
  -8   7   3   12.39    4.32   1
  -8   7   4   16.14    7.20   2
  -8   7   4   19.47    4.35   1
  -8   7   5    3.10    4.57   1
  -8   7   6    2.74    7.21   2
  -8   7   6    2.56    3.85   1
  -8   7   7    1.00    5.53   2
  -8   7   8    5.70    5.60   2
  -8   7   8   -0.81    5.97   2
  -8   7   8    1.48    3.86   1
  -8   7   8    0.17    3.58   1
  -8   7   9    3.16    3.25   1
  -8   7   9    7.10    6.16   2
  -8   7   9    6.15    3.75   1
  -8   7  10    8.14    3.53   1
  -8   7  10    9.13    5.98   2
  -8   7  10    5.93    3.32   1
  -8   7  11   10.81    5.63   2
  -8   7  11   15.17    3.51   1
  -8   8  -7    0.20    4.74   2
  -8   8  -7    0.53    4.71   2
  -8   8  -6    6.96    5.14   2
  -8   8  -6    4.96    5.71   2
  -8   8  -5   19.32    5.70   2
  -8   8  -5   20.84    5.53   2
  -8   8  -4   -0.27    5.31   2
  -8   8  -4    1.09    6.28   2
  -8   8  -4    2.72    3.84   1
  -8   8  -3    2.24    6.48   2
  -8   8  -3    3.63    3.18   1
  -8   8  -3    2.88    6.48   2
  -8   8  -2   13.30    3.59   1
  -8   8  -2   10.04    5.81   2
  -8   8  -1    5.70    3.69   1
  -8   8  -1    0.76    6.59   2
  -8   8   0    5.85    5.97   2
  -8   8   0    4.02    3.57   1
  -8   8   1   10.71    6.55   2
  -8   8   1   10.78    7.18   2
  -8   8   1   17.76    3.78   1
  -8   8   2   17.07    6.42   2
  -8   8   2   16.37    6.22   2
  -8   8   2   22.93    4.45   1
  -8   8   3   21.06    4.38   1
  -8   8   3   19.55    6.91   2
  -8   8   4    8.45    6.65   2
  -8   8   4    3.72    5.21   2
  -8   8   4    5.75    4.18   1
  -8   8   5    6.17    4.07   1
  -8   8   5   -1.01    6.14   2
  -8   8   6   13.30    3.94   1
  -8   8   6   -1.95    5.72   2
  -8   8   7    1.70    5.30   2
  -8   8   7   -0.05    3.62   1
  -8   8   8    2.91    3.37   1
  -7  -4  -9    0.15    2.59   1
  -7  -4  -9    0.01    5.27   2
  -7  -4  -8   -0.44    2.77   1
  -7  -4  -8    3.78    5.54   2
  -7  -4  -8    3.77    2.59   1
  -7  -4  -8   -0.57    4.88   2
  -7  -4  -7   -1.14    2.93   1
  -7  -4  -7   -1.08    5.36   2
  -7  -4  -7   -1.81    2.92   1
  -7  -4  -7    2.63    5.87   2
  -7  -4  -6    3.53    3.15   1
  -7  -4  -5   20.91    3.17   1
  -7  -4  -5   18.05    6.54   2
  -7  -4  -4   -3.59    3.45   1
  -7  -4  -4    2.45    6.48   2
  -7  -4  -3   12.56    6.91   2
  -7  -4  -3   13.66    3.73   1
  -7  -4   3   -2.19    5.96   2
  -7  -4   4    3.51    6.43   2
  -7  -4   5    7.95    7.20   2
  -7  -4   6    3.02    3.68   1
  -7  -4   6   -0.49    6.72   2
  -7  -4   7    0.17    6.04   2
  -7  -4   7   -6.03    3.67   1
  -7  -4   7    1.69    6.80   2
  -7  -4   7   -1.67    7.10   2
  -7  -4   8    3.96    6.79   2
  -7  -4   8   -0.48    3.64   1
  -7  -4   8   -3.40    6.52   2
  -7  -4   8    1.87    6.10   2
  -7  -4   9    3.79    6.35   2
  -7  -4   9   -0.77    5.13   2
  -7  -4   9    2.31    6.50   2
  -7  -4   9    1.21    5.55   2
  -7  -4   9    0.10    3.46   1
  -7  -4  10    1.29    5.98   2
  -7  -4  10    0.65    3.24   1
  -7  -4  10   -1.88    5.12   2
  -7  -4  10    0.13    5.11   2
  -7  -4  10   -0.46    6.10   2
  -7  -4  11   -0.47    4.83   2
  -7  -4  11    4.36    5.36   2
  -7  -4  11    1.93    5.75   2
  -7  -4  11    3.37    3.00   1
  -7  -4  11    2.73    5.48   2
  -7  -3 -12   14.83    5.56   2
  -7  -3 -12   10.88    3.32   1
  -7  -3 -12   11.84    6.41   2
  -7  -3 -12   10.45    3.01   1
  -7  -3 -11    3.45    5.48   2
  -7  -3 -11    1.42    5.18   2
  -7  -3 -11   -1.27    5.91   2
  -7  -3 -11    4.59    3.32   1
  -7  -3 -11    1.86    3.06   1
  -7  -3 -10   -1.51    3.36   1
  -7  -3 -10   -0.90    5.63   2
  -7  -3 -10    3.12    3.18   1
  -7  -3  -9    1.52    6.17   2
  -7  -3  -9   -3.01    3.48   1
  -7  -3  -9    5.23    3.97   1
  -7  -3  -9   -0.65    7.94   2
  -7  -3  -9    1.33    4.09   1
  -7  -3  -8   -2.25    7.51   2
  -7  -3  -8    2.86    7.19   2
  -7  -3  -8    2.18    4.11   1
  -7  -3  -8    1.97    3.58   1
  -7  -3  -7    4.09    4.57   1
  -7  -3  -7    7.44    6.75   2
  -7  -3  -7    1.24    8.62   2
  -7  -3  -7    6.41    3.77   1
  -7  -3  -6   16.12    9.08   2
  -7  -3  -6   16.15    8.37   2
  -7  -3  -6   13.75    4.76   1
  -7  -3  -6    8.66    4.59   1
  -7  -3  -5    7.69    7.42   2
  -7  -3  -5   10.41    8.50   2
  -7  -3  -5    9.53    4.91   1
  -7  -3  -5    2.26    3.87   1
  -7  -3  -4    0.86    4.90   1
  -7  -3  -4   -4.70    7.46   2
  -7  -3  -4   -2.46    3.67   1
  -7  -3  -4   -3.48    7.23   2
  -7  -3  -4    2.55    7.41   2
  -7  -3  -3   29.64    7.36   2
  -7  -3  -3   24.08    8.13   2
  -7  -3   3    5.14    8.81   2
  -7  -3   3    7.03    4.94   1
  -7  -3   5    0.62    8.80   2
  -7  -3   5    0.57    4.16   1
  -7  -3   5    2.95    5.11   1
  -7  -3   5   -6.94    8.91   2
  -7  -3   6    6.61    7.79   2
  -7  -3   6   -0.38    7.97   2
  -7  -3   6   -0.57    7.24   2
  -7  -3   6    1.21    4.69   1
  -7  -3   6   -8.24    4.21   1
  -7  -3   7    1.49    6.77   2
  -7  -3   7    7.83    7.55   2
  -7  -3   7    6.96    8.58   2
  -7  -3   7    8.11    4.76   1
  -7  -3   8    9.51    4.56   1
  -7  -3   8   14.85    7.47   2
  -7  -3   8   14.68    7.14   2
  -7  -3   8   14.27    8.44   2
  -7  -3   8    6.76    8.82   2
  -7  -3   9    5.14    8.25   2
  -7  -3   9   11.87    4.45   1
  -7  -3   9    7.63    6.94   2
  -7  -3   9    8.20    8.57   2
  -7  -3   9   11.44    4.06   1
  -7  -3   9    3.36    8.27   2
  -7  -3  10    6.77    6.92   2
  -7  -3  10    2.04    3.62   1
  -7  -3  10    3.43    4.55   1
  -7  -3  10    2.40    6.65   2
  -7  -3  10    3.64    6.74   2
  -7  -3  10    5.05    7.01   2
  -7  -3  10   11.07    6.47   2
  -7  -3  11    7.77    3.67   1
  -7  -3  11    8.93    6.71   2
  -7  -3  11    7.94    7.60   2
  -7  -3  11    5.99    3.80   1
  -7  -3  11    2.38    6.72   2
  -7  -3  11    3.51    6.28   2
  -7  -3  11    5.73    5.73   2
  -7  -3  11    3.88    6.48   2
  -7  -3  12    0.38    7.14   2
  -7  -3  12    4.34    3.39   1
  -7  -3  12    1.09    6.08   2
  -7  -3  12    1.32    3.99   1
  -7  -3  12    1.48    6.01   2
  -7  -3  12    0.89    7.11   2
  -7  -3  12    7.06    6.09   2
  -7  -3  13    0.65    2.82   1
  -7  -3  13    2.27    5.48   2
  -7  -3  13    0.84    5.59   2
  -7  -3  13   -0.44    5.16   2
  -7  -3  13    2.09    5.68   2
  -7  -3  13    0.55    3.11   1
  -7  -3  13    1.73    5.60   2
  -7  -3  13    8.55    5.83   2
  -7  -3  14    4.52    2.80   1
  -7  -3  14    3.33    5.59   2
  -7  -3  14    0.19    5.01   2
  -7  -3  14    2.93    5.93   2
  -7  -3  14    7.03    5.19   2
  -7  -3  14    7.66    6.26   2
  -7  -2 -14    6.09    5.67   2
  -7  -2 -14    3.66    5.07   2
  -7  -2 -14    0.73    3.01   1
  -7  -2 -14    1.61    2.74   1
  -7  -2 -14    3.52    2.90   1
  -7  -2 -13    6.80    6.28   2
  -7  -2 -13    5.51    3.29   1
  -7  -2 -13    3.67    3.24   1
  -7  -2 -13    3.58    5.43   2
  -7  -2 -13    0.47    5.64   2
  -7  -2 -12    5.77    6.65   2
  -7  -2 -12    1.49    3.98   1
  -7  -2 -12   -1.13    7.01   2
  -7  -2 -12    2.04    7.33   2
  -7  -2 -12    6.16    3.61   1
  -7  -2 -11   12.11    4.34   1
  -7  -2 -11   11.90    7.62   2
  -7  -2 -11   14.68    7.04   2
  -7  -2 -11    5.83    8.42   2
  -7  -2 -11    9.97    4.50   1
  -7  -2 -11   14.60    4.50   1
  -7  -2 -10    5.08    9.02   2
  -7  -2 -10    4.05    4.56   1
  -7  -2 -10    5.53    4.51   1
  -7  -2 -10    6.80    4.65   1
  -7  -2 -10    1.41    6.76   2
  -7  -2 -10    1.13    8.00   2
  -7  -2 -10   -0.79    8.17   2
  -7  -2  -9    2.53    4.18   1
  -7  -2  -9    0.30    7.14   2
  -7  -2  -9   -0.72    4.86   1
  -7  -2  -9    1.07    6.92   2
  -7  -2  -9   -0.85    7.82   2
  -7  -2  -9   -6.41    7.01   2
  -7  -2  -9   -1.50    3.90   1
  -7  -2  -8    0.55    6.40   2
  -7  -2  -8    0.74    3.98   1
  -7  -2  -6    5.15    5.21   1
  -7  -2  -5    9.10    7.78   2
  -7  -2  -5    8.93    8.54   2
  -7  -2  -5   14.58    8.01   2
  -7  -2  -5    8.19    4.55   1
  -7  -2  -5    6.93    4.67   1
  -7  -2  -4   18.69    4.73   1
  -7  -2  -4   18.93    4.82   1
  -7  -2  -4   12.04    9.70   2
  -7  -2  -4   14.97    8.27   2
  -7  -2  -4   14.10    9.02   2
  -7  -2  -3    1.22    4.40   1
  -7  -2  -3    6.64    8.41   2
  -7  -2  -3    7.08    4.61   1
  -7  -2  -3    6.11    8.04   2
  -7  -2  -3    0.32    7.95   2
  -7  -2  -3    4.29    8.12   2
  -7  -2  -2    6.51    9.78   2
  -7  -2  -2   13.54    8.86   2
  -7  -2  -2   12.28    4.56   1
  -7  -2  -2    9.79    8.22   2
  -7  -2  -2   11.82    5.36   1
  -7  -2  -2   15.12   10.27   2
  -7  -2  -1    7.85    5.27   1
  -7  -2  -1    9.17   10.08   2
  -7  -2  -1    3.45    8.18   2
  -7  -2  -1   11.53    9.96   2
  -7  -2  -1   14.88    4.82   1
  -7  -2  -1    4.31    8.88   2
  -7  -2   0    3.91    8.86   2
  -7  -2   0   -4.84    4.61   1
  -7  -2   0   -4.92    8.08   2
  -7  -2   0    5.22    9.83   2
  -7  -2   0   -0.60    4.99   1
  -7  -2   0   -0.44    5.49   1
  -7  -2   0    4.44    9.66   2
  -7  -2   1    9.97    9.81   2
  -7  -2   1   15.48    8.43   2
  -7  -2   1    2.48    5.54   1
  -7  -2   1    6.54    5.88   1
  -7  -2   1   12.14   10.16   2
  -7  -2   1    4.76    8.75   2
  -7  -2   2   -1.81    8.24   2
  -7  -2   2    7.01    4.73   1
  -7  -2   2   -3.60   10.03   2
  -7  -2   2   -0.05    8.10   2
  -7  -2   2    2.22    8.75   2
  -7  -2   2    1.54    5.68   1
  -7  -2   3   20.27   10.16   2
  -7  -2   3   18.25    9.08   2
  -7  -2   3   15.10    4.90   1
  -7  -2   3   19.85   10.10   2
  -7  -2   3   28.85    9.54   2
  -7  -2   3   14.66    5.19   1
  -7  -2   4  196.44   12.63   2
  -7  -2   4  171.14    7.03   1
  -7  -2   4  177.79   13.07   2
  -7  -2   4  188.06   12.38   2
  -7  -2   4  173.11    7.32   1
  -7  -2   5   78.94   10.38   2
  -7  -2   5   79.45   10.53   2
  -7  -2   5   73.30   11.20   2
  -7  -2   5   76.18   10.76   2
  -7  -2   5   70.34    6.00   1
  -7  -2   5   79.47   11.36   2
  -7  -2   5   69.81    6.32   1
  -7  -2   6    5.42    9.63   2
  -7  -2   6   -4.78    9.68   2
  -7  -2   6    1.67    5.67   1
  -7  -2   6    1.23    8.66   2
  -7  -2   6    3.21    8.27   2
  -7  -2   6    6.61   10.11   2
  -7  -2   7    5.37    7.84   2
  -7  -2   7    1.86    4.75   1
  -7  -2   7    9.23    8.66   2
  -7  -2   7    5.03    8.36   2
  -7  -2   9    1.30    7.20   2
  -7  -2   9    5.90    9.00   2
  -7  -2  10    2.07    4.39   1
  -7  -2  10    4.00    7.34   2
  -7  -2  10   -2.49    8.64   2
  -7  -2  10   -0.77    7.63   2
  -7  -2  10   -4.31    5.11   1
  -7  -2  10    3.07    8.66   2
  -7  -2  10    5.06    7.76   2
  -7  -2  11    3.17    7.26   2
  -7  -2  11    0.28    3.97   1
  -7  -2  11    2.28    8.42   2
  -7  -2  11    6.09    8.65   2
  -7  -2  11    2.43    7.24   2
  -7  -2  11    1.19    8.59   2
  -7  -2  11    0.00    7.14   2
  -7  -2  12   -1.25    8.00   2
  -7  -2  12   -3.07    8.09   2
  -7  -2  12   -2.10    7.49   2
  -7  -2  12   -6.65    7.85   2
  -7  -2  12   -0.61    6.58   2
  -7  -2  12    8.47    8.39   2
  -7  -2  12    1.33    6.91   2
  -7  -2  12    1.80    3.92   1
  -7  -2  12   -0.61    6.79   2
  -7  -2  12   -1.80    3.75   1
  -7  -2  12   -0.42    4.57   1
  -7  -2  13    2.19    4.34   1
  -7  -2  13   -5.54    7.52   2
  -7  -2  13    0.93    4.28   1
  -7  -2  13    3.34    6.63   2
  -7  -2  13   -5.67    7.53   2
  -7  -2  13    1.45    7.33   2
  -7  -2  13    3.59    7.35   2
  -7  -2  13    2.40    6.49   2
  -7  -2  13   -4.25    7.34   2
  -7  -2  14    6.67    5.97   2
  -7  -2  14    5.49    2.93   1
  -7  -2  14    2.45    5.48   2
  -7  -2  14   11.92    7.19   2
  -7  -2  14    4.61    7.38   2
  -7  -2  14   11.45    3.46   1
  -7  -2  14    4.96    7.05   2
  -7  -2  14   10.81    7.16   2
  -7  -2  14    9.14    6.22   2
  -7  -2  15   -2.06    6.41   2
  -7  -2  15    3.21    6.59   2
  -7  -2  15    1.35    6.03   2
  -7  -2  15    2.42    3.42   1
  -7  -2  15   -1.65    5.48   2
  -7  -2  15    1.91    3.68   1
  -7  -2  15    3.21    3.05   1
  -7  -2  15   -0.90    6.26   2
  -7  -2  15    2.21    6.34   2
  -7  -2  15   -1.14    5.89   2
  -7  -2  16   -0.71    4.93   2
  -7  -2  16    1.73    5.79   2
  -7  -2  16   -0.13    4.87   2
  -7  -2  16    0.19    2.58   1
  -7  -2  16   -0.45    5.71   2
  -7  -2  16   -4.41    4.43   2
  -7  -2  16    1.43    2.55   1
  -7  -2  16   -0.59    4.74   2
  -7  -2  16   -2.49    5.46   2
  -7  -2  16    1.00    3.17   1
  -7  -1 -16   -2.38    5.76   2
  -7  -1 -16    0.58    5.16   2
  -7  -1 -16   -4.24    5.38   2
  -7  -1 -16   -2.74    5.82   2
  -7  -1 -16   -1.68    3.02   1
  -7  -1 -16    1.24    3.06   1
  -7  -1 -16    1.04    3.17   1
  -7  -1 -15    5.51    5.40   2
  -7  -1 -15    7.34    3.12   1
  -7  -1 -15    5.12    3.01   1
  -7  -1 -15    3.81    5.63   2
  -7  -1 -15    5.81    4.58   2
  -7  -1 -15    5.51    6.11   2
  -7  -1 -15    9.34    5.73   2
  -7  -1 -14    3.33    6.27   2
  -7  -1 -14    2.79    5.51   2
  -7  -1 -14    1.30    3.64   1
  -7  -1 -14    0.78    3.40   1
  -7  -1 -14   -4.71    6.32   2
  -7  -1 -14   -0.20    3.91   1
  -7  -1 -14   -3.50    6.60   2
  -7  -1 -14   -2.88    6.51   2
  -7  -1 -13    1.74    6.23   2
  -7  -1 -13    0.71    4.03   1
  -7  -1 -13   -1.74    3.53   1
  -7  -1 -13    9.52    7.86   2
  -7  -1 -13    4.20    6.47   2
  -7  -1 -13    7.24    6.80   2
  -7  -1 -12    2.78    4.04   1
  -7  -1 -12   -4.86    7.57   2
  -7  -1 -12   -1.47    4.48   1
  -7  -1 -12    2.06    6.06   2
  -7  -1 -12   -2.58    8.43   2
  -7  -1 -11    3.93    4.51   1
  -7  -1 -11    4.62    7.96   2
  -7  -1 -11    6.67    7.31   2
  -7  -1 -11    9.89    8.21   2
  -7  -1 -11    9.49    4.17   1
  -7  -1 -11    4.39    7.80   2
  -7  -1 -10    8.67    8.14   2
  -7  -1  -9    7.24    4.22   1
  -7  -1  -9   -0.09    4.25   1
  -7  -1  -9    2.58    7.54   2
  -7  -1  -8   -0.39    4.28   1
  -7  -1  -8    3.11    8.26   2
  -7  -1  -8    3.30    4.89   1
  -7  -1  -8    2.98    8.99   2
  -7  -1  -8    3.52    4.68   1
  -7  -1  -8   -2.43    7.89   2
  -7  -1  -8    2.29    8.76   2
  -7  -1  -7    3.77    9.11   2
  -7  -1  -7    5.47    9.49   2
  -7  -1  -7    2.45    7.52   2
  -7  -1  -7   11.27    4.45   1
  -7  -1  -7    4.42    4.45   1
  -7  -1  -7    7.10    9.32   2
  -7  -1  -7   -5.11    7.93   2
  -7  -1  -6    0.07    8.92   2
  -7  -1  -6    5.45    5.20   1
  -7  -1  -6   -0.18    9.92   2
  -7  -1  -6    1.02    4.62   1
  -7  -1  -6   -2.86    8.03   2
  -7  -1  -5    3.50    5.25   1
  -7  -1  -5    4.31    8.39   2
  -7  -1  -5   -2.07    8.43   2
  -7  -1  -5   -0.56    7.61   2
  -7  -1  -5    6.10    7.89   2
  -7  -1  -5   -1.39    4.41   1
  -7  -1  -5    0.63    4.56   1
  -7  -1  -4   17.38    4.70   1
  -7  -1  -4   13.84   10.18   2
  -7  -1  -4   13.82    5.50   1
  -7  -1  -4   16.90    8.14   2
  -7  -1  -4   19.25    8.82   2
  -7  -1  -4   14.54    8.18   2
  -7  -1  -4   12.21    5.50   1
  -7  -1  -3    3.08   10.18   2
  -7  -1  -3    8.40    9.52   2
  -7  -1  -3    4.05    9.18   2
  -7  -1  -3    3.40    9.84   2
  -7  -1  -3    8.45    5.41   1
  -7  -1  -3    1.69    5.53   1
  -7  -1  -2    2.08    8.04   2
  -7  -1  -2   -0.20    5.30   1
  -7  -1  -2    3.79    5.61   1
  -7  -1  -2    4.43    4.62   1
  -7  -1  -2    2.85   10.45   2
  -7  -1  -2    1.87    8.84   2
  -7  -1  -2    7.30    9.33   2
  -7  -1  -2    5.87    9.85   2
  -7  -1  -1   -1.22    5.07   1
  -7  -1  -1   -4.58    8.82   2
  -7  -1  -1   -0.20    5.33   1
  -7  -1  -1    2.33    9.20   2
  -7  -1  -1    0.42    8.84   2
  -7  -1  -1    0.22    4.56   1
  -7  -1  -1    5.75    8.14   2
  -7  -1  -1    1.24    8.54   2
  -7  -1   0   -4.97    8.44   2
  -7  -1   0   -1.17    9.20   2
  -7  -1   0    3.70    8.47   2
  -7  -1   0   -0.01    8.03   2
  -7  -1   0   -3.32    4.81   1
  -7  -1   0   -2.27    5.37   1
  -7  -1   0   -6.53    5.35   1
  -7  -1   1    0.91    7.88   2
  -7  -1   1   -1.24   10.16   2
  -7  -1   1    2.58    8.62   2
  -7  -1   1   -4.76    4.91   1
  -7  -1   1    8.22   10.37   2
  -7  -1   1    3.09    4.73   1
  -7  -1   1   -1.26    4.57   1
  -7  -1   2   25.64    8.53   2
  -7  -1   2   25.91   10.86   2
  -7  -1   2   13.45    6.25   1
  -7  -1   2   16.18    4.82   1
  -7  -1   2   19.62    9.11   2
  -7  -1   2   21.12    8.73   2
  -7  -1   2   16.01    5.39   1
  -7  -1   3   10.48   10.29   2
  -7  -1   3    9.79    4.50   1
  -7  -1   3    7.70   10.10   2
  -7  -1   3    4.31    9.84   2
  -7  -1   3    2.27    9.41   2
  -7  -1   3    5.53    4.69   1
  -7  -1   3   12.67    8.25   2
  -7  -1   3    6.77    5.94   1
  -7  -1   3    7.78    8.23   2
  -7  -1   4   -7.02    5.39   1
  -7  -1   4    3.48    8.02   2
  -7  -1   4   -5.22    9.85   2
  -7  -1   4   -3.40    9.75   2
  -7  -1   4   -0.41    9.45   2
  -7  -1   4    4.47   10.00   2
  -7  -1   4   -1.05    5.85   1
  -7  -1   5   10.39    8.30   2
  -7  -1   5   15.84    4.87   1
  -7  -1   5   15.42    6.04   1
  -7  -1   5   12.00    8.60   2
  -7  -1   5    8.84   10.29   2
  -7  -1   5    5.24   10.09   2
  -7  -1   5   16.50    8.37   2
  -7  -1   6   -2.47    8.29   2
  -7  -1   6   -5.86    4.82   1
  -7  -1   6   -5.28    9.28   2
  -7  -1   6    2.61    8.14   2
  -7  -1   6    2.06    5.51   1
  -7  -1   6   -4.34    8.55   2
  -7  -1   6    0.59    8.26   2
  -7  -1   7    5.53    8.24   2
  -7  -1   7    1.51    7.96   2
  -7  -1   7    1.98    5.53   1
  -7  -1   7   -3.12    8.03   2
  -7  -1   7    1.66    9.59   2
  -7  -1   7    7.35    4.79   1
  -7  -1   7    2.04    8.41   2
  -7  -1   8    6.65    8.50   2
  -7  -1   8    5.24    8.13   2
  -7  -1   8    1.11    9.29   2
  -7  -1   8   -1.53    8.01   2
  -7  -1   8   -1.18    4.68   1
  -7  -1   8   -1.76    9.54   2
  -7  -1   8    0.39    4.67   1
  -7  -1   8    4.43    8.30   2
  -7  -1   8   -0.32    8.51   2
  -7  -1   9    2.62    8.75   2
  -7  -1   9    3.85    7.98   2
  -7  -1   9    4.48    8.04   2
  -7  -1   9    2.81    4.66   1
  -7  -1   9   -1.75    7.66   2
  -7  -1   9   -0.33    9.59   2
  -7  -1   9    0.73    7.84   2
  -7  -1   9   -1.30    8.24   2
  -7  -1   9    3.12    4.60   1
  -7  -1  10   -2.73    7.89   2
  -7  -1  10    0.95    8.15   2
  -7  -1  10    0.00    4.44   1
  -7  -1  10    0.25    7.69   2
  -7  -1  10   -3.41    7.56   2
  -7  -1  10   -2.61    8.46   2
  -7  -1  10    3.17    4.62   1
  -7  -1  10    3.42    7.65   2
  -7  -1  11    4.47    7.53   2
  -7  -1  11    2.56    4.09   1
  -7  -1  11    3.76    8.36   2
  -7  -1  12    3.68    5.29   1
  -7  -1  12   -4.62    7.33   2
  -7  -1  12    7.14    9.23   2
  -7  -1  12    0.13    7.90   2
  -7  -1  12    5.01    3.92   1
  -7  -1  12    0.57    7.91   2
  -7  -1  12    6.15    8.71   2
  -7  -1  12    5.01    7.51   2
  -7  -1  12    6.29    4.30   1
  -7  -1  13   -1.00    7.14   2
  -7  -1  13    3.32    4.50   1
  -7  -1  13    4.15    7.31   2
  -7  -1  13    1.11    8.09   2
  -7  -1  13    0.84    4.24   1
  -7  -1  13   -0.18    7.23   2
  -7  -1  13   -1.16    7.26   2
  -7  -1  13    2.70    4.04   1
  -7  -1  13   -1.91    7.03   2
  -7  -1  13    6.42    7.09   2
  -7  -1  13   -0.72    7.00   2
  -7  -1  14    2.16    6.95   2
  -7  -1  14   -2.00    3.92   1
  -7  -1  14   -0.08    8.07   2
  -7  -1  14    3.34    7.64   2
  -7  -1  14    3.78    8.02   2
  -7  -1  14    6.00    7.83   2
  -7  -1  14   -0.88    7.85   2
  -7  -1  14   -6.56    8.05   2
  -7  -1  14    0.02    3.81   1
  -7  -1  14    1.41    6.44   2
  -7  -1  14   -2.34    4.15   1
  -7  -1  15    2.65    6.36   2
  -7  -1  15    3.20    6.35   2
  -7  -1  15    2.93    7.31   2
  -7  -1  15    7.70    7.52   2
  -7  -1  15   -0.53    4.21   1
  -7  -1  15   -1.28    6.34   2
  -7  -1  15    5.28    6.26   2
  -7  -1  15   -0.14    3.49   1
  -7  -1  15    2.87    6.10   2
  -7  -1  16    3.50    3.21   1
  -7  -1  16    4.87    6.51   2
  -7  -1  16   -4.16    6.47   2
  -7  -1  16    5.74    5.76   2
  -7  -1  16    6.53    5.60   2
  -7  -1  16   -2.03    6.45   2
  -7  -1  16    2.42    6.76   2
  -7  -1  16    3.75    3.34   1
  -7  -1  17   -0.23    5.78   2
  -7  -1  17   -1.39    5.15   2
  -7  -1  17    3.56    5.65   2
  -7  -1  17    1.34    5.72   2
  -7  -1  17    2.49    5.85   2
  -7  -1  17   -2.60    5.19   2
  -7  -1  17    5.21    3.33   1
  -7   0 -17    1.87    5.79   2
  -7   0 -17   -1.92    2.48   1
  -7   0 -17   -0.06    4.57   2
  -7   0 -17   -0.79    2.76   1
  -7   0 -17   -0.32    4.63   2
  -7   0 -16    3.18    3.70   1
  -7   0 -16   -0.54    5.09   2
  -7   0 -16    2.40    5.71   2
  -7   0 -16    0.84    5.27   2
  -7   0 -16    4.65    6.20   2
  -7   0 -16    1.61    2.98   1
  -7   0 -15   22.29    7.77   2
  -7   0 -15   19.60    4.08   1
  -7   0 -15   24.92    7.31   2
  -7   0 -15   18.88    3.90   1
  -7   0 -15   19.71    5.60   2
  -7   0 -15   18.34    7.01   2
  -7   0 -14   98.63    8.53   2
  -7   0 -14   86.08    4.93   1
  -7   0 -14   86.32    4.48   1
  -7   0 -14  102.37    8.34   2
  -7   0 -14  100.40    8.82   2
  -7   0 -14   86.37    5.17   1
  -7   0 -14  102.01    8.67   2
  -7   0 -14   92.79    8.75   2
  -7   0 -13  107.33    5.05   1
  -7   0 -13  133.53    9.62   2
  -7   0 -13  127.74   10.40   2
  -7   0 -13  123.73    8.90   2
  -7   0 -13  136.35   10.76   2
  -7   0 -13  108.74    5.78   1
  -7   0 -12    2.34    7.66   2
  -7   0 -12    7.28    7.91   2
  -7   0 -12   -2.98    8.39   2
  -7   0 -11    6.40    7.00   2
  -7   0 -10    2.62    4.84   1
  -7   0 -10    5.33    8.39   2
  -7   0 -10    8.56    9.04   2
  -7   0 -10    7.13    8.79   2
  -7   0 -10    0.75    4.91   1
  -7   0  -9    6.11    8.37   2
  -7   0  -9    8.06    7.92   2
  -7   0  -9   11.55    4.79   1
  -7   0  -9    7.24    4.28   1
  -7   0  -9    7.82    8.62   2
  -7   0  -9    9.07    4.38   1
  -7   0  -9    2.08    7.58   2
  -7   0  -9   10.38    9.30   2
  -7   0  -9    4.60    7.32   2
  -7   0  -8    7.09    8.47   2
  -7   0  -8    1.79    5.54   1
  -7   0  -8    8.11    4.35   1
  -7   0  -8    7.17    7.45   2
  -7   0  -8    2.65    9.76   2
  -7   0  -8    2.39    7.98   2
  -7   0  -8    1.48    7.57   2
  -7   0  -7    1.21    4.42   1
  -7   0  -7    3.05    7.59   2
  -7   0  -7    2.17    8.42   2
  -7   0  -7    0.92    5.10   1
  -7   0  -7    7.67    8.77   2
  -7   0  -7    0.64    8.30   2
  -7   0  -7    7.18    8.06   2
  -7   0  -6    6.77    7.84   2
  -7   0  -6    7.15    4.45   1
  -7   0  -6    8.37    4.55   1
  -7   0  -6    6.80   10.02   2
  -7   0  -6    7.25    5.39   1
  -7   0  -6    8.64    4.77   1
  -7   0  -6   13.35    9.82   2
  -7   0  -6    1.00    8.10   2
  -7   0  -6    7.14    7.61   2
  -7   0  -6   14.50    8.99   2
  -7   0  -5    5.55    4.51   1
  -7   0  -5    8.06    8.93   2
  -7   0  -5    0.16    4.81   1
  -7   0  -5    6.27    7.62   2
  -7   0  -5    3.36    8.50   2
  -7   0  -5    9.11    8.22   2
  -7   0  -5    7.61    5.71   1
  -7   0  -5    3.94    8.54   2
  -7   0  -5    3.63   10.07   2
  -7   0  -5    4.30    5.20   1
  -7   0  -4    7.24    7.66   2
  -7   0  -4    6.04    4.51   1
  -7   0  -4    1.78    5.61   1
  -7   0  -4   -5.92    9.32   2
  -7   0  -4    6.09    9.97   2
  -7   0  -4    1.14    5.20   1
  -7   0  -4    1.46    5.57   1
  -7   0  -4   -0.23    7.54   2
  -7   0  -3    9.00    8.74   2
  -7   0  -3    4.07    4.51   1
  -7   0  -3    5.20    4.52   1
  -7   0  -3   10.78    8.39   2
  -7   0  -3    4.28    7.69   2
  -7   0  -3    3.91   10.27   2
  -7   0  -3    6.12    7.73   2
  -7   0  -2   -0.63    9.58   2
  -7   0  -2    8.62    5.82   1
  -7   0  -2    6.76    4.59   1
  -7   0  -2    1.01    4.55   1
  -7   0  -2    4.84    9.93   2
  -7   0  -2    2.37    4.48   1
  -7   0  -2    5.49    9.37   2
  -7   0  -2    4.13    8.96   2
  -7   0  -2    1.97    8.80   2
  -7   0  -2    0.51    8.59   2
  -7   0  -1   -3.03   10.00   2
  -7   0  -1    1.05    9.04   2
  -7   0  -1    0.23    8.77   2
  -7   0  -1   -3.28    8.87   2
  -7   0  -1   -3.10    8.06   2
  -7   0  -1    6.20    5.34   1
  -7   0  -1   -2.16    8.57   2
  -7   0  -1    6.95    5.94   1
  -7   0   0   30.45    9.57   2
  -7   0   0   21.89    9.47   2
  -7   0   0   19.23    8.79   2
  -7   0   0   18.98    5.66   1
  -7   0   0   18.40    8.89   2
  -7   0   1   26.97    8.93   2
  -7   0   1   26.30    9.61   2
  -7   0   1   26.50    8.89   2
  -7   0   1   34.14    5.75   1
  -7   0   1   33.20    5.71   1
  -7   0   1   27.08    8.91   2
  -7   0   1   28.44    8.51   2
  -7   0   1   21.78    8.23   2
  -7   0   1   23.12    9.18   2
  -7   0   2   16.92    8.83   2
  -7   0   2    7.68    9.59   2
  -7   0   2   11.37    8.51   2
  -7   0   2    4.44    7.86   2
  -7   0   2    0.43    9.74   2
  -7   0   2    3.95    4.61   1
  -7   0   2    3.30    6.06   1
  -7   0   2   12.55   10.48   2
  -7   0   2    8.38    7.85   2
  -7   0   3    3.31    8.35   2
  -7   0   3    0.72    8.41   2
  -7   0   3   11.73    4.78   1
  -7   0   3    9.99    5.10   1
  -7   0   3    6.87    7.87   2
  -7   0   3    4.93   10.08   2
  -7   0   3   -2.26    8.19   2
  -7   0   3    6.85    8.06   2
  -7   0   3    5.26    8.34   2
  -7   0   4   -0.47    8.58   2
  -7   0   4   -6.71    5.59   1
  -7   0   4    4.60    7.98   2
  -7   0   4   -6.20    5.48   1
  -7   0   4   -0.91    8.24   2
  -7   0   4    6.50   10.17   2
  -7   0   4   -1.85    8.17   2
  -7   0   4   -0.03    9.55   2
  -7   0   4   -0.72    7.78   2
  -7   0   4   -6.16    4.48   1
  -7   0   5    3.32    8.21   2
  -7   0   5   11.47    5.52   1
  -7   0   5    8.90    8.37   2
  -7   0   5    9.92    4.80   1
  -7   0   5    6.20    8.37   2
  -7   0   5   11.37    9.27   2
  -7   0   5   12.21    9.51   2
  -7   0   5    9.34    8.67   2
  -7   0   6   12.86    8.42   2
  -7   0   6   15.14    5.48   1
  -7   0   6   17.53    8.78   2
  -7   0   6   23.32    8.21   2
  -7   0   6   13.65   10.04   2
  -7   0   6    9.36    9.58   2
  -7   0   6   14.27    8.93   2
  -7   0   6   13.47    8.84   2
  -7   0   6   20.80    8.64   2
  -7   0   6   14.38    5.00   1
  -7   0   7    2.47    9.75   2
  -7   0   7    3.97    4.72   1
  -7   0   7    3.50    7.99   2
  -7   0   7    2.62    8.04   2
  -7   0   7    0.66    9.86   2
  -7   0   7   -0.24    4.76   1
  -7   0   7    2.00    5.26   1
  -7   0   7   -3.06   10.19   2
  -7   0   7   -3.10   10.31   2
  -7   0   7    1.70    7.98   2
  -7   0   7    1.73    7.60   2
  -7   0   8    9.13   10.44   2
  -7   0   8    7.94    7.69   2
  -7   0   8   11.84    8.44   2
  -7   0   8    2.08    4.65   1
  -7   0   8    4.95    7.96   2
  -7   0   8    4.03    8.03   2
  -7   0   8    1.64    7.88   2
  -7   0   8   -0.51    4.66   1
  -7   0   9   -2.88    5.37   1
  -7   0   9   -0.60    7.88   2
  -7   0   9   -4.60    8.97   2
  -7   0   9    6.51    8.91   2
  -7   0   9    7.49    9.38   2
  -7   0   9   -1.11    8.71   2
  -7   0   9   -4.77    9.77   2
  -7   0   9   -3.22    9.15   2
  -7   0   9   -2.06    4.62   1
  -7   0  10    8.91    4.73   1
  -7   0  10   14.73    8.80   2
  -7   0  10    5.33    7.88   2
  -7   0  10   11.32   10.43   2
  -7   0  10    4.56    8.04   2
  -7   0  10    7.73    7.59   2
  -7   0  10    2.41    7.66   2
  -7   0  10   10.46    4.57   1
  -7   0  10    5.47    7.72   2
  -7   0  11   12.14    7.54   2
  -7   0  11   12.86    4.44   1
  -7   0  11   12.45   10.24   2
  -7   0  11   18.13    4.78   1
  -7   0  11   16.53    9.22   2
  -7   0  11   21.77   10.36   2
  -7   0  11   20.31   10.02   2
  -7   0  11   16.70    7.97   2
  -7   0  11    7.43    5.35   1
  -7   0  11   10.73    7.68   2
  -7   0  11    3.88    7.99   2
  -7   0  12   -8.78    7.90   2
  -7   0  12    0.35    4.48   1
  -7   0  13   18.80    9.72   2
  -7   0  13   28.25    9.64   2
  -7   0  13   26.28    4.50   1
  -7   0  14   12.93    8.19   2
  -7   0  14   13.40    8.76   2
  -7   0  14   13.73    8.89   2
  -7   0  14    3.74    4.08   1
  -7   0  14   10.41    7.51   2
  -7   0  14   11.16    7.11   2
  -7   0  14   12.47    5.07   1
  -7   0  14    0.93    8.64   2
  -7   0  14    3.99    6.74   2
  -7   0  14   11.13    3.87   1
  -7   0  15   18.81    7.26   2
  -7   0  15   22.73    3.77   1
  -7   0  15   25.49    4.13   1
  -7   0  15   28.70    8.60   2
  -7   0  15   27.84    8.46   2
  -7   0  15   31.99    8.63   2
  -7   0  15   20.80    7.70   2
  -7   0  15   23.46    4.23   1
  -7   0  16   15.76    6.37   2
  -7   0  16   17.33    4.42   1
  -7   0  16   14.98    7.62   2
  -7   0  16   20.11    6.70   2
  -7   0  16   16.24    6.74   2
  -7   0  16   21.86    4.01   1
  -7   0  16   21.21    6.62   2
  -7   0  17    9.20    6.31   2
  -7   0  17    8.18    3.49   1
  -7   0  17    1.81    5.77   2
  -7   0  17   10.56    5.86   2
  -7   0  17    9.43    6.77   2
  -7   0  17    5.67    3.56   1
  -7   0  18   -2.86    3.47   1
  -7   0  18   -0.97    5.00   2
  -7   0  18   -0.87    6.07   2
  -7   0  18   -4.34    5.85   2
  -7   1 -17   11.47    6.36   2
  -7   1 -17    6.62    6.17   2
  -7   1 -17   11.04    3.55   1
  -7   1 -17   12.34    5.13   2
  -7   1 -17   12.23    2.81   1
  -7   1 -16   29.64    6.31   2
  -7   1 -16   34.61    7.41   2
  -7   1 -16   29.40    5.57   2
  -7   1 -16   27.63    4.19   1
  -7   1 -16   23.24    5.74   2
  -7   1 -15   19.33    4.05   1
  -7   1 -15   10.94    6.88   2
  -7   1 -15   22.25    6.80   2
  -7   1 -15   18.69    6.67   2
  -7   1 -15   13.59    7.02   2
  -7   1 -14    5.81    8.10   2
  -7   1 -14   -1.01    6.11   2
  -7   1 -14   -2.20    6.75   2
  -7   1 -14   -0.20    3.67   1
  -7   1 -14   -2.47    6.09   2
  -7   1 -14    0.74    3.91   1
  -7   1 -13   20.68    5.13   1
  -7   1 -13   22.25    6.82   2
  -7   1 -13   15.77    6.92   2
  -7   1 -13   33.27    4.05   1
  -7   1 -13   22.87    8.97   2
  -7   1 -13   22.89    7.10   2
  -7   1 -11   16.88    8.22   2
  -7   1 -11   16.51    4.21   1
  -7   1 -11   11.08    7.61   2
  -7   1 -11   17.00    8.17   2
  -7   1 -11   15.19    4.53   1
  -7   1 -11   17.82    8.43   2
  -7   1 -11   20.96    7.27   2
  -7   1 -11   11.49    7.11   2
  -7   1 -11   13.16    4.23   1
  -7   1 -10   49.98    4.78   1
  -7   1 -10   45.69    9.12   2
  -7   1 -10   47.22    4.69   1
  -7   1 -10   52.63    5.70   1
  -7   1 -10   45.50    7.95   2
  -7   1 -10   47.56    8.99   2
  -7   1 -10   49.24    9.19   2
  -7   1 -10   55.77    8.71   2
  -7   1  -9   85.61   10.23   2
  -7   1  -9   76.01    9.14   2
  -7   1  -9   81.90   11.27   2
  -7   1  -9   77.61    8.85   2
  -7   1  -9   74.52    5.50   1
  -7   1  -9   78.75   11.13   2
  -7   1  -9   68.65    5.60   1
  -7   1  -9   68.33    8.56   2
  -7   1  -9   67.03    5.00   1
  -7   1  -8   52.81    8.76   2
  -7   1  -8   51.76   10.43   2
  -7   1  -8   43.80    4.81   1
  -7   1  -8   43.10    8.23   2
  -7   1  -8   45.59    5.70   1
  -7   1  -8   40.79    9.16   2
  -7   1  -8   52.00    9.05   2
  -7   1  -8   38.88    5.35   1
  -7   1  -7   13.26    8.51   2
  -7   1  -7   14.92    7.60   2
  -7   1  -7   12.61    7.86   2
  -7   1  -7   12.75    4.84   1
  -7   1  -7   11.68    4.66   1
  -7   1  -7    8.26    4.32   1
  -7   1  -7    4.81    8.27   2
  -7   1  -7    8.66    7.32   2
  -7   1  -7   13.61    8.55   2
  -7   1  -7   14.46    4.47   1
  -7   1  -6    9.35    9.96   2
  -7   1  -6   17.08    4.85   1
  -7   1  -6   17.90    8.71   2
  -7   1  -6   15.58    4.89   1
  -7   1  -6   20.46    4.47   1
  -7   1  -6   13.93    7.99   2
  -7   1  -6   14.39    7.43   2
  -7   1  -6   13.66    7.72   2
  -7   1  -5   14.76    8.54   2
  -7   1  -5    9.98    8.04   2
  -7   1  -5    8.99    4.36   1
  -7   1  -5    8.08    7.41   2
  -7   1  -5   16.14    8.61   2
  -7   1  -5   10.01    4.46   1
  -7   1  -5   12.88    8.47   2
  -7   1  -5   10.84    8.56   2
  -7   1  -5    7.92    8.74   2
  -7   1  -4    4.41    8.14   2
  -7   1  -4    5.36    8.23   2
  -7   1  -4    4.78    7.81   2
  -7   1  -4    3.58    8.40   2
  -7   1  -4   11.61    8.52   2
  -7   1  -4    2.76    7.31   2
  -7   1  -4    4.66    4.88   1
  -7   1  -4    6.63    4.39   1
  -7   1  -4    3.87    4.29   1
  -7   1  -4    6.70    7.27   2
  -7   1  -3    2.77    8.39   2
  -7   1  -3    3.97    7.76   2
  -7   1  -3   -7.86    8.00   2
  -7   1  -3   -0.20    8.52   2
  -7   1  -3   -2.06    4.18   1
  -7   1  -3   -1.29    7.88   2
  -7   1  -3   -3.37    4.25   1
  -7   1  -3   -2.73    8.00   2
  -7   1  -2    8.41    8.75   2
  -7   1  -2    4.56    9.46   2
  -7   1  -2    8.76    4.79   1
  -7   1  -2    2.02    9.09   2
  -7   1  -2    9.02    5.82   1
  -7   1  -2    7.73    7.29   2
  -7   1  -2   14.54    9.89   2
  -7   1  -2   13.66    8.30   2
  -7   1  -1   24.47    8.55   2
  -7   1  -1   19.15    7.66   2
  -7   1  -1   34.14    9.19   2
  -7   1  -1   16.93    8.38   2
  -7   1  -1   28.73    9.76   2
  -7   1  -1   26.71    8.42   2
  -7   1  -1   26.95    8.65   2
  -7   1  -1   29.65    4.68   1
  -7   1  -1   29.50    5.15   1
  -7   1  -1   26.84    4.91   1
  -7   1   0   32.83    8.56   2
  -7   1   0   31.43   10.09   2
  -7   1   0   22.45    9.63   2
  -7   1   0   28.24    5.97   1
  -7   1   0   29.38    7.90   2
  -7   1   0   24.19    4.83   1
  -7   1   0   18.00    8.86   2
  -7   1   0   27.80   10.15   2
  -7   1   0   25.63    8.52   2
  -7   1   1   47.67   10.50   2
  -7   1   1   36.11    8.95   2
  -7   1   1   40.55    8.31   2
  -7   1   1   43.73    8.33   2
  -7   1   1   45.10    8.87   2
  -7   1   1   47.88    9.14   2
  -7   1   1   41.60   10.20   2
  -7   1   1   47.05    5.46   1
  -7   1   1   44.70    5.82   1
  -7   1   2   76.09    9.04   2
  -7   1   2   78.61    9.50   2
  -7   1   2   77.40    9.72   2
  -7   1   2   68.15    5.69   1
  -7   1   2   70.69    5.36   1
  -7   1   2   86.00    9.87   2
  -7   1   2   74.27    9.55   2
  -7   1   2   82.27    9.83   2
  -7   1   2   66.62    8.71   2
  -7   1   3   15.13    9.56   2
  -7   1   3   21.70    8.47   2
  -7   1   3   20.62    7.94   2
  -7   1   3   11.29    7.72   2
  -7   1   3   18.42    5.73   1
  -7   1   3   14.56    9.86   2
  -7   1   3   17.14    8.38   2
  -7   1   3   15.68    4.94   1
  -7   1   3   15.42    9.87   2
  -7   1   4   -5.61    9.92   2
  -7   1   4   -2.54    7.48   2
  -7   1   4    0.58    7.78   2
  -7   1   4   -5.51    4.43   1
  -7   1   4   -1.21    7.97   2
  -7   1   4    0.14    8.31   2
  -7   1   4   -3.12    7.49   2
  -7   1   4   -9.10    7.97   2
  -7   1   4    2.74    7.92   2
  -7   1   4   -4.70    4.65   1
  -7   1   4   -6.30    9.78   2
  -7   1   5    3.66    5.59   1
  -7   1   5    5.99    9.00   2
  -7   1   5    5.32    9.90   2
  -7   1   5    7.06    9.47   2
  -7   1   5    0.36    9.71   2
  -7   1   5   -1.07    7.89   2
  -7   1   5    6.12    4.78   1
  -7   1   5   -3.71    7.73   2
  -7   1   5   -4.83   10.09   2
  -7   1   5    5.34    5.36   1
  -7   1   5    4.76    7.51   2
  -7   1   5   -2.73    9.15   2
  -7   1   6    5.80    4.72   1
  -7   1   6    3.30    8.67   2
  -7   1   6    4.56    5.30   1
  -7   1   6    0.42    8.02   2
  -7   1   6    1.24    7.81   2
  -7   1   6    0.07    7.31   2
  -7   1   6    5.86    9.79   2
  -7   1   6    5.31    8.94   2
  -7   1   6    9.50    8.00   2
  -7   1   6    7.75    8.94   2
  -7   1   6    8.24    4.67   1
  -7   1   6    3.08    8.26   2
  -7   1   7    2.43    9.10   2
  -7   1   7    5.28    9.05   2
  -7   1   7    6.10    8.39   2
  -7   1   7   -2.85    8.50   2
  -7   1   7    4.53    5.36   1
  -7   1   7    5.08    7.86   2
  -7   1   7    4.53   10.26   2
  -7   1   7    2.87    7.78   2
  -7   1   7    3.98    5.60   1
  -7   1   7   -1.99    8.84   2
  -7   1   7    6.36    4.65   1
  -7   1   7    6.61    7.45   2
  -7   1   7    6.90    5.48   1
  -7   1   8    4.42    8.70   2
  -7   1   8    2.34    4.55   1
  -7   1   8    2.07    7.68   2
  -7   1   8    3.22    5.58   1
  -7   1   8    7.62    4.50   1
  -7   1   8    1.94   10.13   2
  -7   1   8    1.25    4.55   1
  -7   1   8    2.36    8.78   2
  -7   1   8    7.46    9.07   2
  -7   1   8    6.37   10.10   2
  -7   1   8    4.13    7.84   2
  -7   1   8   -6.78    7.40   2
  -7   1   9    9.34   10.68   2
  -7   1   9   12.01    9.28   2
  -7   1   9    9.44    4.82   1
  -7   1   9    5.60    5.31   1
  -7   1   9    5.04    7.64   2
  -7   1   9    8.14    4.62   1
  -7   1   9    4.86    9.24   2
  -7   1   9    9.23    8.28   2
  -7   1   9   10.86    9.33   2
  -7   1   9    1.01    8.82   2
  -7   1   9    7.97    4.73   1
  -7   1  10   23.31    9.25   2
  -7   1  10   21.39    4.67   1
  -7   1  10   15.31    8.17   2
  -7   1  10   21.18    4.81   1
  -7   1  10   18.81    7.93   2
  -7   1  10   21.27    9.34   2
  -7   1  10   19.86    8.45   2
  -7   1  10   17.23    8.87   2
  -7   1  10   16.79    4.75   1
  -7   1  11   10.62    8.64   2
  -7   1  11   15.43    8.77   2
  -7   1  11    6.76    7.80   2
  -7   1  11   14.34    5.42   1
  -7   1  11   13.47    7.61   2
  -7   1  11   14.94    4.73   1
  -7   1  11   13.02    9.05   2
  -7   1  12    0.54    7.77   2
  -7   1  12   -1.82    8.68   2
  -7   1  12    0.28    7.15   2
  -7   1  12    4.73    8.09   2
  -7   1  12   -9.32    5.17   1
  -7   1  13    6.02    7.75   2
  -7   1  14   24.49    8.05   2
  -7   1  14   24.10    8.90   2
  -7   1  14   21.49    8.25   2
  -7   1  14   25.13    4.48   1
  -7   1  15   19.94    4.26   1
  -7   1  15   26.48    8.66   2
  -7   1  15   20.79    3.99   1
  -7   1  15   28.01    7.79   2
  -7   1  15   25.99    7.51   2
  -7   1  15   19.80    6.79   2
  -7   1  15   21.56    7.55   2
  -7   1  16   15.61    6.89   2
  -7   1  16    9.88    4.38   1
  -7   1  16   16.04    8.07   2
  -7   1  16   10.74    4.60   1
  -7   1  16    9.20    7.67   2
  -7   1  16    8.29    6.67   2
  -7   1  17   -1.14    5.88   2
  -7   1  17   -1.88    7.23   2
  -7   1  17    1.16    5.83   2
  -7   1  17    9.79    7.25   2
  -7   1  17    7.33    3.76   1
  -7   1  18    0.73    3.68   1
  -7   1  18    0.76    6.12   2
  -7   1  18    7.02    6.13   2
  -7   1  18    2.95    6.36   2
  -7   1  18    0.97    2.97   1
  -7   1  18    2.95    6.00   2
  -7   2 -18   48.47    6.14   2
  -7   2 -17   32.72    2.85   1
  -7   2 -17   46.32    5.56   2
  -7   2 -17   50.26    7.17   2
  -7   2 -17   45.12    6.19   2
  -7   2 -16   22.85    6.43   2
  -7   2 -16   26.17    7.51   2
  -7   2 -16   24.38    6.42   2
  -7   2 -16   15.76    3.58   1
  -7   2 -15    5.03    6.44   2
  -7   2 -15   -1.84    5.59   2
  -7   2 -15    7.81    3.69   1
  -7   2 -14   17.31    6.40   2
  -7   2 -14   19.20    7.31   2
  -7   2 -14   21.01    4.19   1
  -7   2 -14   13.22    8.49   2
  -7   2 -13   14.84    7.56   2
  -7   2 -12    0.58    4.19   1
  -7   2 -11    7.08    4.41   1
  -7   2 -11   17.98    8.32   2
  -7   2 -11   19.67    7.11   2
  -7   2 -11   12.75    7.75   2
  -7   2 -10   29.02    8.39   2
  -7   2 -10   27.93    8.44   2
  -7   2 -10   37.24   10.19   2
  -7   2 -10   29.26    8.69   2
  -7   2 -10   27.22    4.79   1
  -7   2 -10   25.40    4.59   1
  -7   2  -9    5.91    8.12   2
  -7   2  -9    6.98    4.54   1
  -7   2  -9    4.14    9.54   2
  -7   2  -9    5.67   10.10   2
  -7   2  -9    7.44    8.01   2
  -7   2  -9    5.74    7.01   2
  -7   2  -9    1.50    5.23   1
  -7   2  -8   -3.73    9.40   2
  -7   2  -8    3.86    7.07   2
  -7   2  -8   -8.02    9.87   2
  -7   2  -8    1.19    5.60   1
  -7   2  -8    0.89    8.03   2
  -7   2  -8   -0.41    7.17   2
  -7   2  -8    2.72    4.13   1
  -7   2  -8   -1.10    9.64   2
  -7   2  -8   -2.35    4.52   1
  -7   2  -7   16.72    9.88   2
  -7   2  -7   17.96    4.39   1
  -7   2  -7    8.08    8.35   2
  -7   2  -7   15.78    7.27   2
  -7   2  -7   20.59    5.64   1
  -7   2  -7   11.69    7.61   2
  -7   2  -7    8.58    7.90   2
  -7   2  -7    9.92    8.03   2
  -7   2  -6    1.61    8.10   2
  -7   2  -6    2.04    4.65   1
  -7   2  -6   -2.52    7.34   2
  -7   2  -6    0.41    8.26   2
  -7   2  -6   -3.14    7.86   2
  -7   2  -6   -0.43    4.19   1
  -7   2  -5   48.80    5.34   1
  -7   2  -5   51.98    8.14   2
  -7   2  -5   55.29   10.46   2
  -7   2  -5   61.34   10.62   2
  -7   2  -5   48.70    9.62   2
  -7   2  -5   49.69    5.68   1
  -7   2  -5   52.70   10.40   2
  -7   2  -5   55.09    9.29   2
  -7   2  -4   -7.58    8.86   2
  -7   2  -4   -3.79    7.82   2
  -7   2  -4    0.31    5.49   1
  -7   2  -4    2.27    6.95   2
  -7   2  -4   -2.61    7.94   2
  -7   2  -4   -0.96    4.63   1
  -7   2  -4   -2.89    4.16   1
  -7   2  -4    5.62    7.46   2
  -7   2  -3    7.71    8.26   2
  -7   2  -3    4.16    6.69   2
  -7   2  -3    9.83    4.37   1
  -7   2  -3   12.24    9.28   2
  -7   2  -3    7.18    4.75   1
  -7   2  -3    8.34    7.58   2
  -7   2  -3    8.97    8.13   2
  -7   2  -3    4.06    8.68   2
  -7   2  -2    7.58    8.03   2
  -7   2  -2   -1.56    8.95   2
  -7   2  -2   -0.27    7.38   2
  -7   2  -2    2.83    4.71   1
  -7   2  -2    4.31    5.42   1
  -7   2  -2   -5.01    8.61   2
  -7   2  -2   -0.81    4.95   1
  -7   2  -2    2.21    9.41   2
  -7   2  -2    2.10    6.69   2
  -7   2  -1    9.21    5.43   1
  -7   2  -1    8.54    7.77   2
  -7   2  -1    2.77    6.84   2
  -7   2  -1    5.19    7.63   2
  -7   2  -1    5.89    9.13   2
  -7   2  -1    2.94    8.86   2
  -7   2  -1    2.60    9.09   2
  -7   2  -1   10.76    4.70   1
  -7   2   0   18.99    8.06   2
  -7   2   0   22.24    7.17   2
  -7   2   0   21.55    9.40   2
  -7   2   0   18.76    7.98   2
  -7   2   0   19.77    7.85   2
  -7   2   0   14.13    7.71   2
  -7   2   0   14.20    4.79   1
  -7   2   0   18.45    4.64   1
  -7   2   0   16.37    4.44   1
  -7   2   1   43.13    4.91   1
  -7   2   1   44.06    5.16   1
  -7   2   1   44.81    5.13   1
  -7   2   1   50.59    8.75   2
  -7   2   1   41.10    8.47   2
  -7   2   1   45.64    8.70   2
  -7   2   1   47.93    8.65   2
  -7   2   2   38.48    8.43   2
  -7   2   2   47.73   10.34   2
  -7   2   2   34.59    5.65   1
  -7   2   2   45.98    9.84   2
  -7   2   2   46.96    8.85   2
  -7   2   2   38.76    5.82   1
  -7   2   2   33.14    4.82   1
  -7   2   2   34.77    9.71   2
  -7   2   3   14.46    5.39   1
  -7   2   3   15.72    4.68   1
  -7   2   3   15.61    5.55   1
  -7   2   3   16.91    7.88   2
  -7   2   3   19.65    9.41   2
  -7   2   3   30.06    8.74   2
  -7   2   3   18.74    9.60   2
  -7   2   4  226.20   11.93   2
  -7   2   4  222.38    7.10   1
  -7   2   4  216.83    7.05   1
  -7   2   4  232.97   12.32   2
  -7   2   4  225.70   12.07   2
  -7   2   4  242.89   12.91   2
  -7   2   4  229.77   12.53   2
  -7   2   5   29.56    8.41   2
  -7   2   5   36.73    5.06   1
  -7   2   5   34.65    9.12   2
  -7   2   5   32.42    4.77   1
  -7   2   5   32.20    8.21   2
  -7   2   5   34.51    9.30   2
  -7   2   5   37.13    8.88   2
  -7   2   5   23.63    9.48   2
  -7   2   5   40.50    9.50   2
  -7   2   6   43.27    9.33   2
  -7   2   6   31.95    8.47   2
  -7   2   6   36.34    8.82   2
  -7   2   6   44.81   10.83   2
  -7   2   6   40.37    8.42   2
  -7   2   6   39.43   10.93   2
  -7   2   6   48.16    5.19   1
  -7   2   6   41.97    5.05   1
  -7   2   7   37.48    4.95   1
  -7   2   7   33.75    5.86   1
  -7   2   7   28.30    8.37   2
  -7   2   7   39.59   10.87   2
  -7   2   7   37.00    8.25   2
  -7   2   7   40.30    9.38   2
  -7   2   8   32.63    8.26   2
  -7   2   8   36.06    5.22   1
  -7   2   8   36.08    4.91   1
  -7   2   8   34.59    5.60   1
  -7   2   8   36.33    9.55   2
  -7   2   8   32.63    9.55   2
  -7   2   8   34.84    9.55   2
  -7   2   8   43.62   10.72   2
  -7   2   8   38.70    9.33   2
  -7   2   8   34.07    5.86   1
  -7   2   8   38.03    9.24   2
  -7   2   9   13.39    4.82   1
  -7   2   9   11.00    8.52   2
  -7   2   9   16.50   10.17   2
  -7   2   9   15.70    9.06   2
  -7   2   9    7.16    5.55   1
  -7   2   9    8.49    7.62   2
  -7   2   9   18.18    9.09   2
  -7   2   9   14.65   10.44   2
  -7   2  10   -2.36    8.50   2
  -7   2  10   -3.12    8.66   2
  -7   2  10   -2.20    4.77   1
  -7   2  10    2.36    7.36   2
  -7   2  10    2.04    4.53   1
  -7   2  10   -1.12    4.38   1
  -7   2  10   -6.27    7.25   2
  -7   2  10   -5.88    8.15   2
  -7   2  11    1.63    8.33   2
  -7   2  11   -3.81    4.38   1
  -7   2  11   -1.02    7.02   2
  -7   2  11    0.85    4.65   1
  -7   2  11    9.97    9.90   2
  -7   2  11    1.25    7.95   2
  -7   2  11    1.91    7.49   2
  -7   2  11   -1.13    4.42   1
  -7   2  12   53.50    5.11   1
  -7   2  12   53.22   10.08   2
  -7   2  12   56.76    9.51   2
  -7   2  12   51.06    9.93   2
  -7   2  12   52.22    9.73   2
  -7   2  12   56.90    5.82   1
  -7   2  12   53.69    9.29   2
  -7   2  12   54.38    5.22   1
  -7   2  12   54.09    9.42   2
  -7   2  13   43.35    4.78   1
  -7   2  13   41.26    8.51   2
  -7   2  13   45.88    8.55   2
  -7   2  15    0.76    3.78   1
  -7   2  15    2.68    7.14   2
  -7   2  15   -4.05    6.81   2
  -7   2  15    4.74    4.13   1
  -7   2  15   -1.50    6.74   2
  -7   2  16    4.82    7.53   2
  -7   2  16    3.16    3.97   1
  -7   2  16    5.75    7.59   2
  -7   2  16    2.51    7.60   2
  -7   2  16   14.06    7.89   2
  -7   2  17    3.14    6.93   2
  -7   2  17    6.11    6.80   2
  -7   2  17    5.74    7.17   2
  -7   2  17    6.35    3.24   1
  -7   2  17    8.90    3.58   1
  -7   2  17    1.60    6.20   2
  -7   2  18    3.53    3.70   1
  -7   2  18    2.17    6.24   2
  -7   2  18   -1.94    6.23   2
  -7   2  18    0.22    5.16   2
  -7   2  18    4.20    2.97   1
  -7   2  19    2.35    2.73   1
  -7   2  19    0.83    5.42   2
  -7   2  19   -1.42    4.47   2
  -7   3 -18    6.05    4.74   2
  -7   3 -17    3.83    4.65   2
  -7   3 -17    9.21    2.93   1
  -7   3 -17    8.34    5.43   2
  -7   3 -17    8.70    6.19   2
  -7   3 -16   21.90    6.34   2
  -7   3 -16   16.18    3.01   1
  -7   3 -16   16.97    6.10   2
  -7   3 -15    8.83    7.33   2
  -7   3 -15    1.71    6.43   2
  -7   3 -15    4.38    3.16   1
  -7   3 -15    5.45    6.33   2
  -7   3 -14   -1.68    4.37   1
  -7   3 -14   -0.90    6.52   2
  -7   3 -14    2.97    6.83   2
  -7   3 -14    3.68    6.90   2
  -7   3 -11    0.14    7.23   2
  -7   3 -11   -0.89    7.25   2
  -7   3 -11    4.81    7.83   2
  -7   3 -11   -4.39    6.12   2
  -7   3 -11    6.25    4.94   1
  -7   3 -10    6.51    9.32   2
  -7   3 -10    7.56    5.18   1
  -7   3 -10    4.10    8.66   2
  -7   3 -10   -1.91    7.43   2
  -7   3 -10    0.45    7.95   2
  -7   3 -10    1.28    7.58   2
  -7   3 -10    3.07    4.27   1
  -7   3  -9   16.88    7.95   2
  -7   3  -9   12.29    4.54   1
  -7   3  -9    5.48    7.83   2
  -7   3  -9    9.21    6.78   2
  -7   3  -8   35.86    4.87   1
  -7   3  -8   34.60    4.88   1
  -7   3  -8   26.65   10.15   2
  -7   3  -8   29.36    7.33   2
  -7   3  -8   37.66    8.54   2
  -7   3  -8   28.01    9.64   2
  -7   3  -7   27.45    5.64   1
  -7   3  -7   19.71    9.74   2
  -7   3  -7   24.23    8.42   2
  -7   3  -7   25.82    9.54   2
  -7   3  -7   31.49    8.28   2
  -7   3  -7   31.55   10.71   2
  -7   3  -7   27.56    5.66   1
  -7   3  -6    4.73    9.42   2
  -7   3  -6    5.82    4.63   1
  -7   3  -6    0.51    7.90   2
  -7   3  -6    1.95    6.51   2
  -7   3  -6    9.20    5.44   1
  -7   3  -6   -2.36    8.98   2
  -7   3  -6   -7.92   10.06   2
  -7   3  -5   -1.77    8.22   2
  -7   3  -5    2.38    4.89   1
  -7   3  -5    4.52    9.03   2
  -7   3  -5    4.28    9.90   2
  -7   3  -5    2.45    7.77   2
  -7   3  -5    2.95    4.50   1
  -7   3  -5   -2.90    7.72   2
  -7   3  -4    5.62    7.71   2
  -7   3  -4    4.44    8.55   2
  -7   3  -4   13.67    7.36   2
  -7   3  -4    7.08    5.45   1
  -7   3  -4    3.72    8.97   2
  -7   3  -4    2.62    4.10   1
  -7   3  -4    8.76    8.24   2
  -7   3  -3    1.96    8.06   2
  -7   3  -3    0.82    7.22   2
  -7   3  -3    2.41    4.15   1
  -7   3  -3    5.94    4.64   1
  -7   3  -3   -1.03    7.38   2
  -7   3  -3   -3.44    9.53   2
  -7   3  -3    3.26    7.23   2
  -7   3  -3    3.24    7.63   2
  -7   3  -2   -5.19    4.09   1
  -7   3  -2    0.45    7.09   2
  -7   3  -2    0.55    7.19   2
  -7   3  -2    1.63    5.20   1
  -7   3  -2   -2.10    8.69   2
  -7   3  -2    2.52    7.38   2
  -7   3  -2    4.58    8.00   2
  -7   3  -2   -3.19    4.46   1
  -7   3  -1    8.25    4.56   1
  -7   3  -1    1.46    4.63   1
  -7   3  -1    2.16    8.62   2
  -7   3  -1    0.91    7.20   2
  -7   3  -1    5.01    9.75   2
  -7   3  -1    6.64    7.59   2
  -7   3  -1    4.79    4.23   1
  -7   3  -1    0.83    7.32   2
  -7   3   0    5.32    7.34   2
  -7   3   0    2.69    4.21   1
  -7   3   0   -0.24    7.89   2
  -7   3   0    4.67    7.15   2
  -7   3   0    2.36    7.36   2
  -7   3   0    4.24    7.52   2
  -7   3   0    6.40    5.57   1
  -7   3   1   -1.52    8.61   2
  -7   3   1    9.13    8.75   2
  -7   3   1   -0.42    5.18   1
  -7   3   1    3.58    4.27   1
  -7   3   1    4.87    4.64   1
  -7   3   1   -1.09    7.85   2
  -7   3   1   -3.93    6.94   2
  -7   3   1    0.76    7.19   2
  -7   3   2    1.19    7.43   2
  -7   3   2    1.29    9.39   2
  -7   3   2    3.64    5.10   1
  -7   3   2    6.56    5.60   1
  -7   3   2   -1.00    9.15   2
  -7   3   2    8.23    5.36   1
  -7   3   2    3.47    8.76   2
  -7   3   2    3.13    7.50   2
  -7   3   3   13.41    4.99   1
  -7   3   3    9.21    7.64   2
  -7   3   3   14.96    7.86   2
  -7   3   3   17.82    8.55   2
  -7   3   3   11.22    7.52   2
  -7   3   3   14.68    4.62   1
  -7   3   3    7.24    4.40   1
  -7   3   4   18.21    4.90   1
  -7   3   4   16.32    7.57   2
  -7   3   4    9.75    7.91   2
  -7   3   4   12.33    4.47   1
  -7   3   4   10.40    8.40   2
  -7   3   4    9.51    5.32   1
  -7   3   4    8.78    8.87   2
  -7   3   5   -5.74    4.39   1
  -7   3   5    5.15    8.33   2
  -7   3   5   -1.00    4.12   1
  -7   3   5   -3.54    6.75   2
  -7   3   5    2.71    9.24   2
  -7   3   5   -4.66    7.09   2
  -7   3   6   -2.52    4.46   1
  -7   3   6    0.90    4.57   1
  -7   3   6   -0.73    8.59   2
  -7   3   6    0.80    7.93   2
  -7   3   6   -1.62    9.74   2
  -7   3   7    2.67    8.32   2
  -7   3   7   -0.31    7.23   2
  -7   3   7   -1.56    4.47   1
  -7   3   7    3.20    9.93   2
  -7   3   7    0.78    8.06   2
  -7   3   7    0.07    5.38   1
  -7   3   8    3.65    8.45   2
  -7   3   8   -5.45    9.78   2
  -7   3   8    6.81    4.83   1
  -7   3   8   -0.39    8.27   2
  -7   3   8   -2.13    5.39   1
  -7   3   8   10.25    7.32   2
  -7   3   8   -2.18    9.77   2
  -7   3   9    6.47    8.38   2
  -7   3   9    1.28    4.70   1
  -7   3   9   -3.10    7.86   2
  -7   3   9    7.54    4.54   1
  -7   3   9    2.01    7.00   2
  -7   3   9    0.38    8.13   2
  -7   3   9    1.36    7.99   2
  -7   3  10   16.81   10.32   2
  -7   3  10    7.84    9.47   2
  -7   3  10   11.96    7.28   2
  -7   3  10   19.88    5.00   1
  -7   3  10   19.61    4.68   1
  -7   3  10   16.90    8.73   2
  -7   3  11  118.57   10.71   2
  -7   3  11  101.03    9.03   2
  -7   3  11  114.88    5.78   1
  -7   3  11  107.43   11.19   2
  -7   3  12  134.22   10.47   2
  -7   3  12  132.29   11.56   2
  -7   3  12  138.76    5.80   1
  -7   3  12  143.49   12.47   2
  -7   3  12  135.69   10.38   2
  -7   3  13   52.94    9.82   2
  -7   3  14    3.64    7.48   2
  -7   3  14    1.43    4.22   1
  -7   3  15    0.37    4.51   1
  -7   3  15   -3.06    7.67   2
  -7   3  15    6.48    7.96   2
  -7   3  15    1.75    6.94   2
  -7   3  15    1.52    3.74   1
  -7   3  16    2.22    6.21   2
  -7   3  16    3.02    6.27   2
  -7   3  17   16.14    6.33   2
  -7   3  17   14.89    6.04   2
  -7   4 -17    4.23    5.82   2
  -7   4 -17    6.29    2.89   1
  -7   4 -16   19.27    6.88   2
  -7   4 -16   21.58    3.55   1
  -7   4 -16   15.22    5.76   2
  -7   4 -15    9.50    5.89   2
  -7   4 -15    6.02    7.15   2
  -7   4 -15    3.84    6.09   2
  -7   4 -15   10.95    3.82   1
  -7   4 -14  104.69    4.68   1
  -7   4 -14  103.77    8.55   2
  -7   4 -14  110.95    8.38   2
  -7   4 -14   94.55    7.25   2
  -7   4 -13    5.74    7.08   2
  -7   4 -13    9.32    6.87   2
  -7   4 -13   10.96    5.92   2
  -7   4 -13    7.56    4.26   1
  -7   4 -11    1.41    7.03   2
  -7   4 -11    1.81    7.31   2
  -7   4 -11    5.95    4.98   1
  -7   4 -11    3.93    7.04   2
  -7   4 -10    4.20    7.25   2
  -7   4 -10   -0.14    8.39   2
  -7   4 -10    4.74    7.90   2
  -7   4 -10    3.31    4.10   1
  -7   4  -9    8.45    8.95   2
  -7   4  -9    1.60    7.26   2
  -7   4  -9    1.10    7.36   2
  -7   4  -9   -1.71    9.37   2
  -7   4  -9    3.42    4.99   1
  -7   4  -8   23.26    4.53   1
  -7   4  -8   30.91    8.73   2
  -7   4  -8   35.62    8.23   2
  -7   4  -8   25.43    8.09   2
  -7   4  -8   30.10    7.87   2
  -7   4  -7   13.19    7.52   2
  -7   4  -7   10.45    5.29   1
  -7   4  -7   10.16    7.87   2
  -7   4  -7   14.51    7.80   2
  -7   4  -7   10.76    4.48   1
  -7   4  -6  144.94   10.57   2
  -7   4  -6  140.15   10.06   2
  -7   4  -6  138.03    6.07   1
  -7   4  -6  136.44   10.57   2
  -7   4  -5  178.12   12.92   2
  -7   4  -5  163.99   10.91   2
  -7   4  -5  165.04    6.49   1
  -7   4  -5  157.29   11.41   2
  -7   4  -5  164.20    6.40   1
  -7   4  -4   83.73   11.60   2
  -7   4  -4   80.54    9.84   2
  -7   4  -4   74.23    5.52   1
  -7   4  -4   79.20    9.23   2
  -7   4  -3   69.03    5.48   1
  -7   4  -3   72.29   10.20   2
  -7   4  -3   79.39   10.01   2
  -7   4  -3   73.91    6.05   1
  -7   4  -3   83.79   11.50   2
  -7   4  -3   67.15    9.79   2
  -7   4  -2   23.31    4.67   1
  -7   4  -2   19.87    4.85   1
  -7   4  -2   23.19    7.54   2
  -7   4  -2   22.16    9.78   2
  -7   4  -2   32.40    8.87   2
  -7   4  -2   25.98    7.87   2
  -7   4  -1    5.92    4.74   1
  -7   4  -1    2.88    9.69   2
  -7   4  -1    2.90    7.35   2
  -7   4  -1    4.58    7.07   2
  -7   4  -1    4.31    8.32   2
  -7   4  -1    1.98    4.36   1
  -7   4  -1    5.39    4.91   1
  -7   4  -1    1.73    8.20   2
  -7   4   0    1.14    8.15   2
  -7   4   0   -6.92    8.56   2
  -7   4   0   -2.10    4.61   1
  -7   4   0    1.30    4.95   1
  -7   4   0   -2.07    7.09   2
  -7   4   0   -0.42    8.27   2
  -7   4   0   -0.60    4.33   1
  -7   4   1   -0.48    4.26   1
  -7   4   1    2.16    5.67   1
  -7   4   1    1.13    7.29   2
  -7   4   1    3.36   10.12   2
  -7   4   1    9.79    7.33   2
  -7   4   1   -3.13    4.19   1
  -7   4   2    3.64    4.25   1
  -7   4   2    4.45    8.74   2
  -7   4   2    2.60    8.39   2
  -7   4   2   -0.15    5.07   1
  -7   4   2    4.76    7.07   2
  -7   4   2    8.70    8.40   2
  -7   4   3   15.61    5.92   1
  -7   4   3   11.48    4.53   1
  -7   4   3    4.31    7.63   2
  -7   4   3   11.88    8.62   2
  -7   4   3   11.86    7.32   2
  -7   4   4    9.64    4.53   1
  -7   4   4    5.28    4.91   1
  -7   4   4    8.12    7.76   2
  -7   4   4    6.80    7.20   2
  -7   4   4    9.85    8.59   2
  -7   4   5    1.96    9.07   2
  -7   4   5    0.47    6.97   2
  -7   4   5   -2.11    7.90   2
  -7   4   5   -0.17    5.23   1
  -7   4   6   -1.02    9.37   2
  -7   4   6   -1.89    6.79   2
  -7   4   6   -3.75    7.75   2
  -7   4   6    8.75    5.91   1
  -7   4   6    4.82    4.63   1
  -7   4   7    0.96    6.71   2
  -7   4   7    4.32    5.76   1
  -7   4   7    4.48    4.63   1
  -7   4   7    3.57    9.26   2
  -7   4   7    1.96    7.86   2
  -7   4   8    1.90    6.85   2
  -7   4   8   -2.12    4.57   1
  -7   4   8    3.02    7.85   2
  -7   4   8   -0.56    7.91   2
  -7   4   9   -0.18    7.81   2
  -7   4   9    5.30    7.84   2
  -7   4   9   -1.55    7.96   2
  -7   4   9    1.48    4.61   1
  -7   4  10    7.38    5.53   1
  -7   4  10   11.77    7.86   2
  -7   4  10   16.98    9.72   2
  -7   4  11   74.76    5.64   1
  -7   4  11   63.41    9.59   2
  -7   4  11   64.29    8.84   2
  -7   4  12   -2.77    4.61   1
  -7   4  12   -0.33    7.03   2
  -7   4  12   -2.24    7.96   2
  -7   4  14    2.00    6.81   2
  -7   4  14    1.42    7.45   2
  -7   4  15    2.17    6.27   2
  -7   4  15    1.41    4.68   1
  -7   4  15    1.89    8.13   2
  -7   4  16   -3.25    7.39   2
  -7   4  16   -1.05    3.66   1
  -7   4  16   -1.42    5.55   2
  -7   4  17    2.95    3.08   1
  -7   4  17   -0.22    5.37   2
  -7   4  18   -0.83    2.84   1
  -7   4  18   -0.64    5.18   2
  -7   5 -16    3.51    5.27   2
  -7   5 -16    4.59    3.27   1
  -7   5 -15    4.06    3.16   1
  -7   5 -15    2.91    5.68   2
  -7   5 -14    9.77    7.26   2
  -7   5 -14    8.01    4.02   1
  -7   5 -13   -1.20    4.30   1
  -7   5 -13    3.77    6.13   2
  -7   5 -13   -2.00    6.57   2
  -7   5 -12   -2.40    7.76   2
  -7   5 -12    2.34    7.63   2
  -7   5 -12    2.63    4.36   1
  -7   5 -11   12.49    4.11   1
  -7   5 -10   13.72    6.82   2
  -7   5 -10   15.26    7.10   2
  -7   5 -10   16.65    8.92   2
  -7   5  -9   16.04    5.02   1
  -7   5  -9   23.25    9.26   2
  -7   5  -9   22.40    7.51   2
  -7   5  -9   23.16    7.09   2
  -7   5  -8    1.55    6.83   2
  -7   5  -8    0.92    4.24   1
  -7   5  -8   -4.50    7.85   2
  -7   5  -8   -6.48    7.09   2
  -7   5  -7   79.20   11.04   2
  -7   5  -7   75.45    5.18   1
  -7   5  -7   68.39    8.68   2
  -7   5  -7   63.04    8.28   2
  -7   5  -7   71.66    5.05   1
  -7   5  -7   73.97    8.99   2
  -7   5  -6  158.63    6.58   1
  -7   5  -6  142.64   10.71   2
  -7   5  -6  164.64   11.51   2
  -7   5  -6  154.71   10.74   2
  -7   5  -6  161.64    6.77   1
  -7   5  -6  151.90   11.19   2
  -7   5  -5  128.13   11.44   2
  -7   5  -5  117.84    9.69   2
  -7   5  -5  126.46    5.98   1
  -7   5  -4   16.35    7.41   2
  -7   5  -4   25.44   10.30   2
  -7   5  -4   18.02    4.39   1
  -7   5  -4   12.70    8.13   2
  -7   5  -4   20.64    4.59   1
  -7   5  -3   -5.82    9.70   2
  -7   5  -3   -2.38    7.75   2
  -7   5  -3    1.34    4.24   1
  -7   5  -3   -0.01    6.79   2
  -7   5  -2    7.79    4.32   1
  -7   5  -2    8.93    7.32   2
  -7   5  -2   10.10    8.90   2
  -7   5  -2    5.34    4.52   1
  -7   5  -2    8.83    9.69   2
  -7   5  -1   37.74    9.63   2
  -7   5  -1   35.73    7.72   2
  -7   5  -1   38.95    5.16   1
  -7   5  -1   32.09   10.29   2
  -7   5   0   39.35   10.68   2
  -7   5   0   39.58    9.33   2
  -7   5   0   32.57    7.51   2
  -7   5   0   31.95    5.11   1
  -7   5   1    4.03    8.70   2
  -7   5   1    6.78    4.97   1
  -7   5   1   11.74   10.29   2
  -7   5   1    3.83    6.88   2
  -7   5   2    5.94   10.10   2
  -7   5   2    4.56    7.43   2
  -7   5   2    5.17    4.99   1
  -7   5   2    1.66    6.75   2
  -7   5   2    6.88    4.30   1
  -7   5   3   15.02   10.22   2
  -7   5   3    1.17    4.30   1
  -7   5   3    3.17    5.82   1
  -7   5   3   11.65    7.56   2
  -7   5   3   13.29    8.16   2
  -7   5   4    9.19    4.45   1
  -7   5   4    7.05   10.23   2
  -7   5   4    5.37    6.71   2
  -7   5   4    4.93    7.42   2
  -7   5   5   13.05    4.46   1
  -7   5   5   11.56    7.32   2
  -7   5   5   12.19    6.67   2
  -7   5   5    4.36   10.68   2
  -7   5   6   10.05    7.80   2
  -7   5   6   10.34    5.42   1
  -7   5   6    9.35    9.03   2
  -7   5   6   14.49    8.56   2
  -7   5   7    4.66    4.50   1
  -7   5   7    2.83    4.91   1
  -7   5   7   -5.32    7.50   2
  -7   5   7   -1.98    6.26   2
  -7   5   8    2.33    5.03   1
  -7   5   8    0.23    7.62   2
  -7   5   8   -1.67    4.45   1
  -7   5   9   -7.19    7.57   2
  -7   5   9   -4.96    4.79   1
  -7   5   9   -3.04    4.50   1
  -7   5  10    0.11    7.57   2
  -7   5  10    0.00    4.44   1
  -7   5  13   10.93    7.54   2
  -7   5  13   11.39    4.37   1
  -7   5  14   26.43    8.67   2
  -7   5  14   17.69    4.95   1
  -7   5  15    7.35    7.80   2
  -7   5  15    4.26    4.43   1
  -7   5  16    0.58    3.30   1
  -7   6 -15   -1.20    5.68   2
  -7   6 -15   -3.61    3.17   1
  -7   6 -14    3.34    3.12   1
  -7   6 -14    3.02    5.52   2
  -7   6 -13    4.03    4.05   1
  -7   6 -13    2.10    5.86   2
  -7   6 -12    6.71    4.48   1
  -7   6 -12    5.61    6.45   2
  -7   6 -11   12.21    8.12   2
  -7   6 -11    6.55    7.57   2
  -7   6 -11   10.19    4.62   1
  -7   6 -10   12.18    6.92   2
  -7   6 -10   14.12    4.74   1
  -7   6  -9    1.71    4.16   1
  -7   6  -8    3.88    8.70   2
  -7   6  -8    7.84    6.89   2
  -7   6  -7   26.41    8.13   2
  -7   6  -7   30.06    7.73   2
  -7   6  -7   31.91    5.31   1
  -7   6  -6   10.39    8.29   2
  -7   6  -6   12.74    4.42   1
  -7   6  -6   13.57    7.54   2
  -7   6  -5   32.32    7.50   2
  -7   6  -5   31.80    4.35   1
  -7   6  -5   32.19    8.99   2
  -7   6  -5   31.49    4.75   1
  -7   6  -4   70.32    5.35   1
  -7   6  -4   72.17    9.22   2
  -7   6  -4   74.77   11.28   2
  -7   6  -4   61.03    5.79   1
  -7   6  -4   75.43    9.28   2
  -7   6  -3  123.02    5.95   1
  -7   6  -3  124.69   11.47   2
  -7   6  -2   90.40    5.71   1
  -7   6  -2   94.00    9.99   2
  -7   6  -2   88.02   12.08   2
  -7   6  -1   40.94    5.16   1
  -7   6  -1   40.72    9.02   2
  -7   6  -1   39.16   11.11   2
  -7   6   0   15.05    4.93   1
  -7   6   0   22.71    9.08   2
  -7   6   0   24.43    8.82   2
  -7   6   1   48.14    5.41   1
  -7   6   1   50.50   10.96   2
  -7   6   1   49.59   11.39   2
  -7   6   2   57.13   11.30   2
  -7   6   2   58.04   10.00   2
  -7   6   2   58.66    5.71   1
  -7   6   3   11.17    5.88   1
  -7   6   3    2.74   10.17   2
  -7   6   4    9.76    5.07   1
  -7   6   4   -3.54    6.11   2
  -7   6   5   12.96   10.52   2
  -7   6   5   -0.97    7.18   2
  -7   6   5    1.38    7.16   2
  -7   6   5    3.03    4.30   1
  -7   6   6   17.98    6.11   1
  -7   6   6   20.30    8.88   2
  -7   6   6   22.12    9.25   2
  -7   6   6   22.74    5.43   1
  -7   6   7   17.92    7.69   2
  -7   6   7   15.16    4.50   1
  -7   6   7   21.77   10.60   2
  -7   6   8   12.24    7.38   2
  -7   6   8   21.89    6.24   1
  -7   6   8   15.73    4.41   1
  -7   6   9    6.72    7.32   2
  -7   6   9   14.04    4.41   1
  -7   6  10   16.17    4.84   1
  -7   6  11   48.98    5.54   1
  -7   6  11   36.59    9.19   2
  -7   6  12  190.61    6.57   1
  -7   6  13   45.97    7.60   2
  -7   6  13   46.24    4.43   1
  -7   6  14    3.22    4.21   1
  -7   6  14    2.18    7.04   2
  -7   6  15   -1.15    6.63   2
  -7   6  15   -1.37    3.97   1
  -7   6  16   -0.20    5.02   2
  -7   6  16   -1.89    3.00   1
  -7   7 -14   -0.58    4.56   2
  -7   7 -14    3.03    2.96   1
  -7   7 -13    5.67    5.81   2
  -7   7 -13    2.82    4.44   2
  -7   7 -13    2.15    3.46   1
  -7   7 -12   -5.51    6.32   2
  -7   7 -12   -0.66    3.20   1
  -7   7 -12    1.00    5.29   2
  -7   7 -11    0.07    3.54   1
  -7   7 -11    0.67    5.91   2
  -7   7 -10    7.29    3.84   1
  -7   7 -10   -2.57    7.36   2
  -7   7  -9    8.19    3.94   1
  -7   7  -8   14.12    6.72   2
  -7   7  -8   11.05    8.26   2
  -7   7  -8   15.31    4.82   1
  -7   7  -7   14.75    4.09   1
  -7   7  -6    3.31    4.92   1
  -7   7  -4   30.68    8.60   2
  -7   7  -4   19.12    5.24   1
  -7   7  -4   24.05    7.68   2
  -7   7  -3   14.75    5.19   1
  -7   7  -3   21.39    7.84   2
  -7   7  -3   15.56    8.44   2
  -7   7  -2    4.29    8.90   2
  -7   7  -2    1.91    4.25   1
  -7   7  -2    4.92    8.18   2
  -7   7  -1    5.63    8.54   2
  -7   7  -1    3.12    5.15   1
  -7   7   0    6.16    7.91   2
  -7   7   0   20.08    5.51   1
  -7   7   1    1.46    8.67   2
  -7   7   1    5.73    5.39   1
  -7   7   1    6.15    9.30   2
  -7   7   2    1.62    4.63   1
  -7   7   2    0.03    7.96   2
  -7   7   2   -0.08    9.99   2
  -7   7   3   24.98    4.98   1
  -7   7   3   31.62    8.98   2
  -7   7   4   34.42   10.58   2
  -7   7   4   29.88    5.05   1
  -7   7   5   41.45    5.23   1
  -7   7   8    3.09    4.53   1
  -7   7   8   -1.82    9.07   2
  -7   7   9   -0.88    6.37   2
  -7   7   9   -3.06    4.37   1
  -7   7   9   -0.03    3.84   1
  -7   7   9    3.18    7.56   2
  -7   7  10    1.89    7.74   2
  -7   7  10    0.68    5.00   1
  -7   7  10   -1.86    4.53   1
  -7   7  10   -5.94    7.91   2
  -7   7  11    2.93    6.41   2
  -7   7  11    0.77    4.12   1
  -7   7  12    6.04    4.33   1
  -7   7  12    2.80    6.07   2
  -7   7  13    6.03    6.82   2
  -7   7  13   -2.95    3.39   1
  -7   7  13    0.01    3.12   1
  -7   7  14   12.07    3.69   1
  -7   7  14   10.64    6.13   2
  -7   8 -12    2.60    2.63   1
  -7   8 -12    1.66    5.23   2
  -7   8 -11    5.87    3.30   1
  -7   8 -11    1.98    5.59   2
  -7   8 -11    4.41    4.41   2
  -7   8 -10    4.07    3.15   1
  -7   8 -10    5.60    4.82   2
  -7   8  -9    9.65    6.81   2
  -7   8  -9   12.62    3.46   1
  -7   8  -8    9.00    6.11   2
  -7   8  -8   10.54    4.18   1
  -7   8  -7   15.47    4.41   1
  -7   8  -6  151.53    8.78   2
  -7   8  -6  169.53    5.43   1
  -7   8  -5   15.40    6.55   2
  -7   8  -5   11.53    7.07   2
  -7   8  -5   12.51    4.71   1
  -7   8  -4    6.05    6.77   2
  -7   8  -4   -1.19    4.57   1
  -7   8  -4    4.65    8.28   2
  -7   8  -3   -0.15    7.17   2
  -7   8  -3    4.10    7.95   2
  -7   8  -2   -2.91    4.63   1
  -7   8  -2   -3.99    6.89   2
  -7   8  -2   -3.13    7.48   2
  -7   8  -1   -1.01    7.14   2
  -7   8  -1   -1.28    3.98   1
  -7   8  -1    8.12    9.00   2
  -7   8   0   -1.19    4.33   1
  -7   8   0   -8.74    7.25   2
  -7   8   0    0.89    9.02   2
  -7   8   1    3.89    7.71   2
  -7   8   1    5.23    4.36   1
  -7   8   2   -4.89    7.25   2
  -7   8   2   -0.26    7.85   2
  -7   8   2   -5.44    4.12   1
  -7   8   3  129.67    6.49   1
  -7   8   3  149.12   10.53   2
  -7   8   4    3.23    8.89   2
  -7   8   4    2.04    4.37   1
  -7   8   4    3.39    7.62   2
  -7   8   5   -5.13    4.25   1
  -7   8   5    5.44    8.63   2
  -7   8   5    1.40    8.43   2
  -7   8   6    2.89    4.27   1
  -7   8   6    2.26    8.10   2
  -7   8   6   11.10    7.41   2
  -7   8   7   -0.45    8.36   2
  -7   8   7   -3.92    7.49   2
  -7   8   7   -2.05    4.85   1
  -7   8   8    2.72    7.88   2
  -7   8   9    1.18    6.42   2
  -7   8   9    5.16    4.52   1
  -7   8  10    3.18    3.67   1
  -7   8  10    5.57    5.84   2
  -7   8  11   -5.51    5.67   2
  -7   8  12    5.82    3.37   1
  -7   9  -8    5.98    4.82   2
  -7   9  -8    1.65    3.07   1
  -7   9  -7    7.44    3.40   1
  -7   9  -7    4.33    5.11   2
  -7   9  -6    5.45    5.47   2
  -7   9  -6    1.50    2.92   1
  -7   9  -5   -2.03    3.57   1
  -7   9  -5   -0.11    5.68   2
  -7   9  -4    1.46    6.68   2
  -7   9  -4   -0.42    3.75   1
  -7   9  -4    3.95    6.38   2
  -7   9  -3    1.09    6.42   2
  -7   9  -3    2.45    6.99   2
  -7   9  -3    2.54    3.78   1
  -7   9  -2    4.82    7.38   2
  -7   9  -2    7.21    5.94   2
  -7   9  -2   -1.84    3.69   1
  -7   9  -1    2.34    3.51   1
  -7   9  -1    0.05    5.92   2
  -7   9   0   -1.83    6.17   2
  -7   9   1   -1.09    7.43   2
  -7   9   1   -1.86    3.57   1
  -7   9   2   -1.48    3.67   1
  -7   9   2   -5.83    7.02   2
  -7   9   2    0.16    6.40   2
  -7   9   3   -3.72    5.93   2
  -7   9   3    6.74    4.39   1
  -7   9   4    3.23    7.09   2
  -7   9   4    4.56    4.29   1
  -7   9   4    7.94    6.25   2
  -7   9   5   14.13    7.32   2
  -7   9   5   19.77    4.46   1
  -7   9   6   12.93    6.07   2
  -7   9   6   15.18    5.58   2
  -7   9   7    4.67    5.70   2
  -7   9   7    2.76    3.45   1
  -7   9   7    5.93    6.49   2
  -7   9   8    1.16    5.29   2
  -7   9   8   -0.42    3.32   1
  -7   9   8   -1.27    4.76   2
  -7   9   9    0.61    3.51   1
  -6  -5 -11   14.56    6.36   2
  -6  -5 -11   11.01    2.78   1
  -6  -5 -10    0.71    5.98   2
  -6  -5 -10    1.50    2.87   1
  -6  -5  -9    4.11    6.27   2
  -6  -5  -9    4.99    3.10   1
  -6  -5   7   -0.15    7.66   2
  -6  -5   8    1.59    6.53   2
  -6  -5   8    1.06    6.62   2
  -6  -5   8    0.65    4.07   1
  -6  -5   9   -0.09    6.72   2
  -6  -5  10   -3.31    6.23   2
  -6  -5  10    1.67    6.51   2
  -6  -5  10   -1.08    7.10   2
  -6  -5  10    2.79    6.56   2
  -6  -5  10    1.21    3.88   1
  -6  -5  11    1.15    6.24   2
  -6  -5  11    2.25    3.11   1
  -6  -5  11    1.93    5.55   2
  -6  -5  11    3.09    6.75   2
  -6  -5  11    2.83    6.00   2
  -6  -5  12    0.29    4.88   2
  -6  -5  12    3.76    3.35   1
  -6  -5  12    1.67    6.32   2
  -6  -5  12    3.49    6.20   2
  -6  -5  12    0.02    5.43   2
  -6  -5  13    0.12    5.71   2
  -6  -5  13    2.93    4.75   2
  -6  -5  13   -1.40    5.58   2
  -6  -5  13    0.70    3.04   1
  -6  -4 -14   -2.17    2.71   1
  -6  -4 -14   -0.35    5.64   2
  -6  -4 -14   -1.47    6.35   2
  -6  -4 -14    0.90    3.18   1
  -6  -4 -13   12.58    7.19   2
  -6  -4 -13    9.31    5.66   2
  -6  -4 -13    9.19    5.65   2
  -6  -4 -13   10.63    2.65   1
  -6  -4 -13   10.12    3.55   1
  -6  -4 -12    0.37    3.38   1
  -6  -4 -12   -3.30    6.85   2
  -6  -4 -12   -0.76    3.79   1
  -6  -4 -12   -0.94    6.21   2
  -6  -4 -11    4.32    4.33   1
  -6  -4 -11    8.62    4.14   1
  -6  -4 -11    7.91    8.29   2
  -6  -4 -11    0.52    7.45   2
  -6  -4 -10    3.92    3.92   1
  -6  -4 -10    3.92    7.38   2
  -6  -4 -10    4.04    7.63   2
  -6  -4 -10    7.69    4.27   1
  -6  -4 -10    2.70    4.07   1
  -6  -4  -9    4.10    9.19   2
  -6  -4  -9    5.17    4.23   1
  -6  -4  -9   -1.13    7.77   2
  -6  -4  -9    3.48    4.71   1
  -6  -4  -9    0.58    3.54   1
  -6  -4  -8    0.35    9.47   2
  -6  -4  -8    8.35    6.80   2
  -6  -4  -8    2.09    3.68   1
  -6  -4  -8    5.30    4.73   1
  -6  -4  -7    1.07    4.67   1
  -6  -4  -7    2.74    8.44   2
  -6  -4  -4   29.78    5.34   1
  -6  -4   2    0.81    9.38   2
  -6  -4   3   29.14    9.99   2
  -6  -4   4   64.31    9.92   2
  -6  -4   4   67.09   10.89   2
  -6  -4   5   30.01   10.94   2
  -6  -4   5   27.31    4.88   1
  -6  -4   5   30.01    8.98   2
  -6  -4   5   37.19    9.18   2
  -6  -4   6   10.34    8.44   2
  -6  -4   6    7.86    8.39   2
  -6  -4   6   13.66    4.91   1
  -6  -4   6    9.36   10.37   2
  -6  -4   9   19.75    8.09   2
  -6  -4   9   13.20    8.44   2
  -6  -4  10   15.86    8.10   2
  -6  -4  10   10.99    9.24   2
  -6  -4  10   19.63    8.82   2
  -6  -4  10   12.31    8.49   2
  -6  -4  11   -4.36    4.76   1
  -6  -4  11   -2.07    8.69   2
  -6  -4  11    3.12    8.88   2
  -6  -4  11    3.36    8.70   2
  -6  -4  11   -1.02    7.41   2
  -6  -4  11    5.04    7.16   2
  -6  -4  11   -0.90    7.40   2
  -6  -4  12    9.27    4.63   1
  -6  -4  12    4.29    7.21   2
  -6  -4  12    1.88    3.31   1
  -6  -4  12    3.31    8.59   2
  -6  -4  12   -5.82    7.87   2
  -6  -4  12    0.90    8.19   2
  -6  -4  12    3.70    8.24   2
  -6  -4  12    5.63    7.28   2
  -6  -4  13    3.57    6.45   2
  -6  -4  13    1.94    3.80   1
  -6  -4  13    4.48    7.52   2
  -6  -4  13    3.91    5.89   2
  -6  -4  13    1.55    3.12   1
  -6  -4  13   -2.61    7.97   2
  -6  -4  13   -3.09    7.28   2
  -6  -4  13    0.09    6.61   2
  -6  -4  14    4.07    6.46   2
  -6  -4  14    9.26    5.75   2
  -6  -4  14    6.42    6.97   2
  -6  -4  14    0.42    6.09   2
  -6  -4  14    9.22    6.49   2
  -6  -4  14    7.69    3.26   1
  -6  -4  14    5.97    7.16   2
  -6  -4  14    5.07    7.05   2
  -6  -4  14    4.81    4.02   1
  -6  -4  15   10.66    6.50   2
  -6  -4  15   12.00    6.33   2
  -6  -4  15    2.68    6.53   2
  -6  -4  15    8.24    5.73   2
  -6  -4  15    8.46    3.71   1
  -6  -4  15    5.50    5.94   2
  -6  -4  15    2.77    2.58   1
  -6  -4  16   -0.88    5.51   2
  -6  -4  16    2.70    5.57   2
  -6  -4  16    0.37    5.11   2
  -6  -4  16    2.49    4.98   2
  -6  -4  16    1.93    2.84   1
  -6  -3 -16   -0.25    2.99   1
  -6  -3 -16    0.73    2.98   1
  -6  -3 -16    5.30    5.44   2
  -6  -3 -16   -1.80    5.43   2
  -6  -3 -16   -0.71    5.49   2
  -6  -3 -16    1.96    5.78   2
  -6  -3 -16   -0.12    3.38   1
  -6  -3 -15   25.21    6.58   2
  -6  -3 -15   26.46    7.79   2
  -6  -3 -15   23.97    7.05   2
  -6  -3 -15   26.65    4.04   1
  -6  -3 -15   24.74    3.58   1
  -6  -3 -15   23.78    5.88   2
  -6  -3 -14   15.97    3.73   1
  -6  -3 -14   16.01    7.16   2
  -6  -3 -14   17.35    4.06   1
  -6  -3 -14   17.87    7.44   2
  -6  -3 -14   17.29    4.32   1
  -6  -3 -13   11.77    4.37   1
  -6  -3 -13   13.39    7.78   2
  -6  -3 -13   17.30    8.89   2
  -6  -3 -13   11.31    4.54   1
  -6  -3 -13   13.60    4.00   1
  -6  -3 -13   14.15    7.18   2
  -6  -3 -13   15.57    8.69   2
  -6  -3 -12    5.97    6.67   2
  -6  -3 -12    8.18    7.23   2
  -6  -3 -12    3.21    4.59   1
  -6  -3 -12    1.87    4.81   1
  -6  -3 -12    3.17    8.95   2
  -6  -3 -12   -2.52    9.03   2
  -6  -3 -11    1.59    4.96   1
  -6  -3 -11   -1.70    8.78   2
  -6  -3 -11    4.95    7.94   2
  -6  -3  -9    8.13    4.49   1
  -6  -3  -9    6.08    5.34   1
  -6  -3  -9    4.83    8.15   2
  -6  -3  -9    4.28    8.84   2
  -6  -3  -9    5.67    4.72   1
  -6  -3  -8   -1.15    5.27   1
  -6  -3  -8    1.19    4.60   1
  -6  -3  -8    0.34    9.56   2
  -6  -3  -8    6.16    8.71   2
  -6  -3  -8    4.43    4.66   1
  -6  -3  -7    7.43   10.70   2
  -6  -3  -7    1.06    8.06   2
  -6  -3  -7   -7.44    5.51   1
  -6  -3  -7   -1.71    4.32   1
  -6  -3  -6    5.29    8.54   2
  -6  -3  -6    6.15    9.21   2
  -6  -3  -6   14.02    4.92   1
  -6  -3  -6    4.95    5.60   1
  -6  -3  -5   45.05    9.40   2
  -6  -3  -5   25.14    9.43   2
  -6  -3  -5   36.98    5.07   1
  -6  -3  -5   29.89    5.18   1
  -6  -3  -4   61.98    6.08   1
  -6  -3  -4   66.54   11.16   2
  -6  -3  -4   73.02   10.29   2
  -6  -3  -4   65.42   10.92   2
  -6  -3  -4   59.97    6.25   1
  -6  -3  -3  236.38   12.73   2
  -6  -3  -3  223.98   13.56   2
  -6  -3  -3  211.75    7.56   1
  -6  -3  -3  231.15    7.85   1
  -6  -3  -3  236.83   14.52   2
  -6  -3  -2  417.25   16.13   2
  -6  -3  -2  395.22    8.67   1
  -6  -3  -2  397.56    8.25   1
  -6  -3  -2  426.67   15.52   2
  -6  -3  -1  368.72   14.69   2
  -6  -3  -1  344.28    8.26   1
  -6  -3  -1  371.97   15.10   2
  -6  -3   0  132.79   12.67   2
  -6  -3   0  122.09   11.20   2
  -6  -3   0  114.83    6.23   1
  -6  -3   1    8.98    5.06   1
  -6  -3   1   15.50    9.13   2
  -6  -3   1   15.61    9.23   2
  -6  -3   2   20.17    9.86   2
  -6  -3   2   17.30    5.24   1
  -6  -3   2   21.68   11.29   2
  -6  -3   2   25.39    5.45   1
  -6  -3   2   29.75   10.44   2
  -6  -3   2   20.77    9.65   2
  -6  -3   3   26.06    5.53   1
  -6  -3   3  107.62   12.89   2
  -6  -3   3   50.75   10.91   2
  -6  -3   3  120.06   12.68   2
  -6  -3   3   95.35    6.86   1
  -6  -3   4   15.06   11.07   2
  -6  -3   4   27.90    9.50   2
  -6  -3   4   18.53    6.39   1
  -6  -3   4   25.70    9.37   2
  -6  -3   4   17.76   11.50   2
  -6  -3   4   38.48    5.58   1
  -6  -3   5   14.05   10.90   2
  -6  -3   5   12.77    6.24   1
  -6  -3   5    9.07   10.70   2
  -6  -3   5   14.51    9.10   2
  -6  -3   5   10.30    8.74   2
  -6  -3   5   10.49    4.92   1
  -6  -3   5    6.87   10.39   2
  -6  -3   6   11.98    5.07   1
  -6  -3   6    6.37   10.11   2
  -6  -3   6    0.87    8.72   2
  -6  -3   6    3.77   10.72   2
  -6  -3   6    8.08   10.66   2
  -6  -3   6   -1.27   10.52   2
  -6  -3   6    7.46    5.10   1
  -6  -3   7    2.11    6.09   1
  -6  -3   7    5.73    4.77   1
  -6  -3   7    5.46    8.90   2
  -6  -3   7    5.14    9.10   2
  -6  -3   7    5.63    8.86   2
  -6  -3   7    1.12   10.29   2
  -6  -3   8   -3.73    9.97   2
  -6  -3   8   -2.60   10.32   2
  -6  -3   8   -0.13    5.60   1
  -6  -3   8    2.88   10.12   2
  -6  -3   8    1.56    8.69   2
  -6  -3   8   -3.26    8.49   2
  -6  -3   8   -4.88    4.91   1
  -6  -3   9    9.41    8.54   2
  -6  -3   9   11.00    8.84   2
  -6  -3   9   15.00    9.14   2
  -6  -3   9    7.69    5.06   1
  -6  -3   9   -0.92    4.59   1
  -6  -3   9    7.13    8.63   2
  -6  -3   9    9.07    9.13   2
  -6  -3   9    6.12    8.74   2
  -6  -3   9   18.04    8.97   2
  -6  -3  10   14.68   10.20   2
  -6  -3  10   18.30    4.81   1
  -6  -3  10    8.00    4.89   1
  -6  -3  10   14.12   10.26   2
  -6  -3  10   20.60   10.47   2
  -6  -3  10   11.10   10.49   2
  -6  -3  10   10.75   10.22   2
  -6  -3  10    8.71    8.56   2
  -6  -3  11   23.42    8.60   2
  -6  -3  11   23.98    8.94   2
  -6  -3  12   13.37    9.22   2
  -6  -3  12   11.50    5.19   1
  -6  -3  12    8.87   10.03   2
  -6  -3  12    3.70    7.74   2
  -6  -3  12   14.05    4.91   1
  -6  -3  13    6.63    4.34   1
  -6  -3  13    8.28    7.85   2
  -6  -3  13    2.52    7.48   2
  -6  -3  13    0.11    9.15   2
  -6  -3  13    5.84    7.65   2
  -6  -3  13    1.07    9.13   2
  -6  -3  13    1.80    7.09   2
  -6  -3  13    3.32    4.59   1
  -6  -3  13    2.17    8.94   2
  -6  -3  13    0.16    8.95   2
  -6  -3  13    0.59    4.82   1
  -6  -3  14   10.21    8.40   2
  -6  -3  14   14.67    7.58   2
  -6  -3  14    8.00    4.79   1
  -6  -3  14   13.96    8.26   2
  -6  -3  14    6.15    4.46   1
  -6  -3  14    7.83    7.43   2
  -6  -3  14   10.46    8.56   2
  -6  -3  14   16.20    8.77   2
  -6  -3  14    9.83    7.40   2
  -6  -3  14    8.05    8.43   2
  -6  -3  15    1.43    7.90   2
  -6  -3  15    4.39    6.55   2
  -6  -3  15    3.31    7.99   2
  -6  -3  15    1.69    3.38   1
  -6  -3  15   -1.50    4.35   1
  -6  -3  15   -0.34    3.61   1
  -6  -3  15    1.91    7.83   2
  -6  -3  15    4.21    7.46   2
  -6  -3  15    5.18    6.68   2
  -6  -3  15   -0.52    3.51   1
  -6  -3  15    3.55    6.75   2
  -6  -3  15    6.74    7.02   2
  -6  -3  16    4.09    3.24   1
  -6  -3  16    2.99    6.11   2
  -6  -3  16   -6.20    7.11   2
  -6  -3  16   -0.72    7.06   2
  -6  -3  16    2.35    7.00   2
  -6  -3  16    1.49    6.23   2
  -6  -3  16    0.13    3.00   1
  -6  -3  16    2.38    7.35   2
  -6  -3  16    3.21    4.05   1
  -6  -3  16   -0.85    6.20   2
  -6  -3  17    1.34    5.72   2
  -6  -3  17    0.63    2.74   1
  -6  -3  17   -0.49    5.67   2
  -6  -3  17   -2.95    4.98   2
  -6  -3  17   -5.64    6.30   2
  -6  -3  17   -1.18    4.67   2
  -6  -3  17    0.57    2.76   1
  -6  -3  17    0.65    6.24   2
  -6  -3  17   -0.99    5.64   2
  -6  -3  17    0.47    3.54   1
  -6  -3  17   -3.71    5.63   2
  -6  -3  17    0.73    5.40   2
  -6  -3  18    9.77    5.55   2
  -6  -3  18    3.86    5.79   2
  -6  -3  18    3.96    5.15   2
  -6  -3  18    4.75    4.81   2
  -6  -3  18    4.08    2.58   1
  -6  -2 -18    2.32    3.09   1
  -6  -2 -18    3.45    6.07   2
  -6  -2 -18    1.20    2.89   1
  -6  -2 -18    2.62    4.88   2
  -6  -2 -18    7.05    6.07   2
  -6  -2 -18    2.22    2.64   1
  -6  -2 -18    7.44    5.62   2
  -6  -2 -17   -2.80    3.17   1
  -6  -2 -17    3.26    6.47   2
  -6  -2 -17   -2.02    5.86   2
  -6  -2 -17    1.49    6.84   2
  -6  -2 -17    3.76    5.40   2
  -6  -2 -16   -2.23    3.81   1
  -6  -2 -16    2.69    4.00   1
  -6  -2 -16   -3.40    4.06   1
  -6  -2 -16    5.35    7.03   2
  -6  -2 -16   -0.12    7.54   2
  -6  -2 -15   26.86    4.69   1
  -6  -2 -15   32.57    7.05   2
  -6  -2 -15   30.76    7.46   2
  -6  -2 -15   32.44    8.71   2
  -6  -2 -15   26.31    4.66   1
  -6  -2 -15   39.83    9.00   2
  -6  -2 -15   32.33    4.00   1
  -6  -2 -14  186.46   10.62   2
  -6  -2 -14  191.34   10.98   2
  -6  -2 -14  158.02    5.67   1
  -6  -2 -14  181.87   10.41   2
  -6  -2 -14  156.22    6.44   1
  -6  -2 -13   23.72    9.32   2
  -6  -2 -12   -1.43    4.42   1
  -6  -2 -12    5.96    7.76   2
  -6  -2 -11    4.65    5.53   1
  -6  -2 -11   13.95    8.17   2
  -6  -2 -11    4.28    4.48   1
  -6  -2 -11    5.64    8.28   2
  -6  -2 -11    3.29    9.73   2
  -6  -2 -11   11.11   10.34   2
  -6  -2 -11    8.83    5.31   1
  -6  -2 -10    3.20    8.54   2
  -6  -2 -10   -2.37    9.42   2
  -6  -2 -10    2.40    9.53   2
  -6  -2 -10    3.53    8.91   2
  -6  -2 -10   -1.45    8.19   2
  -6  -2 -10    9.11    5.45   1
  -6  -2 -10   -0.56    4.47   1
  -6  -2  -9   -4.06    5.69   1
  -6  -2  -9   -4.53    9.86   2
  -6  -2  -9   -5.94    7.57   2
  -6  -2  -9   -7.41    4.48   1
  -6  -2  -9   -7.59    5.34   1
  -6  -2  -9    6.50   10.30   2
  -6  -2  -9    3.51    8.02   2
  -6  -2  -8   -2.19   10.08   2
  -6  -2  -8   -3.29    7.60   2
  -6  -2  -8   -1.14    9.91   2
  -6  -2  -8    4.32    7.98   2
  -6  -2  -8   -5.82    5.45   1
  -6  -2  -8   -1.90    4.57   1
  -6  -2  -7    2.02    4.50   1
  -6  -2  -7    0.07    4.71   1
  -6  -2  -7    1.07    9.48   2
  -6  -2  -7    4.95    9.43   2
  -6  -2  -7   -1.61    9.99   2
  -6  -2  -7   -2.52    5.36   1
  -6  -2  -7    7.72    8.37   2
  -6  -2  -6   16.09    5.69   1
  -6  -2  -6   12.41    4.54   1
  -6  -2  -6   17.03   10.50   2
  -6  -2  -6   13.20    8.46   2
  -6  -2  -6    9.62    9.03   2
  -6  -2  -6   17.03    4.81   1
  -6  -2  -6   12.48    9.82   2
  -6  -2  -5    4.27    9.60   2
  -6  -2  -5    6.78    8.39   2
  -6  -2  -5    6.82   10.93   2
  -6  -2  -5    9.09    4.76   1
  -6  -2  -5   11.39    8.12   2
  -6  -2  -5    6.67    5.50   1
  -6  -2  -5    4.65    4.77   1
  -6  -2  -4   82.32   11.58   2
  -6  -2  -4   82.58   10.04   2
  -6  -2  -4   76.24    5.58   1
  -6  -2  -4   77.43    9.62   2
  -6  -2  -4   74.59   11.19   2
  -6  -2  -4   89.84   11.29   2
  -6  -2  -4   70.59    5.43   1
  -6  -2  -3   63.54   10.79   2
  -6  -2  -3   51.07    5.97   1
  -6  -2  -3   73.86   11.89   2
  -6  -2  -3   69.48   11.60   2
  -6  -2  -3   69.35    6.27   1
  -6  -2  -3   73.83   11.22   2
  -6  -2  -3   57.04   10.57   2
  -6  -2  -2   21.29    8.13   2
  -6  -2  -2   16.31    5.66   1
  -6  -2  -2   12.73    9.47   2
  -6  -2  -2   23.19   10.49   2
  -6  -2  -2   13.22    8.34   2
  -6  -2  -2    5.49    7.68   2
  -6  -2  -2   15.72    4.69   1
  -6  -2  -2   13.82   10.24   2
  -6  -2  -1    4.99    4.76   1
  -6  -2  -1   -2.81    9.40   2
  -6  -2  -1    0.79    5.33   1
  -6  -2  -1   -7.10    8.46   2
  -6  -2  -1    0.92    5.14   1
  -6  -2  -1    3.42    4.82   1
  -6  -2  -1    4.14    8.51   2
  -6  -2  -1    2.30    8.56   2
  -6  -2  -1    1.64    8.95   2
  -6  -2  -1   -8.96    7.78   2
  -6  -2  -1   -6.67    9.89   2
  -6  -2   0   20.21   10.09   2
  -6  -2   0   21.11    4.63   1
  -6  -2   0   19.20   10.18   2
  -6  -2   0   19.27    5.80   1
  -6  -2   0   19.29    4.85   1
  -6  -2   0   20.62    8.42   2
  -6  -2   0   16.73    5.39   1
  -6  -2   0   22.35   10.19   2
  -6  -2   0   26.32   10.90   2
  -6  -2   1   12.01   10.45   2
  -6  -2   1   17.85    8.66   2
  -6  -2   1   22.35    5.18   1
  -6  -2   1   13.85    4.54   1
  -6  -2   1   21.75    8.94   2
  -6  -2   2    7.77    8.99   2
  -6  -2   2    1.63    8.57   2
  -6  -2   2   -0.14   10.11   2
  -6  -2   2   -6.06    5.09   1
  -6  -2   3    1.13    8.86   2
  -6  -2   3   10.80    8.33   2
  -6  -2   3    7.82    8.93   2
  -6  -2   3    5.46    9.63   2
  -6  -2   3    2.67    6.06   1
  -6  -2   3    8.24   10.55   2
  -6  -2   4    4.62    5.10   1
  -6  -2   4    3.56    8.64   2
  -6  -2   4   10.20   10.28   2
  -6  -2   4    9.62    8.74   2
  -6  -2   4    8.32   10.68   2
  -6  -2   4   12.49   10.13   2
  -6  -2   5    5.00    8.53   2
  -6  -2   5   -2.28   10.30   2
  -6  -2   5    7.23    8.95   2
  -6  -2   5    7.56    4.90   1
  -6  -2   5    5.92    8.63   2
  -6  -2   5    4.96    8.53   2
  -6  -2   6    3.07    8.77   2
  -6  -2   6    3.41    8.63   2
  -6  -2   6   -4.15    8.23   2
  -6  -2   6    1.69    8.88   2
  -6  -2   6   -0.16    5.00   1
  -6  -2   6   -4.37    8.49   2
  -6  -2   6   -1.30    5.91   1
  -6  -2   6   -2.41   10.18   2
  -6  -2   7   12.34    5.20   1
  -6  -2   7   10.24    9.15   2
  -6  -2   7   16.64    9.12   2
  -6  -2   7    9.00    4.98   1
  -6  -2   7    8.17    8.83   2
  -6  -2   7   11.66    8.95   2
  -6  -2   7   20.21    9.05   2
  -6  -2   7    9.45    8.82   2
  -6  -2   7    9.64    9.80   2
  -6  -2   7    9.60    8.79   2
  -6  -2   8   30.61    5.46   1
  -6  -2   8   30.00    9.26   2
  -6  -2   8   30.06    9.12   2
  -6  -2   8   37.76   10.71   2
  -6  -2   8   30.66   11.10   2
  -6  -2   8   38.13   10.96   2
  -6  -2   8   32.21    5.34   1
  -6  -2   8   30.79   10.47   2
  -6  -2   9   23.64    9.71   2
  -6  -2   9   17.14    9.24   2
  -6  -2   9   23.18   11.07   2
  -6  -2   9   24.62    6.11   1
  -6  -2   9   26.90    9.12   2
  -6  -2   9   20.38    8.83   2
  -6  -2   9   23.86    4.87   1
  -6  -2   9   24.49    8.87   2
  -6  -2   9   20.32   10.47   2
  -6  -2   9   11.62   10.45   2
  -6  -2  10   12.57    5.90   1
  -6  -2  10    0.44    9.03   2
  -6  -2  10   -0.88    9.70   2
  -6  -2  10    3.51   10.11   2
  -6  -2  10    2.42    8.53   2
  -6  -2  10    4.78    4.68   1
  -6  -2  10   -4.41    4.73   1
  -6  -2  10   -1.97    8.61   2
  -6  -2  10    2.38    9.10   2
  -6  -2  10    4.50    8.42   2
  -6  -2  10   -2.98    9.83   2
  -6  -2  11   -3.12    8.63   2
  -6  -2  11    1.59    8.99   2
  -6  -2  11    0.66    4.64   1
  -6  -2  11   -0.47    8.21   2
  -6  -2  11   -7.84    9.39   2
  -6  -2  11    0.19   10.03   2
  -6  -2  11   -0.98    5.52   1
  -6  -2  11   -9.85    9.49   2
  -6  -2  11    1.44    8.32   2
  -6  -2  12   11.51    8.19   2
  -6  -2  12    5.23    9.46   2
  -6  -2  12    8.29   10.48   2
  -6  -2  12    0.83    8.15   2
  -6  -2  12   -0.58   10.30   2
  -6  -2  12   -4.80   10.04   2
  -6  -2  12   -3.74    5.31   1
  -6  -2  12   -0.75    9.57   2
  -6  -2  12    0.20    5.41   1
  -6  -2  12    3.43    8.71   2
  -6  -2  13   24.55   10.48   2
  -6  -2  13   20.60    8.36   2
  -6  -2  13   22.17   10.43   2
  -6  -2  13   18.98    8.05   2
  -6  -2  13   16.82    9.19   2
  -6  -2  13   21.94    4.69   1
  -6  -2  13   16.46    8.78   2
  -6  -2  13   29.47    5.18   1
  -6  -2  13   19.36    8.33   2
  -6  -2  14    1.13    9.44   2
  -6  -2  14    2.17    4.67   1
  -6  -2  15   -1.17    4.08   1
  -6  -2  15   -2.53    7.22   2
  -6  -2  15   -1.80    7.54   2
  -6  -2  15   -0.92    7.80   2
  -6  -2  15    0.81    4.16   1
  -6  -2  15    4.37    8.64   2
  -6  -2  15   -2.25    7.53   2
  -6  -2  15    4.84    7.31   2
  -6  -2  15    3.39    7.26   2
  -6  -2  15   -2.96    7.52   2
  -6  -2  15    3.25    8.64   2
  -6  -2  16   -0.97    7.93   2
  -6  -2  16   -4.51    8.07   2
  -6  -2  16   -1.47    8.39   2
  -6  -2  16    0.37    8.14   2
  -6  -2  16    1.52    8.41   2
  -6  -2  16    4.14    8.31   2
  -6  -2  16    4.91    4.07   1
  -6  -2  16    3.59    4.66   1
  -6  -2  16   -1.77    7.29   2
  -6  -2  16   -1.11    6.70   2
  -6  -2  16    7.29    4.49   1
  -6  -2  16   -2.44    7.04   2
  -6  -2  17   -0.54    6.18   2
  -6  -2  17    3.58    6.76   2
  -6  -2  17    0.52    3.53   1
  -6  -2  17   -3.53    7.51   2
  -6  -2  17   -3.67    3.95   1
  -6  -2  17   -0.51    6.37   2
  -6  -2  17   -1.02    6.40   2
  -6  -2  17    0.64    6.24   2
  -6  -2  17   -2.60    7.57   2
  -6  -2  17   -0.21    7.76   2
  -6  -2  17    4.54    7.65   2
  -6  -2  17    2.09    4.15   1
  -6  -2  18   -1.34    5.51   2
  -6  -2  18   -2.43    5.88   2
  -6  -2  18   -0.35    6.48   2
  -6  -2  18    3.96    5.92   2
  -6  -2  18   -0.22    5.98   2
  -6  -2  18    0.24    2.87   1
  -6  -2  18    0.44    3.16   1
  -6  -2  18    0.85    3.20   1
  -6  -2  18   -2.23    6.84   2
  -6  -2  18    5.71    6.02   2
  -6  -2  18    2.39    6.70   2
  -6  -2  18   -3.45    6.36   2
  -6  -2  19    4.58    4.96   2
  -6  -2  19    4.14    5.14   2
  -6  -2  19    6.46    2.83   1
  -6  -2  19    6.66    5.15   2
  -6  -2  19    6.83    2.78   1
  -6  -2  19    6.02    5.20   2
  -6  -2  19    2.44    5.30   2
  -6  -2  19    8.84    5.80   2
  -6  -2  19    9.51    2.88   1
  -6  -2  19   10.94    6.27   2
  -6  -1 -19   20.08    6.40   2
  -6  -1 -19   19.48    5.34   2
  -6  -1 -19   18.53    2.89   1
  -6  -1 -19   21.07    5.30   2
  -6  -1 -18    0.31    2.57   1
  -6  -1 -18    3.73    6.65   2
  -6  -1 -18    4.00    3.29   1
  -6  -1 -18    6.77    6.75   2
  -6  -1 -17   -0.98    6.24   2
  -6  -1 -17   -6.91    3.25   1
  -6  -1 -17   -1.39    3.69   1
  -6  -1 -17   -0.35    5.58   2
  -6  -1 -17    3.89    3.77   1
  -6  -1 -17   -2.37    6.20   2
  -6  -1 -17   -2.86    7.47   2
  -6  -1 -17   -0.86    6.88   2
  -6  -1 -16    4.50    5.51   2
  -6  -1 -16    2.84    8.14   2
  -6  -1 -16   -3.40    4.56   1
  -6  -1 -16   -2.21    4.30   1
  -6  -1 -16    1.07    6.57   2
  -6  -1 -16    2.97    8.14   2
  -6  -1 -16    4.01    8.27   2
  -6  -1 -15    2.43    8.62   2
  -6  -1 -15   -2.16    4.64   1
  -6  -1 -15    1.82    6.95   2
  -6  -1 -15   -1.37    5.71   2
  -6  -1 -15    2.08    8.73   2
  -6  -1 -15    2.65    4.26   1
  -6  -1 -15    2.38    3.77   1
  -6  -1 -15   -4.85    7.29   2
  -6  -1 -13   20.98    4.44   1
  -6  -1 -13   18.57    7.73   2
  -6  -1 -13   12.96    8.78   2
  -6  -1 -13   19.04    4.46   1
  -6  -1 -13   17.57    8.15   2
  -6  -1 -13   23.76    8.36   2
  -6  -1 -13   22.64    5.48   1
  -6  -1 -12    0.37    7.39   2
  -6  -1 -12   -3.92    4.21   1
  -6  -1 -12   -2.28    7.43   2
  -6  -1 -12    1.92    9.32   2
  -6  -1 -12   -0.11    8.35   2
  -6  -1 -12    8.25    4.43   1
  -6  -1 -12    1.02    8.49   2
  -6  -1 -12    2.34    4.55   1
  -6  -1 -11    2.82    7.54   2
  -6  -1 -11    2.82    8.06   2
  -6  -1 -11    3.49    4.63   1
  -6  -1 -11    2.26    4.34   1
  -6  -1 -11    0.65    4.37   1
  -6  -1 -11    0.86    8.32   2
  -6  -1 -11    0.04    7.63   2
  -6  -1 -11   -2.54    9.43   2
  -6  -1 -10    1.27    9.51   2
  -6  -1 -10    3.17    7.69   2
  -6  -1 -10   -4.44    8.12   2
  -6  -1 -10   -3.83    5.13   1
  -6  -1 -10   -7.86    4.65   1
  -6  -1 -10   -2.62    7.92   2
  -6  -1  -9    6.24    9.06   2
  -6  -1  -9    4.47    9.12   2
  -6  -1  -9   -0.52    8.13   2
  -6  -1  -9    3.47    9.68   2
  -6  -1  -9    6.86    8.51   2
  -6  -1  -9    4.19    5.56   1
  -6  -1  -9    4.57    5.27   1
  -6  -1  -8    5.86    7.75   2
  -6  -1  -8   -5.23    7.90   2
  -6  -1  -8   -1.80    9.47   2
  -6  -1  -8    2.71    7.87   2
  -6  -1  -8   12.10    8.31   2
  -6  -1  -8   -1.09    4.35   1
  -6  -1  -8    4.75    8.29   2
  -6  -1  -8    7.90    9.11   2
  -6  -1  -8    1.25    4.47   1
  -6  -1  -7    5.31    8.32   2
  -6  -1  -7    1.41    8.12   2
  -6  -1  -7    9.31    4.42   1
  -6  -1  -7    6.10    8.17   2
  -6  -1  -7    5.36    8.61   2
  -6  -1  -7    6.61    5.49   1
  -6  -1  -7    4.98    8.25   2
  -6  -1  -7    8.08    7.60   2
  -6  -1  -7    4.91    4.51   1
  -6  -1  -6   13.74    4.46   1
  -6  -1  -6   19.90    8.45   2
  -6  -1  -6    9.39    4.55   1
  -6  -1  -6   18.35    8.37   2
  -6  -1  -6   16.12    4.44   1
  -6  -1  -6    7.39    7.56   2
  -6  -1  -6   19.29   10.16   2
  -6  -1  -6   14.12    9.48   2
  -6  -1  -6    7.53    9.86   2
  -6  -1  -6   10.06   10.19   2
  -6  -1  -5   11.07    9.96   2
  -6  -1  -5   12.82    4.38   1
  -6  -1  -5   14.69    4.51   1
  -6  -1  -5   18.42    8.30   2
  -6  -1  -5   18.39    9.23   2
  -6  -1  -5   21.59    9.21   2
  -6  -1  -5   17.51    4.69   1
  -6  -1  -5   17.32    9.74   2
  -6  -1  -5   14.66    4.54   1
  -6  -1  -5   10.56    8.62   2
  -6  -1  -4   -0.47    5.12   1
  -6  -1  -4    7.45    9.27   2
  -6  -1  -4    3.32    5.17   1
  -6  -1  -4   -3.13    9.00   2
  -6  -1  -4   -3.04    9.29   2
  -6  -1  -4    2.14    8.96   2
  -6  -1  -4    1.62    8.42   2
  -6  -1  -4    4.45    4.37   1
  -6  -1  -4    1.83    7.45   2
  -6  -1  -4    2.82    7.13   2
  -6  -1  -4    0.89    8.10   2
  -6  -1  -4    3.74    4.13   1
  -6  -1  -3    1.61    4.01   1
  -6  -1  -3   -1.62    7.36   2
  -6  -1  -3    1.61    7.52   2
  -6  -1  -3   -2.35    7.69   2
  -6  -1  -3   -2.92    9.49   2
  -6  -1  -3    1.64    4.27   1
  -6  -1  -3    0.60    4.43   1
  -6  -1  -3   -2.11    8.01   2
  -6  -1  -3    1.59    5.07   1
  -6  -1  -3    5.90    7.24   2
  -6  -1  -3   -1.35    4.99   1
  -6  -1  -2    0.16    9.40   2
  -6  -1  -2    1.11    8.27   2
  -6  -1  -2    5.38    9.09   2
  -6  -1  -2    0.77    7.82   2
  -6  -1  -2    3.41    5.15   1
  -6  -1  -2    3.17    4.87   1
  -6  -1  -2    3.07    7.08   2
  -6  -1  -2    6.26    7.54   2
  -6  -1  -2    0.79    7.34   2
  -6  -1  -2    6.53    4.58   1
  -6  -1  -1   18.31    4.40   1
  -6  -1  -1   19.48    5.21   1
  -6  -1  -1   22.27    7.41   2
  -6  -1  -1   24.50    8.53   2
  -6  -1  -1   17.21    7.78   2
  -6  -1  -1   24.63    8.23   2
  -6  -1  -1   18.63    5.75   1
  -6  -1  -1   22.44    4.28   1
  -6  -1  -1   19.20    9.12   2
  -6  -1  -1   15.98   10.08   2
  -6  -1  -1   15.66    9.78   2
  -6  -1   0   57.92    9.10   2
  -6  -1   0   54.78    8.88   2
  -6  -1   0   45.49    4.59   1
  -6  -1   0   50.52    8.59   2
  -6  -1   0   47.60    8.29   2
  -6  -1   0   47.85    5.22   1
  -6  -1   0   44.39    9.20   2
  -6  -1   0   50.75    4.97   1
  -6  -1   0   53.87    8.13   2
  -6  -1   0   48.37    4.77   1
  -6  -1   1   28.17    7.57   2
  -6  -1   1   23.78    8.22   2
  -6  -1   1   26.63    5.05   1
  -6  -1   1   31.39    4.71   1
  -6  -1   1   26.43    8.68   2
  -6  -1   1   22.36    4.45   1
  -6  -1   1   31.25    8.62   2
  -6  -1   1   23.74    8.02   2
  -6  -1   1   22.73    9.38   2
  -6  -1   1   30.68    8.89   2
  -6  -1   1   18.95    7.96   2
  -6  -1   2    2.22    4.10   1
  -6  -1   2   -2.43    7.59   2
  -6  -1   2    6.12    8.14   2
  -6  -1   2    5.06    9.05   2
  -6  -1   2    6.56    8.06   2
  -6  -1   2    4.49    7.62   2
  -6  -1   2    3.46    4.71   1
  -6  -1   2    8.58    8.08   2
  -6  -1   2    9.46    7.12   2
  -6  -1   2    2.11    7.67   2
  -6  -1   2    8.43    4.44   1
  -6  -1   3    8.53    8.11   2
  -6  -1   3   -0.58    7.80   2
  -6  -1   3    0.76    7.91   2
  -6  -1   3    4.60    8.39   2
  -6  -1   3    1.46    8.20   2
  -6  -1   3   -0.27    7.65   2
  -6  -1   3    1.12    4.72   1
  -6  -1   3   -3.67    4.15   1
  -6  -1   3    0.29    7.62   2
  -6  -1   3    0.28    7.90   2
  -6  -1   3   -2.28    4.01   1
  -6  -1   4    3.07    5.63   1
  -6  -1   4    2.65    7.76   2
  -6  -1   4   -1.62    7.98   2
  -6  -1   4   -3.05    9.28   2
  -6  -1   4   -4.36    6.83   2
  -6  -1   4    8.05    9.57   2
  -6  -1   4    2.88    4.86   1
  -6  -1   4   -3.88    7.59   2
  -6  -1   4   -0.45    9.71   2
  -6  -1   4    2.22    4.71   1
  -6  -1   4    6.51    9.34   2
  -6  -1   5   15.48    8.00   2
  -6  -1   5   15.43    8.53   2
  -6  -1   5   14.61    9.77   2
  -6  -1   5   15.04    7.27   2
  -6  -1   5   10.38    9.48   2
  -6  -1   5   16.31    9.96   2
  -6  -1   5   10.54    4.23   1
  -6  -1   5    7.03    5.68   1
  -6  -1   5   16.11    8.23   2
  -6  -1   5    9.84    8.48   2
  -6  -1   5   11.44    4.67   1
  -6  -1   5   12.82    8.29   2
  -6  -1   6    9.74    9.60   2
  -6  -1   6    9.18    5.48   1
  -6  -1   6    8.01    4.82   1
  -6  -1   6    4.91    7.04   2
  -6  -1   6    6.66    8.28   2
  -6  -1   6    6.57    8.57   2
  -6  -1   6    1.41    9.75   2
  -6  -1   6    7.87    8.09   2
  -6  -1   6    7.48    8.17   2
  -6  -1   6   14.52   10.02   2
  -6  -1   6    8.38    7.86   2
  -6  -1   6    4.53    4.93   1
  -6  -1   7   23.52   10.35   2
  -6  -1   7   13.36   10.07   2
  -6  -1   7   19.79    8.30   2
  -6  -1   7   21.86    8.68   2
  -6  -1   7   14.50    4.50   1
  -6  -1   7   20.44    5.45   1
  -6  -1   7   26.27    9.90   2
  -6  -1   7   19.01    5.70   1
  -6  -1   7   22.67   10.01   2
  -6  -1   7   20.95    9.69   2
  -6  -1   7   18.08    7.58   2
  -6  -1   7   18.88    9.22   2
  -6  -1   7   17.80    9.09   2
  -6  -1   8   63.71    6.29   1
  -6  -1   8   52.02    9.80   2
  -6  -1   8   59.14   10.01   2
  -6  -1   8   71.34   11.23   2
  -6  -1   8   55.74    9.33   2
  -6  -1   8   64.90   11.09   2
  -6  -1   8   58.49   11.21   2
  -6  -1   8   57.16   10.02   2
  -6  -1   8   64.95    5.65   1
  -6  -1   8   66.60   10.70   2
  -6  -1   8   55.39    9.49   2
  -6  -1   8   62.40    6.19   1
  -6  -1   9   82.54    5.83   1
  -6  -1   9   87.25   10.43   2
  -6  -1   9   70.16   10.37   2
  -6  -1   9   74.16   10.11   2
  -6  -1   9   73.45    9.91   2
  -6  -1   9   76.47   10.49   2
  -6  -1   9   76.50    9.84   2
  -6  -1   9   75.87    9.75   2
  -6  -1   9   67.99    9.64   2
  -6  -1   9   77.62    5.89   1
  -6  -1  10   14.16    9.57   2
  -6  -1  10   21.67    5.05   1
  -6  -1  10   31.66    8.88   2
  -6  -1  10   21.39    8.54   2
  -6  -1  10   22.44    9.21   2
  -6  -1  10   27.78    8.78   2
  -6  -1  10   16.12    8.56   2
  -6  -1  10   22.31    9.19   2
  -6  -1  10   29.00    5.28   1
  -6  -1  10   26.16    5.10   1
  -6  -1  11    0.19    8.60   2
  -6  -1  11    9.89    4.81   1
  -6  -1  11    4.06   10.31   2
  -6  -1  11    1.25    8.97   2
  -6  -1  11    0.10    7.98   2
  -6  -1  11   -0.83    8.18   2
  -6  -1  11   -3.05    8.61   2
  -6  -1  11    6.85    4.70   1
  -6  -1  11    0.83    7.93   2
  -6  -1  11   -4.67    7.99   2
  -6  -1  12    6.90    8.08   2
  -6  -1  12   -0.73    7.75   2
  -6  -1  12    3.37    4.59   1
  -6  -1  12    9.02    5.74   1
  -6  -1  12    9.67    9.38   2
  -6  -1  12   11.63    8.92   2
  -6  -1  12    8.67   10.53   2
  -6  -1  12    8.42    8.93   2
  -6  -1  12    9.60    8.90   2
  -6  -1  12    6.38    5.22   1
  -6  -1  12    5.73    5.03   1
  -6  -1  12   -3.39    7.88   2
  -6  -1  13   14.94    9.03   2
  -6  -1  13   10.37    9.53   2
  -6  -1  13   16.29    7.92   2
  -6  -1  13   11.45    9.23   2
  -6  -1  13   16.11    9.49   2
  -6  -1  13   17.33    4.56   1
  -6  -1  13   18.29    8.81   2
  -6  -1  13    8.54    8.50   2
  -6  -1  13   18.46    5.14   1
  -6  -1  13   25.14    8.40   2
  -6  -1  13   13.56    4.59   1
  -6  -1  14    6.15    4.44   1
  -6  -1  14    8.17    4.92   1
  -6  -1  14   -2.05    8.03   2
  -6  -1  14   -0.98    7.53   2
  -6  -1  14    0.75    4.28   1
  -6  -1  14   -0.95    8.29   2
  -6  -1  14   -0.72    7.43   2
  -6  -1  14    0.79    7.72   2
  -6  -1  14   -0.91    8.23   2
  -6  -1  14    3.90    7.79   2
  -6  -1  14    1.63    9.39   2
  -6  -1  14   -3.99    8.32   2
  -6  -1  14    4.58    4.59   1
  -6  -1  15   -1.13    7.87   2
  -6  -1  16   10.01    7.73   2
  -6  -1  16   14.93    4.34   1
  -6  -1  16   11.41    5.47   1
  -6  -1  16   13.69    7.78   2
  -6  -1  16   12.05    7.59   2
  -6  -1  16    3.79    8.37   2
  -6  -1  16   13.37    7.82   2
  -6  -1  16   14.14    9.66   2
  -6  -1  16   13.87    7.38   2
  -6  -1  16   10.66    7.26   2
  -6  -1  17    9.37    3.98   1
  -6  -1  17   12.24    7.71   2
  -6  -1  17   18.82    7.47   2
  -6  -1  17   14.42    4.21   1
  -6  -1  17    5.04    7.15   2
  -6  -1  17    9.96    8.30   2
  -6  -1  17    8.59    6.92   2
  -6  -1  17    9.01    7.25   2
  -6  -1  17   10.90    7.91   2
  -6  -1  18   22.24    6.82   2
  -6  -1  18   19.75    6.89   2
  -6  -1  18   25.17    6.80   2
  -6  -1  18   23.51    6.82   2
  -6  -1  18   18.20    6.27   2
  -6  -1  18   19.93    3.90   1
  -6  -1  18   27.51    6.82   2
  -6  -1  18   20.27    7.01   2
  -6  -1  19   36.52    4.04   1
  -6  -1  19   28.61    7.33   2
  -6  -1  19   37.83    7.46   2
  -6  -1  19   33.95    7.01   2
  -6  -1  19   32.97    3.40   1
  -6  -1  19   37.96    7.50   2
  -6  -1  19   39.40    4.22   1
  -6  -1  19   33.34    7.42   2
  -6  -1  20    6.79    3.39   1
  -6  -1  20    5.01    3.24   1
  -6  -1  20    4.53    5.09   2
  -6  -1  20    6.61    6.10   2
  -6  -1  20    5.06    2.65   1
  -6  -1  20    7.81    6.12   2
  -6   0 -19    1.52    3.35   1
  -6   0 -19   -2.29    6.37   2
  -6   0 -19   -0.72    5.31   2
  -6   0 -19    0.60    6.31   2
  -6   0 -19    1.27    2.86   1
  -6   0 -18   -2.74    4.00   1
  -6   0 -18    3.06    6.02   2
  -6   0 -18    0.40    3.68   1
  -6   0 -18    1.09    2.89   1
  -6   0 -18    3.50    6.91   2
  -6   0 -18    1.89    5.04   2
  -6   0 -17   -0.83    3.52   1
  -6   0 -17    0.73    4.46   1
  -6   0 -17    5.33    6.68   2
  -6   0 -17    1.33    3.77   1
  -6   0 -17   -0.07    6.30   2
  -6   0 -17   -2.12    7.78   2
  -6   0 -17   -0.22    6.93   2
  -6   0 -16    9.88    4.85   1
  -6   0 -16    6.72    3.85   1
  -6   0 -16   10.21    7.32   2
  -6   0 -16    6.04    3.98   1
  -6   0 -16    6.25    7.32   2
  -6   0 -16    5.59    6.49   2
  -6   0 -16    4.27    7.96   2
  -6   0 -15    6.38    4.22   1
  -6   0 -14    1.96    4.75   1
  -6   0 -14    1.66    4.31   1
  -6   0 -14   -3.97    7.04   2
  -6   0 -14    3.26    7.64   2
  -6   0 -14    3.78    8.36   2
  -6   0 -14    2.25    9.37   2
  -6   0 -14    0.52    7.40   2
  -6   0 -13    3.20    8.59   2
  -6   0 -13   -2.21    7.76   2
  -6   0 -13    6.23    4.95   1
  -6   0 -13    3.26    4.50   1
  -6   0 -13    8.32    9.61   2
  -6   0 -13    1.76    7.74   2
  -6   0 -12    5.11    7.77   2
  -6   0 -12    7.25    8.08   2
  -6   0 -12    2.43    4.27   1
  -6   0 -12    7.20    8.68   2
  -6   0 -12    3.69    8.79   2
  -6   0 -12    3.31    4.59   1
  -6   0 -12    3.89    4.99   1
  -6   0 -11    4.88    8.68   2
  -6   0 -11    0.54    4.92   1
  -6   0 -11    6.52    8.31   2
  -6   0 -11    4.71    8.84   2
  -6   0 -11    1.68    8.87   2
  -6   0 -11   -0.47    9.93   2
  -6   0 -11    0.11    4.19   1
  -6   0 -11    3.31    8.02   2
  -6   0 -10   17.10    7.74   2
  -6   0 -10   15.98    4.79   1
  -6   0 -10   19.03    9.91   2
  -6   0 -10   12.72    4.48   1
  -6   0 -10   17.68    8.80   2
  -6   0 -10   20.53    8.05   2
  -6   0 -10   15.66    4.47   1
  -6   0 -10   17.33    9.30   2
  -6   0 -10   16.92    9.89   2
  -6   0 -10   21.14    9.19   2
  -6   0  -9   21.73    8.45   2
  -6   0  -9   21.81    8.71   2
  -6   0  -9   17.84    8.69   2
  -6   0  -9   20.13    9.31   2
  -6   0  -9    8.82    9.28   2
  -6   0  -9   17.88   10.26   2
  -6   0  -9   14.04    4.45   1
  -6   0  -9   18.16    4.82   1
  -6   0  -9   15.96    7.70   2
  -6   0  -8    8.72    7.35   2
  -6   0  -8    4.38    9.62   2
  -6   0  -8    0.47    8.20   2
  -6   0  -8    4.10    7.68   2
  -6   0  -8    5.08    7.61   2
  -6   0  -8    0.53    8.24   2
  -6   0  -8    3.53    4.29   1
  -6   0  -8    5.08    4.56   1
  -6   0  -7    0.55    6.70   2
  -6   0  -7   -3.92    8.44   2
  -6   0  -7    3.24    9.11   2
  -6   0  -7    6.50    7.16   2
  -6   0  -7    4.28    8.23   2
  -6   0  -7    0.58    4.03   1
  -6   0  -7    1.83    4.18   1
  -6   0  -7    5.90    4.41   1
  -6   0  -7   -0.17    9.47   2
  -6   0  -7   -0.47    4.96   1
  -6   0  -7    1.15    7.82   2
  -6   0  -7    3.70    7.47   2
  -6   0  -7    5.36    4.12   1
  -6   0  -7    7.61    7.86   2
  -6   0  -6   18.94    8.83   2
  -6   0  -6   10.24    4.09   1
  -6   0  -6   10.70    4.89   1
  -6   0  -6   24.19    9.96   2
  -6   0  -6   16.56    9.37   2
  -6   0  -6   22.75    7.49   2
  -6   0  -6   15.89    7.29   2
  -6   0  -6   16.70    9.35   2
  -6   0  -6   18.07    5.17   1
  -6   0  -6   20.48   10.01   2
  -6   0  -6   15.13    7.56   2
  -6   0  -6   13.04    7.79   2
  -6   0  -5   -1.18    7.37   2
  -6   0  -5    4.86    6.84   2
  -6   0  -5    6.89    9.45   2
  -6   0  -5   -0.84    6.99   2
  -6   0  -5    7.84    9.60   2
  -6   0  -5   -4.09    3.85   1
  -6   0  -5   -5.22    4.94   1
  -6   0  -5   -4.20    4.62   1
  -6   0  -5    1.32    6.92   2
  -6   0  -5    3.32    8.46   2
  -6   0  -5   -0.73    8.81   2
  -6   0  -4   -0.16    4.80   1
  -6   0  -4    6.16    8.02   2
  -6   0  -4    3.08    7.07   2
  -6   0  -4    2.44    7.48   2
  -6   0  -4   -1.33    7.58   2
  -6   0  -4   -0.99    3.89   1
  -6   0  -4    3.51    4.28   1
  -6   0  -4    3.04    6.88   2
  -6   0  -4   -0.14    8.50   2
  -6   0  -4   -0.32    8.54   2
  -6   0  -4   -0.96    8.09   2
  -6   0  -3    3.54    7.59   2
  -6   0  -3   -4.45    4.74   1
  -6   0  -3    0.75    8.24   2
  -6   0  -3   -6.11    3.78   1
  -6   0  -3   -3.42    6.72   2
  -6   0  -3   -1.73    8.30   2
  -6   0  -3    4.44    7.64   2
  -6   0  -3    0.19    7.39   2
  -6   0  -3    2.60    6.70   2
  -6   0  -3   -4.50    3.84   1
  -6   0  -2   18.07    4.13   1
  -6   0  -2   18.06    9.10   2
  -6   0  -2   15.50    7.03   2
  -6   0  -2   11.49    9.11   2
  -6   0  -2   22.26    7.89   2
  -6   0  -2   13.18    4.08   1
  -6   0  -2   13.07    5.28   1
  -6   0  -2   17.04    8.28   2
  -6   0  -2   11.18    7.24   2
  -6   0  -2   14.88    4.08   1
  -6   0  -2   13.92    7.35   2
  -6   0  -1   27.22    8.59   2
  -6   0  -1   23.75    4.41   1
  -6   0  -1   24.33    7.82   2
  -6   0  -1   26.69    4.25   1
  -6   0  -1   27.30    7.83   2
  -6   0  -1   23.09    8.32   2
  -6   0  -1   25.55    8.62   2
  -6   0   0   11.42    6.75   2
  -6   0   0   13.08    7.64   2
  -6   0   0   11.45    4.10   1
  -6   0   0    5.60    4.04   1
  -6   0   0   10.83    6.93   2
  -6   0   0    1.96    6.74   2
  -6   0   0    8.05    7.58   2
  -6   0   1   20.03    7.10   2
  -6   0   1   28.08    8.04   2
  -6   0   1   18.83    8.02   2
  -6   0   1   18.24    4.19   1
  -6   0   1   18.40    7.12   2
  -6   0   1   21.65    7.89   2
  -6   0   1   21.02    4.76   1
  -6   0   1   17.12    4.17   1
  -6   0   1   21.62    7.38   2
  -6   0   2   95.12    9.36   2
  -6   0   2   85.92    9.88   2
  -6   0   2   87.55    5.71   1
  -6   0   2   85.88    8.69   2
  -6   0   2   92.01    5.83   1
  -6   0   2   92.08    9.51   2
  -6   0   2   89.60    9.41   2
  -6   0   3  128.90    9.17   2
  -6   0   3  120.89   10.04   2
  -6   0   3  133.61   11.28   2
  -6   0   3  127.60   11.09   2
  -6   0   3  141.61   10.26   2
  -6   0   3  131.09    5.55   1
  -6   0   3  138.51    6.17   1
  -6   0   3  132.48   10.13   2
  -6   0   3  144.08   11.11   2
  -6   0   3  134.36    9.92   2
  -6   0   3  134.04   11.17   2
  -6   0   3  135.05    6.36   1
  -6   0   4  364.80    8.90   1
  -6   0   4  391.32   15.16   2
  -6   0   4  364.77   12.56   2
  -6   0   4  366.94   13.69   2
  -6   0   4  369.42   15.08   2
  -6   0   4  355.51   14.27   2
  -6   0   4  379.47   14.19   2
  -6   0   4  376.44   13.91   2
  -6   0   4  355.51    7.40   1
  -6   0   4  344.60    7.45   1
  -6   0   4  375.89   13.86   2
  -6   0   5    2.95    4.80   1
  -6   0   5    5.49    4.78   1
  -6   0   5   -4.86    7.14   2
  -6   0   5   -2.24    7.92   2
  -6   0   5    4.80    8.04   2
  -6   0   5    1.22    7.63   2
  -6   0   5   -3.01    7.14   2
  -6   0   5    1.30    7.71   2
  -6   0   5   -0.85    4.11   1
  -6   0   5   -0.11    7.84   2
  -6   0   5    0.78    7.13   2
  -6   0   5   -3.44    7.27   2
  -6   0   5   -0.93    7.24   2
  -6   0   5    1.74    4.37   1
  -6   0   6   18.77    4.50   1
  -6   0   6   17.12    7.89   2
  -6   0   6    9.12    6.82   2
  -6   0   6   17.70   10.00   2
  -6   0   6   18.47    7.93   2
  -6   0   6   16.52    7.86   2
  -6   0   6   19.38    7.69   2
  -6   0   6   19.23    7.83   2
  -6   0   6   16.29    4.19   1
  -6   0   6   15.04    4.23   1
  -6   0   6   25.55    9.60   2
  -6   0   6   17.27    4.55   1
  -6   0   6   21.27    9.75   2
  -6   0   6   24.22    7.91   2
  -6   0   6   15.95    8.39   2
  -6   0   6   14.86    4.56   1
  -6   0   7    8.99    7.91   2
  -6   0   7    4.69    9.14   2
  -6   0   7    8.33    6.80   2
  -6   0   7    8.04    4.15   1
  -6   0   7    1.59    4.02   1
  -6   0   7    6.69    5.17   1
  -6   0   7   10.49    8.31   2
  -6   0   7    3.03    7.69   2
  -6   0   7    7.62    8.35   2
  -6   0   7   -0.07    8.88   2
  -6   0   7    5.36    5.23   1
  -6   0   7    8.90    7.59   2
  -6   0   7    0.11    7.47   2
  -6   0   7   13.85    8.61   2
  -6   0   7    3.81    7.99   2
  -6   0   8   -3.17    4.42   1
  -6   0   8    3.12    7.90   2
  -6   0   8    2.32    4.66   1
  -6   0   8    2.49    8.11   2
  -6   0   8   -2.41   10.09   2
  -6   0   8    2.41    9.01   2
  -6   0   8   -8.36    9.82   2
  -6   0   8    5.75    6.79   2
  -6   0   8    1.21    7.49   2
  -6   0   8   -1.95    9.00   2
  -6   0   8    5.51    9.01   2
  -6   0   8    7.05    8.23   2
  -6   0   8   -0.18    9.01   2
  -6   0   8    3.06    4.04   1
  -6   0   8    4.91    4.04   1
  -6   0   8   -0.94    4.41   1
  -6   0   8   -1.08    8.11   2
  -6   0   9   -3.95    4.50   1
  -6   0   9    2.96   10.16   2
  -6   0   9    0.29    7.81   2
  -6   0   9    2.89    7.82   2
  -6   0   9   -9.30    7.43   2
  -6   0   9   -3.15    4.15   1
  -6   0   9   -1.34    8.00   2
  -6   0   9   -0.61    4.63   1
  -6   0   9    1.13    4.55   1
  -6   0   9    2.20   10.21   2
  -6   0   9    0.16    7.55   2
  -6   0   9   -1.36    8.07   2
  -6   0   9   -1.48    8.14   2
  -6   0   9   -3.93    6.58   2
  -6   0   9    0.14    7.55   2
  -6   0  10   13.94    4.86   1
  -6   0  10    8.28    4.79   1
  -6   0  10    3.59    7.83   2
  -6   0  10    6.95    8.81   2
  -6   0  10    8.14    9.06   2
  -6   0  10    2.98    8.20   2
  -6   0  10    8.19    8.51   2
  -6   0  10   12.57    8.30   2
  -6   0  10    8.64    7.86   2
  -6   0  10    9.60    5.14   1
  -6   0  10   15.96    5.51   1
  -6   0  10    9.33    9.26   2
  -6   0  10   13.64    8.82   2
  -6   0  11   -3.87    7.67   2
  -6   0  11   12.26    8.13   2
  -6   0  11   11.73    8.82   2
  -6   0  11    1.76    7.33   2
  -6   0  11    7.52    7.76   2
  -6   0  11    5.63    4.54   1
  -6   0  11    1.27    5.66   1
  -6   0  11    6.14    8.58   2
  -6   0  11   15.85    9.98   2
  -6   0  11    6.84    4.50   1
  -6   0  11    7.26    8.30   2
  -6   0  12    5.04    9.17   2
  -6   0  12    8.23    7.93   2
  -6   0  12   10.41    7.85   2
  -6   0  12   13.82    8.64   2
  -6   0  12   17.16    8.78   2
  -6   0  12   13.44    5.55   1
  -6   0  12    6.66   10.15   2
  -6   0  12   14.03    9.97   2
  -6   0  12   16.58    5.01   1
  -6   0  12   10.32    7.74   2
  -6   0  12   14.13    4.62   1
  -6   0  12   11.39    8.71   2
  -6   0  13   10.06    8.52   2
  -6   0  13    7.10    7.71   2
  -6   0  13    5.92    4.78   1
  -6   0  13    8.07    8.41   2
  -6   0  13   -3.86    9.76   2
  -6   0  13    3.87    4.60   1
  -6   0  13    3.47    5.25   1
  -6   0  13    8.02    4.87   1
  -6   0  13    4.50   10.08   2
  -6   0  13    7.21    7.68   2
  -6   0  13    8.86    8.60   2
  -6   0  14   17.66    4.93   1
  -6   0  14   12.05    7.90   2
  -6   0  14   16.21    8.67   2
  -6   0  14   18.48    8.46   2
  -6   0  14   10.81    4.65   1
  -6   0  14   14.12    5.52   1
  -6   0  14   20.05    7.77   2
  -6   0  14   20.51    9.88   2
  -6   0  14   16.66    8.40   2
  -6   0  15   11.37    4.77   1
  -6   0  15    6.69    4.57   1
  -6   0  15    6.53    4.42   1
  -6   0  15    9.58    9.38   2
  -6   0  15   10.36    8.03   2
  -6   0  15   14.17    8.31   2
  -6   0  15   11.67    7.52   2
  -6   0  15   11.52    9.61   2
  -6   0  15    2.87    8.15   2
  -6   0  16    0.32    7.68   2
  -6   0  17   -1.70    4.73   1
  -6   0  17    5.25    9.01   2
  -6   0  17    2.47    5.12   1
  -6   0  17    2.86    8.16   2
  -6   0  17   -4.84    8.40   2
  -6   0  17   -0.81    8.44   2
  -6   0  17    1.29    3.99   1
  -6   0  18   -0.39    4.30   1
  -6   0  18    2.61    4.50   1
  -6   0  18   -5.29    7.96   2
  -6   0  18    3.87    7.85   2
  -6   0  18    2.04    6.73   2
  -6   0  18    2.31    8.19   2
  -6   0  19    4.06    6.64   2
  -6   0  19    1.83    3.38   1
  -6   0  19    4.79    6.03   2
  -6   0  19    3.81    3.27   1
  -6   0  19    4.66    3.79   1
  -6   0  19    6.28    7.31   2
  -6   0  19    7.39    7.28   2
  -6   0  19    7.65    6.20   2
  -6   0  20    0.92    6.09   2
  -6   0  20   -1.89    5.97   2
  -6   0  20    2.02    3.12   1
  -6   0  20    2.56    3.84   1
  -6   0  20   -2.18    5.53   2
  -6   0  20   -0.92    6.71   2
  -6   0  21    2.64    3.05   1
  -6   0  21    3.28    2.93   1
  -6   0  21    4.03    5.38   2
  -6   0  21    1.57    5.06   2
  -6   1 -20   34.85    3.15   1
  -6   1 -20   35.42    5.71   2
  -6   1 -19   42.00    7.32   2
  -6   1 -19   42.25    3.89   1
  -6   1 -19   39.26    6.97   2
  -6   1 -19   41.13    3.35   1
  -6   1 -19   43.11    7.32   2
  -6   1 -18   45.88    6.97   2
  -6   1 -18   44.16    7.10   2
  -6   1 -18   44.00    3.62   1
  -6   1 -18   44.23    7.12   2
  -6   1 -18   40.91    6.65   2
  -6   1 -17   15.93    7.61   2
  -6   1 -17   11.38    6.88   2
  -6   1 -17    8.72    8.08   2
  -6   1 -17   12.60    4.33   1
  -6   1 -17   18.02    7.42   2
  -6   1 -17    9.44    4.19   1
  -6   1 -16    3.20    3.83   1
  -6   1 -15    4.92    3.90   1
  -6   1 -15    9.13    7.40   2
  -6   1 -15    9.40    7.13   2
  -6   1 -15    6.21    6.97   2
  -6   1 -15   10.30    7.56   2
  -6   1 -15    2.68    4.22   1
  -6   1 -14   11.83    5.11   1
  -6   1 -14   13.37    7.38   2
  -6   1 -14   15.99    9.30   2
  -6   1 -14   15.16    8.00   2
  -6   1 -14   14.05    5.06   1
  -6   1 -14   14.63    4.18   1
  -6   1 -14   18.65    9.19   2
  -6   1 -14   21.85    7.38   2
  -6   1 -13   -0.48    8.20   2
  -6   1 -13    1.90    7.20   2
  -6   1 -13    3.48    7.95   2
  -6   1 -13   -1.37    4.32   1
  -6   1 -13   -5.52    7.94   2
  -6   1 -13    4.70    4.97   1
  -6   1 -13    1.93    4.05   1
  -6   1 -13   -1.23    8.88   2
  -6   1 -12    5.17    8.32   2
  -6   1 -12    4.35    7.24   2
  -6   1 -12   10.16    9.20   2
  -6   1 -12    9.93    4.17   1
  -6   1 -12    3.10    9.64   2
  -6   1 -12    5.19    9.54   2
  -6   1 -12   10.49    4.57   1
  -6   1 -11   -3.03    7.38   2
  -6   1 -11   -0.58    8.56   2
  -6   1 -11    7.54    9.64   2
  -6   1 -11   -2.23    7.81   2
  -6   1 -11   10.36    4.33   1
  -6   1 -11   -1.37    7.05   2
  -6   1 -11   -2.65    5.26   1
  -6   1 -11   -6.45    8.22   2
  -6   1 -11   -6.73    7.54   2
  -6   1 -10    0.34    8.11   2
  -6   1 -10   -4.13    8.32   2
  -6   1 -10    5.02    7.13   2
  -6   1 -10    0.54    8.93   2
  -6   1 -10    5.28    4.11   1
  -6   1 -10    3.35    8.45   2
  -6   1 -10    8.52    7.68   2
  -6   1 -10    0.72    7.54   2
  -6   1 -10    4.21    4.90   1
  -6   1 -10    4.47    4.08   1
  -6   1  -9   -0.02    8.23   2
  -6   1  -9    9.67    7.96   2
  -6   1  -9    8.17    5.11   1
  -6   1  -9    3.89    6.84   2
  -6   1  -9   -2.15    7.19   2
  -6   1  -9    6.39    4.17   1
  -6   1  -9    2.92    7.96   2
  -6   1  -9    1.31    8.14   2
  -6   1  -9    5.80    4.06   1
  -6   1  -9    4.99    9.19   2
  -6   1  -9    1.37    7.21   2
  -6   1  -9   -1.51    8.89   2
  -6   1  -8    0.66    8.08   2
  -6   1  -8   -0.29    7.05   2
  -6   1  -8    7.63    8.14   2
  -6   1  -8   -2.48    3.87   1
  -6   1  -8   -0.37    7.07   2
  -6   1  -8    2.37    4.26   1
  -6   1  -8   -1.03    7.73   2
  -6   1  -8    2.82    7.72   2
  -6   1  -8    1.56    6.82   2
  -6   1  -8   -4.16    6.59   2
  -6   1  -8    4.08    4.29   1
  -6   1  -8    3.04    4.70   1
  -6   1  -7    0.53    6.67   2
  -6   1  -7    2.77    5.16   1
  -6   1  -7    4.65    9.27   2
  -6   1  -7    2.09    7.40   2
  -6   1  -7    6.63    3.91   1
  -6   1  -7    4.47    7.91   2
  -6   1  -7    3.96    6.67   2
  -6   1  -7    6.26    7.19   2
  -6   1  -7    4.50    6.76   2
  -6   1  -7    0.95    3.86   1
  -6   1  -7    6.80    7.80   2
  -6   1  -7    6.14    7.56   2
  -6   1  -7    3.29    4.29   1
  -6   1  -7    7.57    4.10   1
  -6   1  -6    5.12    4.22   1
  -6   1  -6    6.45    8.80   2
  -6   1  -6    5.98    3.89   1
  -6   1  -6    2.59    6.67   2
  -6   1  -6   10.44    7.55   2
  -6   1  -6    9.42    7.73   2
  -6   1  -6    2.06    4.11   1
  -6   1  -6    5.06    7.18   2
  -6   1  -6    4.36    8.87   2
  -6   1  -6    9.13    6.72   2
  -6   1  -6    6.37    7.70   2
  -6   1  -6    7.24    6.65   2
  -6   1  -6    1.34    4.01   1
  -6   1  -6    8.99    3.82   1
  -6   1  -5    9.37    7.47   2
  -6   1  -5   12.35    8.86   2
  -6   1  -5    7.64    6.61   2
  -6   1  -5    9.07    6.92   2
  -6   1  -5   10.60    6.79   2
  -6   1  -5    5.21    3.84   1
  -6   1  -5   10.75    3.94   1
  -6   1  -5    6.91    3.90   1
  -6   1  -5   16.07    7.94   2
  -6   1  -5   15.76    8.71   2
  -6   1  -5    9.49    4.22   1
  -6   1  -4    2.03    6.22   2
  -6   1  -4    4.83    7.19   2
  -6   1  -4   11.72    8.49   2
  -6   1  -4    5.79    7.82   2
  -6   1  -4   -1.38    7.18   2
  -6   1  -4    1.03    3.83   1
  -6   1  -4   10.02    6.72   2
  -6   1  -4    2.73    6.46   2
  -6   1  -4    4.71    4.11   1
  -6   1  -4    4.17    4.53   1
  -6   1  -3   -6.10    5.49   2
  -6   1  -3    1.07    5.93   2
  -6   1  -3    4.01    6.41   2
  -6   1  -3    1.22    3.80   1
  -6   1  -3   -0.98    6.22   2
  -6   1  -3   -2.49    6.13   2
  -6   1  -3    4.21    3.38   1
  -6   1  -3    7.41    7.20   2
  -6   1  -2   -2.60    3.75   1
  -6   1  -2   -1.47    6.34   2
  -6   1  -1    3.94    8.44   2
  -6   1  -1    2.54    6.07   2
  -6   1  -1    6.75    4.37   1
  -6   1   0   40.00    7.84   2
  -6   1   0   34.81    6.72   2
  -6   1   0   30.52    4.03   1
  -6   1   1   74.93    7.48   2
  -6   1   1   73.97    8.55   2
  -6   1   1   76.08    4.53   1
  -6   1   2    6.05    7.22   2
  -6   1   2    9.61    8.35   2
  -6   1   2   13.50    7.37   2
  -6   1   2   17.75    3.86   1
  -6   1   3   10.82    3.92   1
  -6   1   3    7.40    7.37   2
  -6   1   3    7.02    6.37   2
  -6   1   3   17.03    7.49   2
  -6   1   4   48.31    9.91   2
  -6   1   4   47.78    4.97   1
  -6   1   4   52.15    8.23   2
  -6   1   4   51.06    7.20   2
  -6   1   5   10.05    6.14   2
  -6   1   5   10.51    6.98   2
  -6   1   5    6.18    4.67   1
  -6   1   5    9.17    7.08   2
  -6   1   5   10.16    9.27   2
  -6   1   5   14.73    7.17   2
  -6   1   5    5.32    7.18   2
  -6   1   5    4.46    7.28   2
  -6   1   5   10.34    7.54   2
  -6   1   5   11.13    4.38   1
  -6   1   5   16.11    7.26   2
  -6   1   5   12.13    4.21   1
  -6   1   5    9.61    4.19   1
  -6   1   6    2.83    8.55   2
  -6   1   6   -2.77    4.10   1
  -6   1   6    9.41    6.08   2
  -6   1   6    2.46    7.94   2
  -6   1   6   -1.04    4.89   1
  -6   1   6   -4.75    7.79   2
  -6   1   6    2.06    8.39   2
  -6   1   6   -1.57    7.06   2
  -6   1   6    2.08    7.14   2
  -6   1   6   -0.72    4.71   1
  -6   1   6    0.72    4.31   1
  -6   1   6   -1.07    7.43   2
  -6   1   7    1.90    5.07   1
  -6   1   7   -0.78    7.64   2
  -6   1   7    3.24    7.21   2
  -6   1   7   -1.97    9.24   2
  -6   1   7   -0.97    7.42   2
  -6   1   7    3.92    8.45   2
  -6   1   7   -0.23    7.90   2
  -6   1   7   -1.54    4.05   1
  -6   1   7    4.19    4.63   1
  -6   1   7    2.59    7.35   2
  -6   1   7    0.12    5.15   1
  -6   1   7    3.09    7.85   2
  -6   1   7    2.44    9.35   2
  -6   1   7   -2.18    6.11   2
  -6   1   7    2.08    8.60   2
  -6   1   7   -0.56    4.26   1
  -6   1   8    6.80    5.42   1
  -6   1   8    6.75    9.83   2
  -6   1   8    0.09    7.76   2
  -6   1   8    3.73    4.32   1
  -6   1   8    2.16    8.17   2
  -6   1   8    0.27    7.93   2
  -6   1   8   -1.29    8.27   2
  -6   1   8   -0.06    7.11   2
  -6   1   8   -1.74    8.02   2
  -6   1   8   -1.21    7.83   2
  -6   1   8    4.85    7.59   2
  -6   1   8   -2.48    6.26   2
  -6   1   8    2.20    4.97   1
  -6   1   8    7.23    5.09   1
  -6   1   9   30.86    9.99   2
  -6   1   9   26.90    9.52   2
  -6   1   9   31.08    9.75   2
  -6   1   9   26.95    7.10   2
  -6   1   9   33.50    8.88   2
  -6   1   9   35.46    4.99   1
  -6   1   9   31.05    8.86   2
  -6   1   9   26.08    5.57   1
  -6   1   9   33.39    5.49   1
  -6   1   9   25.02    5.45   1
  -6   1   9   35.61    9.27   2
  -6   1   9   31.40   10.44   2
  -6   1   9   33.13    7.84   2
  -6   1   9   25.08    4.57   1
  -6   1  10   68.90    9.77   2
  -6   1  10   69.81    9.32   2
  -6   1  10   66.99    5.23   1
  -6   1  10   62.90    9.58   2
  -6   1  10   56.67    9.16   2
  -6   1  10   62.26   10.75   2
  -6   1  10   74.28    9.87   2
  -6   1  10   71.78    6.19   1
  -6   1  10   72.67   11.16   2
  -6   1  10   71.50    5.43   1
  -6   1  10   61.05    8.85   2
  -6   1  11   21.27   10.21   2
  -6   1  11   20.52    8.57   2
  -6   1  11   30.45    8.33   2
  -6   1  11   26.46   10.29   2
  -6   1  11   20.69    8.74   2
  -6   1  11   22.84    8.11   2
  -6   1  11   23.46    9.96   2
  -6   1  11   17.97    5.53   1
  -6   1  11   23.66   10.19   2
  -6   1  11   27.06    4.99   1
  -6   1  11   13.99    5.54   1
  -6   1  12   12.24    4.63   1
  -6   1  12    8.34    8.24   2
  -6   1  12   10.70    8.38   2
  -6   1  12   11.32    9.02   2
  -6   1  12    6.74    4.70   1
  -6   1  12   15.67    8.62   2
  -6   1  12    3.54    8.34   2
  -6   1  12    6.47    8.47   2
  -6   1  12    2.63    9.88   2
  -6   1  13    7.45    9.67   2
  -6   1  13   11.63    9.64   2
  -6   1  13   11.11    7.70   2
  -6   1  13   21.34    9.86   2
  -6   1  13   11.77    8.85   2
  -6   1  13   14.88    5.46   1
  -6   1  13   13.70    9.93   2
  -6   1  13   11.98    5.64   1
  -6   1  13   12.94    4.84   1
  -6   1  14   12.34    4.85   1
  -6   1  14   16.91    4.64   1
  -6   1  14   18.03    9.79   2
  -6   1  14   12.27    7.45   2
  -6   1  14   13.95   10.18   2
  -6   1  14   14.33    8.20   2
  -6   1  14   17.86    8.42   2
  -6   1  14   15.19    4.66   1
  -6   1  15   -4.76    9.14   2
  -6   1  15    4.17    5.15   1
  -6   1  15    1.43    7.99   2
  -6   1  15   -0.89    8.99   2
  -6   1  15    7.86    4.47   1
  -6   1  15    5.73    8.21   2
  -6   1  15    2.79    4.64   1
  -6   1  16    2.65    4.21   1
  -6   1  16    0.20    4.24   1
  -6   1  16   -2.13    7.24   2
  -6   1  16   -3.31    7.43   2
  -6   1  16    4.20    4.53   1
  -6   1  16    3.07    7.39   2
  -6   1  16    2.01    9.13   2
  -6   1  17   10.31    7.46   2
  -6   1  18    2.84    6.77   2
  -6   1  18    0.83    7.88   2
  -6   1  18   -3.08    7.19   2
  -6   1  18    6.99    3.98   1
  -6   1  18    6.60    4.26   1
  -6   1  18    7.91    6.93   2
  -6   1  18    1.21    4.48   1
  -6   1  19    5.80    4.14   1
  -6   1  19    5.48    4.17   1
  -6   1  19    1.01    6.34   2
  -6   1  19   -0.10    7.01   2
  -6   1  19    3.92    3.85   1
  -6   1  19    3.67    6.71   2
  -6   1  20    4.23    7.23   2
  -6   1  20    1.75    3.62   1
  -6   1  20    9.44    6.86   2
  -6   1  21    8.11    3.72   1
  -6   1  21    2.69    4.96   2
  -6   1  21    4.84    5.48   2
  -6   1  21    6.84    2.87   1
  -6   2 -20    2.65    4.41   2
  -6   2 -20    0.01    5.04   2
  -6   2 -19    8.39    5.69   2
  -6   2 -19    7.66    3.18   1
  -6   2 -19    5.38    6.85   2
  -6   2 -18   15.92    5.95   2
  -6   2 -18   15.76    6.70   2
  -6   2 -18   20.42    7.60   2
  -6   2 -18   29.94    4.40   1
  -6   2 -17   55.93    5.09   1
  -6   2 -17   45.37    7.92   2
  -6   2 -17   53.48    7.90   2
  -6   2 -17   46.25    8.62   2
  -6   2 -15   45.40    8.12   2
  -6   2 -15   45.51    4.80   1
  -6   2 -15   47.21    8.34   2
  -6   2 -15   43.32    8.50   2
  -6   2 -14  156.43   10.36   2
  -6   2 -14  161.85   10.83   2
  -6   2 -14  169.73   10.94   2
  -6   2 -14  177.78    6.91   1
  -6   2 -14  159.57    6.04   1
  -6   2 -13   -2.91    7.95   2
  -6   2 -13    1.58    4.29   1
  -6   2 -13    5.62    7.73   2
  -6   2 -13    2.00    4.27   1
  -6   2 -13   -0.75    7.25   2
  -6   2 -13    1.79    7.85   2
  -6   2 -12   -1.23    4.17   1
  -6   2 -12   -0.62    4.29   1
  -6   2 -12    1.59    7.79   2
  -6   2 -12   -2.95    7.25   2
  -6   2 -12   -3.89    8.93   2
  -6   2 -12   -4.94    6.70   2
  -6   2 -11   -2.03    7.63   2
  -6   2 -11    0.97    6.91   2
  -6   2 -11    3.38    4.37   1
  -6   2 -11   -0.58    8.75   2
  -6   2 -11   -7.29    7.60   2
  -6   2 -11   -0.31    7.78   2
  -6   2 -11    1.14    4.17   1
  -6   2 -11    4.52    4.08   1
  -6   2 -10    6.56    7.89   2
  -6   2 -10   -0.08    9.03   2
  -6   2 -10   -0.55    8.18   2
  -6   2 -10   -2.73    7.22   2
  -6   2 -10    1.73    9.73   2
  -6   2 -10   -1.27    5.29   1
  -6   2 -10   -2.27    4.23   1
  -6   2  -9    1.91    7.68   2
  -6   2  -9    2.15    6.71   2
  -6   2  -9   -1.95    4.65   1
  -6   2  -9    2.68    7.79   2
  -6   2  -9   -0.85    4.26   1
  -6   2  -8    5.17    9.10   2
  -6   2  -8   -1.12    7.67   2
  -6   2  -8   -1.28    4.10   1
  -6   2  -8    4.33    4.33   1
  -6   2  -8    0.07    6.53   2
  -6   2  -8   -0.10    7.62   2
  -6   2  -8    1.11    6.96   2
  -6   2  -8    2.07    3.90   1
  -6   2  -7    0.46    7.37   2
  -6   2  -7    0.89    7.15   2
  -6   2  -7    1.59    7.43   2
  -6   2  -7    2.31    9.00   2
  -6   2  -7   -1.42    3.97   1
  -6   2  -7    2.31    4.51   1
  -6   2  -7   -5.15    7.64   2
  -6   2  -7   -1.94    4.14   1
  -6   2  -6  237.28   11.68   2
  -6   2  -6  228.12    6.71   1
  -6   2  -6  221.94   10.73   2
  -6   2  -6  237.67   11.15   2
  -6   2  -6  245.53   12.04   2
  -6   2  -6  229.64    6.36   1
  -6   2  -6  231.47    6.55   1
  -6   2  -5    0.35    6.86   2
  -6   2  -5    2.97    4.37   1
  -6   2  -5    2.09    6.41   2
  -6   2  -5   -5.50    8.25   2
  -6   2  -5   -8.80    7.27   2
  -6   2  -5    7.02    6.99   2
  -6   2  -5   -1.25    3.76   1
  -6   2  -5    0.73    4.82   1
  -6   2  -5    1.02    3.92   1
  -6   2  -4   25.22    7.55   2
  -6   2  -4   25.35    7.12   2
  -6   2   1   37.35    7.67   2
  -6   2   2   83.16    8.81   2
  -6   2   3   31.00    9.47   2
  -6   2   4  205.26   11.35   2
  -6   2   5   68.46    4.94   1
  -6   2   5   66.13    8.78   2
  -6   2   5   64.24    9.26   2
  -6   2   6    7.84    7.73   2
  -6   2   6    5.25    9.21   2
  -6   2   6    2.55    7.38   2
  -6   2   6    3.24    4.70   1
  -6   2   6    1.80    6.63   2
  -6   2   6    5.76    7.41   2
  -6   2   6    6.48    7.17   2
  -6   2   6    4.58    6.83   2
  -6   2   6   -0.94    4.08   1
  -6   2   7    1.03    6.81   2
  -6   2   7    3.21    4.24   1
  -6   2   7    3.06    9.09   2
  -6   2   7   -4.14    9.11   2
  -6   2   7   -0.31    9.14   2
  -6   2   7    2.23    7.73   2
  -6   2   7    6.02    9.01   2
  -6   2   7    4.15    4.72   1
  -6   2   8    6.33    7.91   2
  -6   2   8    3.43    9.28   2
  -6   2   8    1.19    7.69   2
  -6   2   8    3.69    8.63   2
  -6   2   8    2.44    4.11   1
  -6   2   8   -1.58    5.21   1
  -6   2   8    5.17    9.55   2
  -6   2   9   10.35    9.66   2
  -6   2   9    6.88    8.09   2
  -6   2   9   14.61    8.19   2
  -6   2   9    9.14    7.89   2
  -6   2   9   12.01    8.23   2
  -6   2   9    9.91    7.39   2
  -6   2   9    7.27    5.27   1
  -6   2   9    9.07    5.36   1
  -6   2   9   13.37    4.60   1
  -6   2  10   -0.23    7.62   2
  -6   2  10   -1.08    9.42   2
  -6   2  10    2.76    5.33   1
  -6   2  10   -2.26    7.33   2
  -6   2  10    6.47    8.51   2
  -6   2  10   -5.77    7.42   2
  -6   2  10   -2.54    8.22   2
  -6   2  10   -2.38    4.35   1
  -6   2  10   -1.12    4.56   1
  -6   2  10    8.04    4.50   1
  -6   2  10    1.41    7.12   2
  -6   2  11   82.71    5.47   1
  -6   2  11   86.55   11.22   2
  -6   2  11   76.50    8.61   2
  -6   2  11   86.98   10.08   2
  -6   2  11   87.00    5.59   1
  -6   2  11   86.72   12.02   2
  -6   2  11   84.94    6.62   1
  -6   2  11   85.39    9.78   2
  -6   2  12    4.47    7.99   2
  -6   2  12    7.64    8.68   2
  -6   2  12    1.70    8.06   2
  -6   2  12    6.10    7.73   2
  -6   2  12   -2.21   10.35   2
  -6   2  12    6.06    4.51   1
  -6   2  12   -0.16    5.73   1
  -6   2  12    3.35    4.68   1
  -6   2  12   11.19    9.58   2
  -6   2  13   85.87    5.88   1
  -6   2  13   90.19   11.87   2
  -6   2  13   86.44    9.95   2
  -6   2  13   79.14   10.68   2
  -6   2  13   95.83   10.16   2
  -6   2  13   92.15   10.28   2
  -6   2  13   90.76    6.34   1
  -6   2  13   84.01    5.53   1
  -6   2  14   30.85    4.81   1
  -6   2  14   31.23    4.88   1
  -6   2  14   27.16    5.92   1
  -6   2  14   30.94    8.61   2
  -6   2  14   24.47    8.36   2
  -6   2  14   37.52   10.56   2
  -6   2  14   31.02    8.36   2
  -6   2  14   24.65    8.59   2
  -6   2  15   24.12    9.98   2
  -6   2  15   19.17    7.78   2
  -6   2  15   30.64    5.64   1
  -6   2  15   19.41    8.15   2
  -6   2  15   33.18    5.42   1
  -6   2  15   16.11    8.26   2
  -6   2  16   27.57    4.48   1
  -6   2  16   20.16    8.33   2
  -6   2  16   30.66    9.01   2
  -6   2  16   26.52    4.60   1
  -6   2  16   21.29    7.94   2
  -6   2  16   25.39    9.31   2
  -6   2  16   27.96    4.92   1
  -6   2  17   18.33    7.41   2
  -6   2  18   15.91    8.20   2
  -6   2  18   13.23    4.53   1
  -6   2  18   14.04    5.01   1
  -6   2  18    7.82    8.51   2
  -6   2  19    7.99    6.42   2
  -6   2  19   11.47    6.61   2
  -6   2  19    8.91    3.96   1
  -6   2  19   12.66    3.60   1
  -6   2  20    4.57    4.01   1
  -6   2  20    5.14    5.42   2
  -6   2  20    7.10    7.06   2
  -6   2  20    7.90    3.63   1
  -6   2  21   80.61    4.36   1
  -6   3 -20   -1.47    3.06   1
  -6   3 -20    0.22    5.48   2
  -6   3 -20    0.73    4.72   2
  -6   3 -19    5.06    5.60   2
  -6   3 -19    3.39    5.89   2
  -6   3 -19    3.64    3.62   1
  -6   3 -18    1.08    6.90   2
  -6   3 -18    4.24    6.72   2
  -6   3 -18    4.71    3.52   1
  -6   3 -17   -6.59    7.26   2
  -6   3 -17   -0.29    5.85   2
  -6   3 -17    4.69    7.52   2
  -6   3 -16    3.20    7.71   2
  -6   3 -15   12.17    7.01   2
  -6   3 -15    8.94    6.42   2
  -6   3 -15    4.37    8.44   2
  -6   3 -14   37.19    5.62   1
  -6   3 -14   34.39    8.13   2
  -6   3 -14   33.89    8.25   2
  -6   3 -14   34.49    8.32   2
  -6   3 -14   36.82    7.85   2
  -6   3 -13   15.39    4.67   1
  -6   3 -13   12.02    6.78   2
  -6   3 -13   13.57    9.24   2
  -6   3 -13   14.16    7.79   2
  -6   3 -12    3.46    6.87   2
  -6   3 -12    8.56    6.68   2
  -6   3 -12    4.66    7.71   2
  -6   3 -12   -2.28    8.85   2
  -6   3 -12    0.61    5.33   1
  -6   3 -11    0.50    7.63   2
  -6   3 -11    0.04    8.43   2
  -6   3 -11    3.71    4.25   1
  -6   3 -11    5.87    6.64   2
  -6   3 -11   -1.15    7.51   2
  -6   3 -11    5.05    4.37   1
  -6   3 -10    2.14    6.57   2
  -6   3 -10    5.30    4.44   1
  -6   3 -10    1.57    8.79   2
  -6   3 -10   -0.16    4.93   1
  -6   3 -10    0.21    8.56   2
  -6   3 -10    1.57    7.81   2
  -6   3 -10    2.23    4.29   1
  -6   3  -9   16.92    9.43   2
  -6   3  -9   20.18    5.11   1
  -6   3  -9   17.50    9.32   2
  -6   3  -9   12.53    6.77   2
  -6   3  -9   14.21    7.44   2
  -6   3  -9   17.07    4.40   1
  -6   3  -9   16.80    7.75   2
  -6   3  -8   30.72    9.09   2
  -6   3  -8   35.58    9.37   2
  -6   3  -8   31.32    5.23   1
  -6   3  -8   40.52    8.40   2
  -6   3  -8   33.16    7.84   2
  -6   3  -8   30.30    7.94   2
  -6   3  -8   36.64    5.27   1
  -6   3  -7    4.92    7.01   2
  -6   3  -7   -3.79    6.83   2
  -6   3  -7   -5.43    6.16   2
  -6   3  -7    3.18    7.47   2
  -6   3  -7    0.89    3.94   1
  -6   3  -7    2.47    7.01   2
  -6   3  -7    1.81    4.06   1
  -6   3  -6    2.78    4.97   1
  -6   3  -6    4.45    6.89   2
  -6   3  -6    3.91    8.45   2
  -6   3  -6    5.44    8.64   2
  -6   3  -6    6.45    7.43   2
  -6   3  -6    3.53    3.96   1
  -6   3  -5   -5.77    6.89   2
  -6   3  -5    3.28    8.78   2
  -6   3  -5    4.92    7.07   2
  -6   3  -5   -1.59    8.08   2
  -6   3  -5   -4.03    7.41   2
  -6   3  -5    6.39    4.08   1
  -6   3  -4    1.00    3.99   1
  -6   3  -4    8.58    7.16   2
  -6   3  -4    1.93    4.59   1
  -6   3  -4    7.16    6.91   2
  -6   3  -4    4.33    6.95   2
  -6   3  -3   -2.27    6.50   2
  -6   3  -3   -1.23    3.79   1
  -6   3   3   19.98    7.07   2
  -6   3   4    8.90    3.98   1
  -6   3   4   12.37    8.88   2
  -6   3   4    4.78    6.86   2
  -6   3   4   14.54    6.88   2
  -6   3   4   15.65    7.69   2
  -6   3   5   14.52    7.73   2
  -6   3   5    8.26    4.19   1
  -6   3   5   12.67    6.73   2
  -6   3   5    8.33    7.56   2
  -6   3   5   13.53    7.19   2
  -6   3   5    6.73    4.01   1
  -6   3   5   14.61    7.71   2
  -6   3   5    5.81    7.58   2
  -6   3   6   38.02    9.70   2
  -6   3   6   36.51    4.58   1
  -6   3   6   31.11    8.29   2
  -6   3   6   28.13    8.01   2
  -6   3   6   27.18    9.36   2
  -6   3   6   25.57    9.07   2
  -6   3   6   31.28    7.42   2
  -6   3   6   30.17    5.21   1
  -6   3   7   28.82    8.10   2
  -6   3   7   25.65    7.37   2
  -6   3   7   27.79    8.28   2
  -6   3   7   24.80    8.18   2
  -6   3   7   36.35    4.66   1
  -6   3   7   32.35    4.61   1
  -6   3   7   23.79    8.19   2
  -6   3   7   37.60    8.43   2
  -6   3   7   29.50    4.64   1
  -6   3   8   13.71    4.40   1
  -6   3   8    8.04    8.82   2
  -6   3   8   10.98    7.81   2
  -6   3   8   18.70    9.47   2
  -6   3   8   12.15    9.38   2
  -6   3   8   10.75    4.45   1
  -6   3   8   14.47    8.23   2
  -6   3   8    6.66    8.02   2
  -6   3   9    2.00    7.48   2
  -6   3   9    3.91    6.72   2
  -6   3   9    1.66    8.06   2
  -6   3   9   -4.47    7.68   2
  -6   3   9   -3.01    7.74   2
  -6   3   9    1.96    4.44   1
  -6   3   9    5.86    8.13   2
  -6   3  10   27.54    4.93   1
  -6   3  10   24.67    4.68   1
  -6   3  10   30.77    9.56   2
  -6   3  10   27.35    9.82   2
  -6   3  10   29.06    8.56   2
  -6   3  10   21.96    8.45   2
  -6   3  11  107.86   11.16   2
  -6   3  11   98.30   10.07   2
  -6   3  11   99.11    6.24   1
  -6   3  11  114.89   12.18   2
  -6   3  11  103.96   11.25   2
  -6   3  12  106.90    9.89   2
  -6   3  12  108.97    5.78   1
  -6   3  12  106.72   12.63   2
  -6   3  12  115.50   10.26   2
  -6   3  12  115.81   10.47   2
  -6   3  13   89.88   12.34   2
  -6   3  13   95.98   11.01   2
  -6   3  13   83.22   10.34   2
  -6   3  13   92.66   10.77   2
  -6   3  13   90.50    5.44   1
  -6   3  13   97.20    6.03   1
  -6   3  14   31.08    9.33   2
  -6   3  14   29.06    8.39   2
  -6   3  14   36.22    9.79   2
  -6   3  14   32.56    4.68   1
  -6   3  14   35.92    6.18   1
  -6   3  15    8.51    8.71   2
  -6   3  15    9.33    8.81   2
  -6   3  15   16.31    4.96   1
  -6   3  15   11.07    7.72   2
  -6   3  15   13.52    4.29   1
  -6   3  16    8.68    4.00   1
  -6   3  16    1.64    7.08   2
  -6   3  17    0.54    7.34   2
  -6   3  17    1.53    4.05   1
  -6   3  18   -3.66    4.16   1
  -6   3  18    1.66    6.74   2
  -6   3  18   -0.57    6.50   2
  -6   3  18    0.83    4.30   1
  -6   3  19    3.14    3.20   1
  -6   3  19    1.02    6.79   2
  -6   4 -20    1.02    2.57   1
  -6   4 -20   -2.70    4.33   2
  -6   4 -19    2.24    5.58   2
  -6   4 -19    6.18    2.85   1
  -6   4 -18   12.80    3.99   1
  -6   4 -18    5.17    6.66   2
  -6   4 -18    1.76    6.59   2
  -6   4 -18    6.37    3.42   1
  -6   4 -17    5.54    6.25   2
  -6   4 -17    2.60    3.90   1
  -6   4 -17    7.77    3.66   1
  -6   4 -17   12.83    7.54   2
  -6   4 -16    7.47    7.95   2
  -6   4 -16    6.22    5.96   2
  -6   4 -16    3.04    4.69   1
  -6   4 -16    4.00    7.73   2
  -6   4 -16    5.53    3.55   1
  -6   4 -14    9.79    6.32   2
  -6   4 -14   18.26    9.01   2
  -6   4 -14   14.02    7.48   2
  -6   4 -14   13.81    5.38   1
  -6   4 -13   -4.68    7.22   2
  -6   4 -13    1.99    7.27   2
  -6   4 -13   -1.62    7.09   2
  -6   4 -13    5.92    8.98   2
  -6   4 -13   -0.60    5.27   1
  -6   4 -12   -2.89    8.92   2
  -6   4 -12    4.00    6.28   2
  -6   4 -12    7.29    5.30   1
  -6   4 -12    6.95    8.28   2
  -6   4 -12    1.35    8.74   2
  -6   4 -12    7.03    8.59   2
  -6   4 -11    5.46    7.75   2
  -6   4 -11    5.74    7.30   2
  -6   4 -11    5.65    7.18   2
  -6   4 -11   10.69    4.58   1
  -6   4 -10    0.83    7.26   2
  -6   4 -10    3.57    4.64   1
  -6   4 -10   -0.02    7.11   2
  -6   4 -10    3.49    7.65   2
  -6   4  -9    5.02    7.65   2
  -6   4  -9    2.71    7.12   2
  -6   4  -9    4.49    4.92   1
  -6   4  -9    0.32    7.17   2
  -6   4  -9    0.89    4.01   1
  -6   4  -9    6.83    8.80   2
  -6   4  -9    3.46    5.18   1
  -6   4  -8   39.70    8.15   2
  -6   4  -8   29.09    4.48   1
  -6   4  -8   38.41    8.01   2
  -6   4  -8   47.66   10.00   2
  -6   4  -8   28.97    4.63   1
  -6   4  -8   42.00    9.15   2
  -6   4  -7  122.50   10.71   2
  -6   4  -7  119.87    5.52   1
  -6   4  -7  118.75    9.63   2
  -6   4  -7  112.64   10.08   2
  -6   4  -6    0.27    3.96   1
  -6   4  -6   -0.73    8.25   2
  -6   4  -6   -4.35    7.05   2
  -6   4  -6    6.04    6.96   2
  -6   4  -6    3.87    8.26   2
  -6   4  -6    3.81    3.96   1
  -6   4  -5    7.47    4.00   1
  -6   4  -5    6.62    7.01   2
  -6   4  -5    9.32    7.98   2
  -6   4  -5    4.52    4.17   1
  -6   4  -5    1.11    6.69   2
  -6   4  -4    8.52    6.80   2
  -6   4  -4    4.92    7.62   2
  -6   4  -4    9.76    4.06   1
  -6   4  -4   14.80    7.47   2
  -6   4  -4   10.30    4.01   1
  -6   4  -4   12.50    6.97   2
  -6   4  -3    7.66    4.11   1
  -6   4  -3    8.40    4.03   1
  -6   4  -3    4.86    8.79   2
  -6   4  -3    4.97    7.37   2
  -6   4  -3   15.47    7.00   2
  -6   4  -3   11.58    7.37   2
  -6   4  -2    1.94    7.92   2
  -6   4  -2    0.56    7.11   2
  -6   4  -2   -1.93    7.34   2
  -6   4  -2    2.30    4.75   1
  -6   4  -2   -1.03    8.77   2
  -6   4  -2    3.33    3.92   1
  -6   4  -1    4.80    4.80   1
  -6   4  -1    3.13    3.73   1
  -6   4  -1    0.42    7.25   2
  -6   4  -1   -3.93    6.04   2
  -6   4  -1    0.47    6.17   2
  -6   4   0    4.26    6.31   2
  -6   4   0    9.39    4.00   1
  -6   4   0    1.88    6.49   2
  -6   4   1    5.89    6.20   2
  -6   4   1    3.22    3.81   1
  -6   4   1    7.35    7.74   2
  -6   4   1   12.30    4.25   1
  -6   4   1    0.66    6.61   2
  -6   4   2    6.71    4.29   1
  -6   4   2    1.52    6.49   2
  -6   4   2   -3.12    7.39   2
  -6   4   2    4.26    6.31   2
  -6   4   2    1.29    8.78   2
  -6   4   3  113.15    5.88   1
  -6   4   3  122.37    8.89   2
  -6   4   3  122.83    9.81   2
  -6   4   3  121.20   10.37   2
  -6   4   4   49.40    7.57   2
  -6   4   4   52.86    5.91   1
  -6   4   4   55.10    8.37   2
  -6   4   4   45.03    8.20   2
  -6   4   5   47.22    9.03   2
  -6   4   5   41.84    4.61   1
  -6   4   5   45.50    8.09   2
  -6   4   5   46.31    8.51   2
  -6   4   5   33.23    8.01   2
  -6   4   5   47.85    5.12   1
  -6   4   5   37.71    7.31   2
  -6   4   6   41.59    9.18   2
  -6   4   6   32.46    4.55   1
  -6   4   6   34.10    8.21   2
  -6   4   6   35.86    8.06   2
  -6   4   6   33.88    4.55   1
  -6   4   6   36.54    8.52   2
  -6   4   6   31.46    7.18   2
  -6   4   7    7.87    9.45   2
  -6   4   7   14.79    6.57   2
  -6   4   7   12.05    4.81   1
  -6   4   7   13.00    7.82   2
  -6   4   7    9.98    4.09   1
  -6   4   7   10.78    7.72   2
  -6   4   7    7.76    8.58   2
  -6   4   7   16.79    4.46   1
  -6   4   8    4.96    9.15   2
  -6   4   8   -0.62    4.29   1
  -6   4   8   -7.32    7.48   2
  -6   4   8   -4.47    9.38   2
  -6   4   8    0.08    5.68   1
  -6   4   8   -2.96    7.22   2
  -6   4   9   14.93    9.61   2
  -6   4   9   10.67    4.62   1
  -6   4   9   12.42    4.26   1
  -6   4   9   10.64    7.89   2
  -6   4   9   14.16    9.22   2
  -6   4   9    7.38    7.55   2
  -6   4   9    9.58    5.59   1
  -6   4  10   -2.77    4.52   1
  -6   4  10   -0.43    7.57   2
  -6   4  10    5.16    7.76   2
  -6   4  10   -1.31    4.17   1
  -6   4  10   -3.59    8.01   2
  -6   4  10    3.58    7.43   2
  -6   4  11  157.97   11.16   2
  -6   4  11  158.47    7.34   1
  -6   4  11  142.20   10.41   2
  -6   4  11  144.56   10.59   2
  -6   4  11  143.34   12.86   2
  -6   4  12  113.12   10.78   2
  -6   4  12  122.25   12.60   2
  -6   4  12  123.34   10.36   2
  -6   4  12  119.31    5.69   1
  -6   4  12  125.80    7.21   1
  -6   4  13  112.69   12.48   2
  -6   4  13  109.59    5.44   1
  -6   4  13  105.04    9.46   2
  -6   4  13  115.46    7.00   1
  -6   4  14   60.46    8.43   2
  -6   4  14   68.75    8.88   2
  -6   4  14   63.00    9.78   2
  -6   4  14   71.95    4.87   1
  -6   4  15   17.01    4.04   1
  -6   4  15   11.85    7.28   2
  -6   4  15   14.50    8.91   2
  -6   4  17   -2.64    8.83   2
  -6   4  17    0.90    5.09   1
  -6   4  19    2.99    6.22   2
  -6   4  19   -0.15    3.34   1
  -6   4  20    3.67    5.53   2
  -6   5 -19    6.32    2.58   1
  -6   5 -19    5.06    2.71   1
  -6   5 -19    7.97    5.01   2
  -6   5 -18   16.87    3.41   1
  -6   5 -18   19.30    6.14   2
  -6   5 -18   21.30    3.85   1
  -6   5 -17   22.26    7.14   2
  -6   5 -17   24.21    4.29   1
  -6   5 -16   18.49    6.72   2
  -6   5 -16   14.58    7.87   2
  -6   5 -16   11.01    3.82   1
  -6   5 -16   18.82    4.31   1
  -6   5 -15    9.41    6.85   2
  -6   5 -15    8.44    6.97   2
  -6   5 -15    5.35    3.70   1
  -6   5 -13   -1.08    8.80   2
  -6   5 -13   -2.93    4.47   1
  -6   5 -13   -0.79    6.87   2
  -6   5 -12    5.76    9.21   2
  -6   5 -12    9.53    7.42   2
  -6   5 -12   11.72    4.62   1
  -6   5 -11   23.71    9.58   2
  -6   5 -11   20.55    4.81   1
  -6   5 -11   14.35    7.78   2
  -6   5 -11   18.52    7.17   2
  -6   5 -10   13.77    7.82   2
  -6   5 -10   11.26    8.32   2
  -6   5 -10   17.22    9.45   2
  -6   5 -10    8.63    5.44   1
  -6   5 -10   18.32    7.20   2
  -6   5  -9   -3.11    6.98   2
  -6   5  -9   -0.76    6.80   2
  -6   5  -9    0.19    9.06   2
  -6   5  -9    2.28    5.54   1
  -6   5  -9   -1.60    7.81   2
  -6   5  -8    1.78    6.69   2
  -6   5  -8    5.95    7.14   2
  -6   5  -8   -4.41    8.26   2
  -6   5  -8    3.22    9.09   2
  -6   5  -8   -1.80    3.99   1
  -6   5  -8   -0.90    4.74   1
  -6   5  -7    8.68    7.11   2
  -6   5  -7    3.62    7.29   2
  -6   5  -7    0.94    9.07   2
  -6   5  -7    8.92    4.53   1
  -6   5  -7   12.03    4.13   1
  -6   5  -6   12.49    8.07   2
  -6   5  -6    6.68    4.10   1
  -6   5  -6    3.96    4.02   1
  -6   5  -6    4.29    6.97   2
  -6   5  -6    3.17    7.30   2
  -6   5  -6   11.56    5.35   1
  -6   5  -5    9.23    7.98   2
  -6   5  -5    0.19    7.22   2
  -6   5  -5    3.34    8.32   2
  -6   5  -5    9.96    4.50   1
  -6   5  -5    5.72    4.12   1
  -6   5  -5    3.57    4.73   1
  -6   5  -4   -4.54    6.50   2
  -6   5  -4   -0.97    7.19   2
  -6   5  -4   -2.04    4.91   1
  -6   5  -4    2.21    9.36   2
  -6   5  -4    0.25    4.14   1
  -6   5  -3    5.94    8.85   2
  -6   5  -3    4.81    8.01   2
  -6   5  -3    1.49    4.22   1
  -6   5  -2   25.19    8.18   2
  -6   5  -2   18.77    8.53   2
  -6   5  -2   22.84    4.43   1
  -6   5  -1   30.13   10.31   2
  -6   5  -1   23.53    9.49   2
  -6   5  -1   22.62    4.45   1
  -6   5   0   21.05    9.91   2
  -6   5   0    8.47    8.01   2
  -6   5   0   12.76    9.36   2
  -6   5   0   15.59    7.61   2
  -6   5   0   10.94    4.34   1
  -6   5   1   -3.49    7.88   2
  -6   5   1    0.55    7.16   2
  -6   5   1    6.89    7.75   2
  -6   5   1    8.48   10.35   2
  -6   5   1    3.17    5.15   1
  -6   5   2   20.15    8.64   2
  -6   5   2   14.74    7.78   2
  -6   5   2   15.52    5.53   1
  -6   5   2   13.95    7.97   2
  -6   5   2   21.39    8.76   2
  -6   5   3   46.87    5.22   1
  -6   5   3   52.54   11.24   2
  -6   5   3   45.73   10.85   2
  -6   5   3   44.83    7.35   2
  -6   5   4   10.75    8.78   2
  -6   5   4    5.32    8.71   2
  -6   5   4    7.06    7.07   2
  -6   5   4   17.75    8.06   2
  -6   5   4    4.87    7.28   2
  -6   5   4    6.97    4.71   1
  -6   5   4    7.09    4.09   1
  -6   5   5   -0.80    4.09   1
  -6   5   5    5.46    8.82   2
  -6   5   5    0.32    7.21   2
  -6   5   5    0.38    7.09   2
  -6   5   5    0.13    4.73   1
  -6   5   6   -2.61    7.80   2
  -6   5   6   -1.29    4.27   1
  -6   5   6   -0.83    9.13   2
  -6   5   6    3.79    7.47   2
  -6   5   7    2.61    5.86   1
  -6   5   7   -5.37    8.89   2
  -6   5   7    0.94    8.45   2
  -6   5   7    1.68    9.13   2
  -6   5   8    3.63    5.08   1
  -6   5   8    0.79    4.47   1
  -6   5   8   -0.25    7.73   2
  -6   5   8   -5.61   10.49   2
  -6   5   8   -0.65    7.19   2
  -6   5   9   11.70   11.02   2
  -6   5   9    6.90    8.55   2
  -6   5   9    1.75    6.25   1
  -6   5   9   10.04    8.21   2
  -6   5   9   -1.66    4.52   1
  -6   5  10   50.00    8.38   2
  -6   5  10   46.04    6.04   1
  -6   5  11   29.21    8.87   2
  -6   5  11   36.10    5.45   1
  -6   5  11   36.05    5.19   1
  -6   5  11   36.96    9.08   2
  -6   5  12    1.58    8.30   2
  -6   5  12    5.61    5.92   1
  -6   5  12   -3.95    6.87   2
  -6   5  12    3.00    4.71   1
  -6   5  13   36.16    9.03   2
  -6   5  13   33.25    5.09   1
  -6   5  14   22.64    9.91   2
  -6   5  14   28.82    4.89   1
  -6   5  16   11.23    9.16   2
  -6   5  16   10.89    5.24   1
  -6   5  17   -1.81    3.96   1
  -6   5  18    2.80    6.47   2
  -6   5  18    5.38    3.62   1
  -6   5  19    9.49    3.65   1
  -6   5  19   10.18    6.54   2
  -6   5  20    4.30    5.22   2
  -6   5  20    0.84    2.58   1
  -6   6 -18    3.02    2.69   1
  -6   6 -18    2.88    4.99   2
  -6   6 -17    0.59    5.09   2
  -6   6 -17    1.92    5.17   2
  -6   6 -17    6.16    3.19   1
  -6   6 -17    5.95    2.78   1
  -6   6 -16   10.42    3.59   1
  -6   6 -16    9.43    5.95   2
  -6   6 -16    0.07    6.08   2
  -6   6 -16   11.91    3.48   1
  -6   6 -15   -0.19    7.15   2
  -6   6 -15    2.64    4.53   1
  -6   6 -15    3.93    6.68   2
  -6   6 -15    0.38    4.17   1
  -6   6 -14    9.62    6.34   2
  -6   6 -14    6.09    6.82   2
  -6   6 -14    7.02    4.11   1
  -6   6 -14   10.36    4.63   1
  -6   6 -13   30.43    4.35   1
  -6   6 -12   45.58    5.03   1
  -6   6 -12   49.17    8.87   2
  -6   6 -11   24.35    7.61   2
  -6   6 -11   29.96    8.23   2
  -6   6 -11   31.04    4.97   1
  -6   6 -11   30.55    5.32   1
  -6   6 -10    2.35    8.67   2
  -6   6 -10    6.66    5.24   1
  -6   6 -10   -0.51    7.64   2
  -6   6  -9   24.10    8.09   2
  -6   6  -9   20.48    8.34   2
  -6   6  -9   16.79    4.81   1
  -6   6  -8   26.01    8.36   2
  -6   6  -8   30.71    7.58   2
  -6   6  -8   26.45    8.34   2
  -6   6  -8   33.65    5.80   1
  -6   6  -7    6.15    9.47   2
  -6   6  -7    3.50    8.58   2
  -6   6  -7    8.72    5.48   1
  -6   6  -7    7.84    8.05   2
  -6   6  -6  983.23   20.29   2
  -6   6  -6  986.28   21.55   2
  -6   6  -6 1075.67   12.66   1
  -6   6  -5    2.91    4.58   1
  -6   6  -5    8.33    6.99   2
  -6   6  -5    3.37    3.84   1
  -6   6  -5    7.02    7.64   2
  -6   6  -4   11.39    8.33   2
  -6   6  -4    9.96    5.47   1
  -6   6  -4   11.95    4.32   1
  -6   6  -4   11.54    7.71   2
  -6   6  -3   24.69    4.60   1
  -6   6  -3   22.65    8.79   2
  -6   6  -2   18.23    8.67   2
  -6   6  -2   21.36   10.13   2
  -6   6  -2   18.96    4.59   1
  -6   6  -2   16.55    8.16   2
  -6   6  -2   18.25    4.61   1
  -6   6  -1   18.89    9.94   2
  -6   6  -1   17.40    9.57   2
  -6   6  -1   18.68    8.75   2
  -6   6  -1   14.46    4.62   1
  -6   6   0   18.72    8.42   2
  -6   6   0    7.84    4.55   1
  -6   6   1   11.99    4.66   1
  -6   6   1   27.64    9.41   2
  -6   6   1   18.43    9.75   2
  -6   6   1   18.64    8.69   2
  -6   6   2   20.36    9.38   2
  -6   6   2   18.01    8.88   2
  -6   6   2   11.67   10.12   2
  -6   6   2    7.75    4.67   1
  -6   6   3   30.66   11.53   2
  -6   6   3   25.43    5.03   1
  -6   6   4    0.62    9.45   2
  -6   6   4   -3.99    8.35   2
  -6   6   5    3.78    9.25   2
  -6   6   5   -1.79    4.93   1
  -6   6   6    2.33    9.52   2
  -6   6   6    4.34    9.40   2
  -6   6   6   -0.94    4.80   1
  -6   6   7    4.46    4.37   1
  -6   6   7    2.80    9.72   2
  -6   6   7    9.25    9.13   2
  -6   6   7   -1.91    5.07   1
  -6   6   8    7.70   11.64   2
  -6   6   8   -0.78    8.96   2
  -6   6   8    3.95    6.28   1
  -6   6   8    8.11    5.27   1
  -6   6   9   -0.97   11.12   2
  -6   6   9    0.38    8.98   2
  -6   6   9   -2.03    5.20   1
  -6   6  10   -1.89   11.24   2
  -6   6  10    3.75    4.48   1
  -6   6  10    1.90    5.18   1
  -6   6  10   -1.62    7.70   2
  -6   6  11   27.23    9.79   2
  -6   6  11   36.65    9.53   2
  -6   6  11   34.36    5.73   1
  -6   6  11   35.11    6.58   1
  -6   6  12    1.51    7.83   2
  -6   6  12    1.36    5.02   1
  -6   6  12    8.17    5.34   1
  -6   6  14    0.43    4.89   1
  -6   6  15    2.87    7.27   2
  -6   6  15   -1.15    4.13   1
  -6   6  16    7.56    6.85   2
  -6   6  16    8.20    3.96   1
  -6   6  17    5.28    7.41   2
  -6   6  18   -2.59    6.26   2
  -6   6  18   -2.69    3.62   1
  -6   7 -16   -1.39    3.11   1
  -6   7 -16   -0.77    4.75   2
  -6   7 -16   -0.89    2.90   1
  -6   7 -15    2.66    3.12   1
  -6   7 -15    1.98    6.22   2
  -6   7 -15    3.67    5.78   2
  -6   7 -15    0.01    3.90   1
  -6   7 -14    0.38    3.55   1
  -6   7 -14    1.61    7.05   2
  -6   7 -14    2.17    3.91   1
  -6   7 -14   -0.61    6.54   2
  -6   7 -13   -1.67    4.33   1
  -6   7 -13   -0.03    6.46   2
  -6   7 -13    5.12    7.19   2
  -6   7 -12    1.34    7.67   2
  -6   7 -12    3.01    6.14   2
  -6   7 -12    4.28    7.97   2
  -6   7 -12   -1.52    3.91   1
  -6   7 -12   -1.92    3.98   1
  -6   7 -11    7.94    4.81   1
  -6   7 -11    3.95    8.46   2
  -6   7 -11    1.04    7.65   2
  -6   7  -9   10.54    8.50   2
  -6   7  -9   12.97    7.93   2
  -6   7  -9   12.24    5.45   1
  -6   7  -8    8.09    8.76   2
  -6   7  -8   12.16    8.06   2
  -6   7  -8    9.20    5.17   1
  -6   7  -7   17.92    9.69   2
  -6   7  -7    8.49    7.81   2
  -6   7  -7    8.44    4.71   1
  -6   7  -6   30.10    9.72   2
  -6   7  -6   20.70    7.53   2
  -6   7  -6   34.65   10.18   2
  -6   7  -6   29.11    5.19   1
  -6   7  -5   80.07    6.39   1
  -6   7  -5   70.06    8.79   2
  -6   7  -5   69.60   10.52   2
  -6   7  -4   40.59    8.36   2
  -6   7  -4   50.57    9.31   2
  -6   7  -4   50.14    8.98   2
  -6   7  -4   59.57    5.53   1
  -6   7  -3   12.32    9.94   2
  -6   7  -3   16.54    7.80   2
  -6   7  -3   12.23    5.81   1
  -6   7  -2    3.53    5.07   1
  -6   7  -2   -0.48    8.28   2
  -6   7  -2   -4.49    8.96   2
  -6   7  -2   -0.66    4.76   1
  -6   7  -1   19.45    9.13   2
  -6   7  -1   17.04    4.68   1
  -6   7  -1   20.41    4.82   1
  -6   7  -1   23.09    8.45   2
  -6   7   0   39.19    9.75   2
  -6   7   0   32.24    8.90   2
  -6   7   0   30.34    4.94   1
  -6   7   1   34.79   10.70   2
  -6   7   1   43.31    5.13   1
  -6   7   2   27.02    5.03   1
  -6   7   2   18.47    8.95   2
  -6   7   2   23.57    9.80   2
  -6   7   3    1.88    8.74   2
  -6   7   3    3.20    4.83   1
  -6   7   4   10.99   11.09   2
  -6   7   4    6.21    8.81   2
  -6   7   4    9.96    5.77   1
  -6   7   5   24.93   11.43   2
  -6   7   5   18.80   11.49   2
  -6   7   5   25.50    5.26   1
  -6   7   6   14.18    5.12   1
  -6   7   6   16.08   11.13   2
  -6   7   7    4.98    9.40   2
  -6   7   7    0.69    9.27   2
  -6   7   7    1.08    4.93   1
  -6   7   8   13.59   10.82   2
  -6   7   9    6.36    9.36   2
  -6   7  10    8.97    6.15   1
  -6   7  10   11.28    4.52   1
  -6   7  10    3.77    7.59   2
  -6   7  12    6.75    7.52   2
  -6   7  12    4.20    9.37   2
  -6   7  12   -2.32    4.80   1
  -6   7  13    4.81    4.77   1
  -6   7  13    4.35    4.60   1
  -6   7  13    5.47    7.21   2
  -6   7  13   10.90    8.16   2
  -6   7  14    1.40    4.74   1
  -6   7  14    1.27    3.84   1
  -6   7  14    6.49    6.73   2
  -6   7  15    1.12    6.20   2
  -6   7  15   -1.67    3.58   1
  -6   7  16    8.09    5.96   2
  -6   7  16    4.03    3.37   1
  -6   7  16    7.36    3.49   1
  -6   7  17   13.30    3.24   1
  -6   8 -14   -0.56    4.73   2
  -6   8 -14   -2.82    3.01   1
  -6   8 -14   -2.18    3.11   1
  -6   8 -13   -3.38    5.46   2
  -6   8 -13    0.65    3.33   1
  -6   8 -13   -0.15    3.04   1
  -6   8 -12    0.87    6.23   2
  -6   8 -12   -1.35    5.87   2
  -6   8 -12    3.88    4.09   1
  -6   8 -12   -0.86    3.86   1
  -6   8 -11    3.58    3.68   1
  -6   8 -11    2.65    7.31   2
  -6   8 -11    0.07    6.94   2
  -6   8 -10    2.50    3.97   1
  -6   8 -10    2.74    7.68   2
  -6   8 -10    4.57    6.31   2
  -6   8 -10   -1.38    6.20   2
  -6   8  -9   -0.35    7.76   2
  -6   8  -9    4.08    6.93   2
  -6   8  -9   -1.28    4.11   1
  -6   8  -9    7.19    7.61   2
  -6   8  -9   -6.18    4.62   1
  -6   8  -8    6.90    7.28   2
  -6   8  -8    8.45    4.13   1
  -6   8  -7    5.08    4.41   1
  -6   8  -6   12.27    7.50   2
  -6   8  -5    4.71    7.48   2
  -6   8  -5    5.62    5.60   1
  -6   8  -4   16.41    7.28   2
  -6   8  -4    5.59    9.13   2
  -6   8  -4    9.02    4.87   1
  -6   8  -4    9.15    8.14   2
  -6   8  -3    1.43    5.57   1
  -6   8  -3    0.12    9.34   2
  -6   8  -3    0.03    7.26   2
  -6   8  -3    0.11    7.84   2
  -6   8  -2   10.05    5.63   1
  -6   8  -2   15.25    8.30   2
  -6   8  -2    6.64    8.88   2
  -6   8  -2    2.81    7.61   2
  -6   8  -1    6.94    4.79   1
  -6   8  -1    5.17    9.72   2
  -6   8  -1    7.96    9.25   2
  -6   8  -1   -0.74    7.48   2
  -6   8   0   -0.29    9.75   2
  -6   8   0   -1.27    7.71   2
  -6   8   0   -0.81    4.71   1
  -6   8   1   13.11   10.12   2
  -6   8   1   -1.92    7.87   2
  -6   8   1    5.21    5.51   1
  -6   8   1    1.79    5.28   1
  -6   8   2   42.40    9.86   2
  -6   8   2   43.37    5.81   1
  -6   8   2   34.19    8.94   2
  -6   8   2   47.99    5.89   1
  -6   8   3   47.21   10.61   2
  -6   8   3   55.03   11.55   2
  -6   8   3   39.33    5.04   1
  -6   8   4   16.13    4.82   1
  -6   8   4   11.67    8.57   2
  -6   8   4   14.28   10.59   2
  -6   8   5    9.03   10.78   2
  -6   8   5    7.25    8.47   2
  -6   8   5    3.16    4.71   1
  -6   8   6    2.90    4.66   1
  -6   8   8    4.84    8.44   2
  -6   8   9    5.81    4.70   1
  -6   8   9    6.90    7.81   2
  -6   8   9    5.85    8.33   2
  -6   8  10    2.97    8.67   2
  -6   8  10    1.01    5.30   1
  -6   8  11  153.14    6.63   1
  -6   8  12   15.07    8.44   2
  -6   8  12   16.37    4.84   1
  -6   8  13   -4.92    5.94   2
  -6   8  13   -1.75    4.18   1
  -6   8  14    0.45    5.73   2
  -6   8  14    3.23    3.65   1
  -6   8  14    2.11    3.34   1
  -6   8  15   -1.73    3.28   1
  -6   8  15    0.26    3.18   1
  -6   9 -12    3.24    2.83   1
  -6   9 -12    3.15    3.21   1
  -6   9 -11    3.85    3.30   1
  -6   9 -11    3.27    3.47   1
  -6   9 -11    3.60    4.95   2
  -6   9 -10   -4.04    5.95   2
  -6   9 -10    0.22    5.58   2
  -6   9 -10    2.34    3.51   1
  -6   9 -10   -0.66    3.13   1
  -6   9  -9    3.70    5.63   2
  -6   9  -9    1.57    6.05   2
  -6   9  -9   -0.98    3.47   1
  -6   9  -9   -4.15    3.77   1
  -6   9  -8    2.78    5.77   2
  -6   9  -8    1.93    4.33   1
  -6   9  -8    1.36    6.02   2
  -6   9  -8    1.29    3.47   1
  -6   9  -7    1.82    6.32   2
  -6   9  -7    3.14    6.18   2
  -6   9  -7    0.35    3.76   1
  -6   9  -6    4.56    7.78   2
  -6   9  -6    3.45    3.95   1
  -6   9  -6    4.40    3.86   1
  -6   9  -6    3.28    7.64   2
  -6   9  -6   -1.05    6.93   2
  -6   9  -5    3.21    7.20   2
  -6   9  -5    5.26    4.52   1
  -6   9  -5    7.57    8.03   2
  -6   9  -5   -1.04    6.56   2
  -6   9  -5    0.31    4.65   1
  -6   9  -4    0.21    7.31   2
  -6   9  -4    2.94    6.69   2
  -6   9  -4    6.19    6.94   2
  -6   9  -4    0.35    4.72   1
  -6   9  -3    9.49    8.42   2
  -6   9  -3    8.88    4.68   1
  -6   9  -3   12.91    8.56   2
  -6   9  -2    9.13    4.63   1
  -6   9  -2   12.25    7.38   2
  -6   9  -2    4.73    7.85   2
  -6   9  -2   20.82    8.20   2
  -6   9  -1   17.03    7.81   2
  -6   9  -1    9.73    6.95   2
  -6   9  -1   16.50    5.28   1
  -6   9  -1    7.59    4.62   1
  -6   9  -1   16.35    7.21   2
  -6   9   0    2.44    7.21   2
  -6   9   0    0.24    7.34   2
  -6   9   0    6.46    7.86   2
  -6   9   0    6.62    5.21   1
  -6   9   1   -0.92    7.77   2
  -6   9   1    4.83    4.29   1
  -6   9   1    2.47    7.77   2
  -6   9   1    9.84    7.43   2
  -6   9   2   11.82    9.29   2
  -6   9   2    7.23    4.97   1
  -6   9   2    6.38    7.28   2
  -6   9   3   -6.25    8.52   2
  -6   9   3    4.59    8.02   2
  -6   9   3    7.87    5.00   1
  -6   9   3    0.94    3.90   1
  -6   9   4   -4.35    7.80   2
  -6   9   4    2.81    4.05   1
  -6   9   4   -4.02    7.34   2
  -6   9   5   -3.96    4.77   1
  -6   9   5   -0.25    7.40   2
  -6   9   5   -5.40    4.21   1
  -6   9   5    6.62    7.69   2
  -6   9   6    1.99    7.32   2
  -6   9   6    2.61    4.79   1
  -6   9   6    1.69    8.62   2
  -6   9   7   -0.28    8.39   2
  -6   9   7    7.83    8.59   2
  -6   9   7    0.79    4.13   1
  -6   9   8    1.52    4.00   1
  -6   9   8   -6.06    8.04   2
  -6   9   8    2.29    7.88   2
  -6   9   9   -0.30    7.51   2
  -6   9  10    8.24    7.07   2
  -6   9  10    7.31    7.43   2
  -6   9  11   -3.22    3.53   1
  -6   9  11    3.66    6.74   2
  -6   9  11   -0.55    5.09   2
  -6   9  12   -1.51    3.07   1
  -6   9  12    0.93    5.14   2
  -6  10  -7   15.55    5.38   2
  -6  10  -7   14.53    3.09   1
  -6  10  -6   13.99    3.23   1
  -6  10  -6   11.11    3.29   1
  -6  10  -6    6.56    5.55   2
  -6  10  -6   11.37    5.11   2
  -6  10  -5    3.61    3.39   1
  -6  10  -5    4.13    6.14   2
  -6  10  -5    2.28    5.08   2
  -6  10  -5    4.00    5.02   2
  -6  10  -4   -4.63    5.32   2
  -6  10  -4    0.79    3.42   1
  -6  10  -4   -1.35    6.27   2
  -6  10  -4   -0.08    5.75   2
  -6  10  -3   -0.11    5.24   2
  -6  10  -3    1.73    5.59   2
  -6  10  -3    5.13    3.90   1
  -6  10  -3   -2.61    5.58   2
  -6  10  -3    4.16    3.62   1
  -6  10  -2    7.41    6.24   2
  -6  10  -2    6.39    5.67   2
  -6  10  -2    7.56    6.96   2
  -6  10  -2    9.24    3.79   1
  -6  10  -1   15.07    6.40   2
  -6  10  -1   15.41    7.28   2
  -6  10  -1   12.50    3.74   1
  -6  10   0   18.43    7.23   2
  -6  10   0   10.56    5.52   2
  -6  10   0   14.43    3.79   1
  -6  10   0   10.93    5.78   2
  -6  10   1   -2.78    5.71   2
  -6  10   1    5.28    7.23   2
  -6  10   1    2.27    6.01   2
  -6  10   1    2.35    3.61   1
  -6  10   1    3.17    4.03   1
  -6  10   2  106.04    8.28   2
  -6  10   3   78.07    8.20   2
  -6  10   3   80.98    7.82   2
  -6  10   4    5.10    6.03   2
  -6  10   4    2.34    4.99   2
  -6  10   4    3.16    3.51   1
  -6  10   5    1.08    6.63   2
  -6  10   5   -0.40    3.27   1
  -6  10   5    5.46    6.78   2
  -6  10   6    1.35    5.54   2
  -6  10   6    2.19    6.47   2
  -6  10   6    2.12    3.27   1
  -6  10   6    5.37    3.83   1
  -6  10   7    1.67    5.27   2
  -6  10   7    0.90    5.47   2
  -6  10   8    3.69    3.56   1
  -6  10   8   -0.36    5.16   2
  -5  -6  10   -1.44    7.26   2
  -5  -6  11    3.64    6.88   2
  -5  -6  11    1.63    7.07   2
  -5  -6  11    1.05    6.45   2
  -5  -6  11    0.34    6.49   2
  -5  -6  11    2.15    6.11   2
  -5  -6  11    4.48    3.20   1
  -5  -6  12   12.11    6.03   2
  -5  -6  12   10.94    5.97   2
  -5  -6  12   13.21    6.25   2
  -5  -6  12   14.89    6.81   2
  -5  -6  12   15.31    3.37   1
  -5  -6  13    8.56    5.41   2
  -5  -6  13    3.34    2.59   1
  -5  -6  13    0.89    5.62   2
  -5  -6  13    2.92    5.84   2
  -5  -6  13    8.21    6.29   2
  -5  -6  13    2.40    5.14   2
  -5  -6  13    7.59    3.32   1
  -5  -6  14   11.44    5.63   2
  -5  -6  14   12.19    5.37   2
  -5  -6  14   10.95    5.25   2
  -5  -6  14   18.78    3.09   1
  -5  -6  14   13.74    5.67   2
  -5  -5 -15   -3.84    6.13   2
  -5  -5 -15    1.91    5.33   2
  -5  -5 -14   -1.04    3.22   1
  -5  -5 -14    4.26    3.61   1
  -5  -5 -14   -1.16    6.19   2
  -5  -5 -14   -3.48    6.83   2
  -5  -5 -13    3.16    3.52   1
  -5  -5 -13   -2.38    6.71   2
  -5  -5 -13    4.18    6.92   2
  -5  -5 -13   -1.67    7.54   2
  -5  -5 -13    4.12    3.46   1
  -5  -5 -12    0.94    3.73   1
  -5  -5 -12    2.21    3.85   1
  -5  -5 -12   -4.12    8.04   2
  -5  -5 -12    3.17    8.71   2
  -5  -5 -11    4.12    7.44   2
  -5  -5 -11    3.95    7.69   2
  -5  -5 -11   -2.48    4.44   1
  -5  -5 -11    1.26    4.61   1
  -5  -5 -10    1.72    4.63   1
  -5  -5 -10    0.52    4.63   1
  -5  -5 -10    6.09    9.15   2
  -5  -5  -9    2.38    9.47   2
  -5  -5   7   -2.67   10.16   2
  -5  -5   7    7.07   10.13   2
  -5  -5   7    0.52    5.67   1
  -5  -5   8   17.30   10.06   2
  -5  -5   8   16.21   10.45   2
  -5  -5   8   15.52    8.95   2
  -5  -5   8   10.58    4.93   1
  -5  -5  10    4.95    9.46   2
  -5  -5  11    9.28    9.47   2
  -5  -5  11   12.07    9.20   2
  -5  -5  11   -0.07    9.11   2
  -5  -5  11    4.09    8.54   2
  -5  -5  11    3.87    8.15   2
  -5  -5  11    5.26    3.78   1
  -5  -5  11    3.72    4.51   1
  -5  -5  12    2.61    7.28   2
  -5  -5  12    6.85    8.93   2
  -5  -5  12   -1.13    8.86   2
  -5  -5  12    7.84    9.35   2
  -5  -5  12   -0.07    3.87   1
  -5  -5  12    4.19    8.67   2
  -5  -5  13    5.43    8.45   2
  -5  -5  13    8.01    7.32   2
  -5  -5  13    7.81    8.54   2
  -5  -5  13   10.15    4.35   1
  -5  -5  13    8.98    8.67   2
  -5  -5  13   12.49    8.47   2
  -5  -5  13    9.49    8.54   2
  -5  -5  13    7.22    4.74   1
  -5  -5  14    6.63    3.76   1
  -5  -5  14    2.02    6.63   2
  -5  -5  14    7.27    7.09   2
  -5  -5  14    1.90    7.98   2
  -5  -5  14   -2.83    7.64   2
  -5  -5  14    4.54    6.80   2
  -5  -5  14    6.49    3.51   1
  -5  -5  15   23.50    3.24   1
  -5  -5  15   28.17    6.82   2
  -5  -5  15   25.31    3.68   1
  -5  -5  15   22.83    6.35   2
  -5  -5  15   27.17    6.49   2
  -5  -5  15   27.14    6.79   2
  -5  -5  15   27.86    7.94   2
  -5  -5  15   24.73    6.65   2
  -5  -5  15   24.62    3.37   1
  -5  -5  16   50.00    7.15   2
  -5  -5  16   58.93    7.57   2
  -5  -5  16   56.86    7.56   2
  -5  -5  16   44.31    6.39   2
  -5  -5  16   57.63    6.79   2
  -5  -5  16   48.54    6.65   2
  -5  -5  16   51.80    3.44   1
  -5  -5  16   49.00    3.19   1
  -5  -5  16   51.38    7.43   2
  -5  -5  16   51.65    4.14   1
  -5  -5  17   27.57    5.74   2
  -5  -5  17   22.66    6.22   2
  -5  -5  17   21.10    5.51   2
  -5  -5  17   26.48    5.36   2
  -5  -5  17   24.63    5.38   2
  -5  -5  17   31.25    3.49   1
  -5  -4 -17    7.76    3.55   1
  -5  -4 -17    2.22    5.26   2
  -5  -4 -17   -1.53    3.52   1
  -5  -4 -17   -1.13    5.75   2
  -5  -4 -17    3.02    2.74   1
  -5  -4 -16    8.15    4.08   1
  -5  -4 -16   12.10    7.68   2
  -5  -4 -16    5.51    6.98   2
  -5  -4 -16    9.78    6.31   2
  -5  -4 -16    7.94    6.59   2
  -5  -4 -16    4.57    3.39   1
  -5  -4 -16    6.26    3.53   1
  -5  -4 -15   14.94    7.29   2
  -5  -4 -15   10.38    7.40   2
  -5  -4 -15   12.56    3.37   1
  -5  -4 -15   21.40    4.06   1
  -5  -4 -15   18.54    8.02   2
  -5  -4 -14   55.50    4.75   1
  -5  -4 -14   58.76    9.60   2
  -5  -4 -14   62.71    8.97   2
  -5  -4 -14   57.43   10.13   2
  -5  -4 -14   60.11    5.40   1
  -5  -4 -14   63.42    9.01   2
  -5  -4 -13    9.97    5.20   1
  -5  -4 -13    4.99    9.76   2
  -5  -4 -13    7.62    4.56   1
  -5  -4 -13    9.25    8.30   2
  -5  -4 -13    6.43    8.31   2
  -5  -4 -13    4.76    7.49   2
  -5  -4 -13   13.56    4.54   1
  -5  -4 -11    1.20    5.56   1
  -5  -4 -11    3.07    4.57   1
  -5  -4 -10    8.38   10.66   2
  -5  -4 -10    0.43    4.26   1
  -5  -4 -10    6.37   10.31   2
  -5  -4 -10    4.70    4.81   1
  -5  -4 -10    2.41    7.64   2
  -5  -4  -9    4.20   10.63   2
  -5  -4  -9    1.05   10.79   2
  -5  -4  -9   -3.15    5.18   1
  -5  -4  -9   -3.05    9.20   2
  -5  -4  -9   -5.78    4.77   1
  -5  -4  -8   11.05    9.09   2
  -5  -4  -8    8.62    5.42   1
  -5  -4  -8    7.10    4.75   1
  -5  -4  -8   12.47    9.80   2
  -5  -4  -8    8.17    4.84   1
  -5  -4  -7   -3.10    7.98   2
  -5  -4  -7    2.94    4.69   1
  -5  -4  -7   -2.54    9.24   2
  -5  -4  -7   -0.11    5.55   1
  -5  -4  -7   -2.11    4.77   1
  -5  -4  -6   21.29    9.90   2
  -5  -4  -6   20.06    5.76   1
  -5  -4  -6   24.61    9.35   2
  -5  -4  -6    7.75    5.72   1
  -5  -4  -5    0.26    5.78   1
  -5  -4  -5    6.33   10.70   2
  -5  -4  -5    4.43    9.82   2
  -5  -4  -5    0.33    9.30   2
  -5  -4  -5    0.54    4.44   1
  -5  -4  -4   56.33   10.41   2
  -5  -4  -4   61.56    5.99   1
  -5  -4   2    4.60    9.89   2
  -5  -4   3   25.77   10.49   2
  -5  -4   3   25.83   10.74   2
  -5  -4   4    6.32   10.37   2
  -5  -4   4   -1.28   10.90   2
  -5  -4   4    4.22    8.50   2
  -5  -4   4    1.16    4.86   1
  -5  -4   5    8.16   10.39   2
  -5  -4   5   10.13    9.02   2
  -5  -4   5    5.22   10.24   2
  -5  -4   5   16.63    6.03   1
  -5  -4   6    1.10    8.74   2
  -5  -4   6    3.41   10.64   2
  -5  -4   6    1.87    6.09   1
  -5  -4   6    3.17    9.03   2
  -5  -4   6    1.38    8.97   2
  -5  -4   7    4.39    9.04   2
  -5  -4   7    4.82    9.14   2
  -5  -4   7   -1.42    8.80   2
  -5  -4   7    3.58    9.32   2
  -5  -4   7    4.06    5.04   1
  -5  -4   8   -0.53   10.61   2
  -5  -4   8    3.72    8.88   2
  -5  -4   8    1.37   10.64   2
  -5  -4   8   -0.49   10.42   2
  -5  -4   8    6.15    5.10   1
  -5  -4   8    4.35   10.48   2
  -5  -4   8    0.50    8.75   2
  -5  -4   9    1.46    8.79   2
  -5  -4   9    3.22    8.61   2
  -5  -4   9    1.00   10.81   2
  -5  -4   9   -3.10   10.56   2
  -5  -4   9    1.82    9.11   2
  -5  -4   9    1.90    8.79   2
  -5  -4   9    8.37    5.15   1
  -5  -4   9   -3.35    5.32   1
  -5  -4   9    0.38   10.74   2
  -5  -4  10    9.00    9.25   2
  -5  -4  10    2.17    5.82   1
  -5  -4  10    1.25   10.75   2
  -5  -4  10   -0.02    8.61   2
  -5  -4  10    1.32    8.86   2
  -5  -4  10    3.62    9.02   2
  -5  -4  10    4.37    4.54   1
  -5  -4  11   16.48    9.10   2
  -5  -4  11   22.32    5.63   1
  -5  -4  11   22.59    9.14   2
  -5  -4  11   21.21    8.81   2
  -5  -4  11   20.90   10.81   2
  -5  -4  11   10.92   10.74   2
  -5  -4  11   24.82   10.89   2
  -5  -4  11   16.33    5.15   1
  -5  -4  12   54.12   10.20   2
  -5  -4  12   50.25   11.14   2
  -5  -4  12   41.04    9.39   2
  -5  -4  12   47.11    9.84   2
  -5  -4  12   57.34    5.50   1
  -5  -4  12   54.51    9.61   2
  -5  -4  12   48.79    5.88   1
  -5  -4  12   54.41   11.08   2
  -5  -4  12   49.41    9.65   2
  -5  -4  13   74.14   10.05   2
  -5  -4  14    3.64    9.72   2
  -5  -4  14   -1.58    9.22   2
  -5  -4  14   -2.99    5.00   1
  -5  -4  14    1.92    8.43   2
  -5  -4  14    1.61    7.82   2
  -5  -4  14   -2.30    3.65   1
  -5  -4  15   -2.62    7.27   2
  -5  -4  15    4.41    7.89   2
  -5  -4  15    3.89    7.28   2
  -5  -4  15   -4.68    7.64   2
  -5  -4  15    7.55    7.66   2
  -5  -4  15    6.95    7.44   2
  -5  -4  15    3.35    3.72   1
  -5  -4  15    4.43    3.97   1
  -5  -4  15    3.33    8.93   2
  -5  -4  15   -1.28    7.53   2
  -5  -4  16    4.81    6.88   2
  -5  -4  16    5.00    6.91   2
  -5  -4  16    7.40    7.37   2
  -5  -4  16    6.96    7.53   2
  -5  -4  16    0.83    7.08   2
  -5  -4  16    9.80    7.15   2
  -5  -4  16    4.78    3.74   1
  -5  -4  16    6.28    7.87   2
  -5  -4  16    2.94    7.13   2
  -5  -4  17    0.87    6.97   2
  -5  -4  17    2.29    6.46   2
  -5  -4  17   -3.58    3.62   1
  -5  -4  17    0.59    6.54   2
  -5  -4  17    4.23    7.45   2
  -5  -4  17    4.20    7.45   2
  -5  -4  17   -3.67    6.88   2
  -5  -4  17   -3.17    3.86   1
  -5  -4  17    0.89    3.99   1
  -5  -4  17    1.34    5.85   2
  -5  -4  18   -1.29    5.71   2
  -5  -4  18    1.96    6.46   2
  -5  -4  18    1.56    6.84   2
  -5  -4  18    1.88    5.80   2
  -5  -4  18    0.83    4.43   2
  -5  -4  18    3.14    3.20   1
  -5  -4  18    1.03    6.55   2
  -5  -4  18    2.23    5.84   2
  -5  -4  18   -0.11    5.63   2
  -5  -4  18    3.72    3.78   1
  -5  -4  18    4.44    5.03   2
  -5  -4  19    0.04    4.80   2
  -5  -4  19    1.25    2.86   1
  -5  -4  19    0.37    2.73   1
  -5  -4  19   -0.37    2.99   1
  -5  -4  19   -0.62    5.81   2
  -5  -4  19    0.46    5.04   2
  -5  -4  19    3.23    4.99   2
  -5  -4  19   -1.51    5.62   2
  -5  -4  19   -2.47    4.99   2
  -5  -4  19    0.45    5.19   2
  -5  -3 -19    1.44    5.17   2
  -5  -3 -19    1.84    2.85   1
  -5  -3 -19    3.39    5.65   2
  -5  -3 -19    0.38    5.69   2
  -5  -3 -19    1.28    2.26   1
  -5  -3 -19    3.77    3.01   1
  -5  -3 -19    0.49    5.48   2
  -5  -3 -19   -1.26    3.00   1
  -5  -3 -18   -1.74    3.96   1
  -5  -3 -18   -0.89    3.77   1
  -5  -3 -18   -0.39    6.63   2
  -5  -3 -18    0.58    5.74   2
  -5  -3 -18    4.17    7.33   2
  -5  -3 -18    1.29    2.76   1
  -5  -3 -18    0.21    3.60   1
  -5  -3 -17    7.67    6.42   2
  -5  -3 -17    6.05    2.82   1
  -5  -3 -17   -0.24    3.69   1
  -5  -3 -17    9.53    6.73   2
  -5  -3 -17   11.87    3.65   1
  -5  -3 -17    2.18    6.76   2
  -5  -3 -16    6.34    7.13   2
  -5  -3 -16    1.45    8.48   2
  -5  -3 -16    7.54    7.58   2
  -5  -3 -16    4.76    4.00   1
  -5  -3 -16    3.04    4.07   1
  -5  -3 -16   -1.12    6.96   2
  -5  -3 -15    5.86    4.17   1
  -5  -3 -15    3.78    8.83   2
  -5  -3 -15   -3.59    8.00   2
  -5  -3 -15    1.25    7.60   2
  -5  -3 -14    4.45    4.43   1
  -5  -3 -13   39.44    5.25   1
  -5  -3 -13   33.28   10.65   2
  -5  -3 -13   38.17    5.02   1
  -5  -3 -13   39.35    9.18   2
  -5  -3 -13   45.11   10.42   2
  -5  -3 -13   36.06   10.81   2
  -5  -3 -13   39.18    5.09   1
  -5  -3 -12    9.98    8.78   2
  -5  -3 -12    7.59    8.68   2
  -5  -3 -12   15.92    4.77   1
  -5  -3 -12   13.21    5.03   1
  -5  -3 -12   10.25    8.77   2
  -5  -3 -12    4.15    8.27   2
  -5  -3 -11   -1.23    8.67   2
  -5  -3 -11    5.56    4.84   1
  -5  -3 -11    8.97    8.81   2
  -5  -3 -11   -0.56    4.84   1
  -5  -3 -11    7.15    8.18   2
  -5  -3 -11   -0.25    8.70   2
  -5  -3 -11    1.92    4.63   1
  -5  -3 -10    3.58    5.70   1
  -5  -3 -10    3.52    5.48   1
  -5  -3 -10   -1.88   10.26   2
  -5  -3 -10    4.02    8.79   2
  -5  -3 -10    4.40   10.03   2
  -5  -3 -10    4.80    8.21   2
  -5  -3  -9   -1.73    8.14   2
  -5  -3  -9    0.34    5.41   1
  -5  -3  -9   -3.31    4.88   1
  -5  -3  -9    0.95   10.06   2
  -5  -3  -9   -5.29    8.83   2
  -5  -3  -9   -0.82    9.69   2
  -5  -3  -9   -3.29   10.52   2
  -5  -3  -9   -0.78    5.69   1
  -5  -3  -8    0.64    7.96   2
  -5  -3  -8    3.47    4.90   1
  -5  -3  -8    4.61    9.89   2
  -5  -3  -8    6.81   10.34   2
  -5  -3  -8    4.28    4.64   1
  -5  -3  -7    2.57    8.61   2
  -5  -3  -7   -2.37    9.15   2
  -5  -3  -7    3.73    8.38   2
  -5  -3  -7   -1.73    8.27   2
  -5  -3  -7    4.12    4.41   1
  -5  -3  -7    8.45    4.74   1
  -5  -3  -7    3.79    9.82   2
  -5  -3  -7    3.30    8.40   2
  -5  -3  -6    7.84    4.63   1
  -5  -3  -6   16.96   10.23   2
  -5  -3  -6    3.98    9.91   2
  -5  -3  -6    6.98   11.19   2
  -5  -3  -6    7.91    5.39   1
  -5  -3  -6   10.46    9.76   2
  -5  -3  -6   14.70    8.34   2
  -5  -3  -6   15.25    8.22   2
  -5  -3  -6   13.60    4.50   1
  -5  -3  -5   19.57    4.81   1
  -5  -3  -5   20.10    9.89   2
  -5  -3  -5   14.89    9.49   2
  -5  -3  -5   14.63    4.40   1
  -5  -3  -5   17.61    8.15   2
  -5  -3  -5   16.02    4.56   1
  -5  -3  -5   21.37    8.75   2
  -5  -3  -5   27.97    9.61   2
  -5  -3  -5   21.20    5.43   1
  -5  -3  -4   92.62    5.49   1
  -5  -3  -4   89.22    5.16   1
  -5  -3  -4   87.12   10.03   2
  -5  -3  -4  101.40   10.67   2
  -5  -3  -4   96.15    9.69   2
  -5  -3  -4   93.92   10.80   2
  -5  -3  -4   93.02    5.72   1
  -5  -3  -4   86.86   10.39   2
  -5  -3  -3   62.96   11.45   2
  -5  -3  -3   55.58    5.04   1
  -5  -3  -3   59.30    8.71   2
  -5  -3  -3   54.14    4.70   1
  -5  -3  -3   58.78    8.80   2
  -5  -3  -3   55.29    8.88   2
  -5  -3  -3   57.98    9.33   2
  -5  -3  -2    8.94    8.93   2
  -5  -3  -2    5.24    5.01   1
  -5  -3  -2    8.13    5.08   1
  -5  -3  -2   12.66    8.10   2
  -5  -3  -2    7.83   10.36   2
  -5  -3  -2   12.81    9.25   2
  -5  -3  -2    3.57    5.15   1
  -5  -3  -2    6.94    7.91   2
  -5  -3  -1    2.58    4.94   1
  -5  -3  -1   -0.71    7.41   2
  -5  -3  -1    4.68    9.14   2
  -5  -3  -1    2.67    7.75   2
  -5  -3  -1    3.17    4.38   1
  -5  -3  -1    2.23    7.94   2
  -5  -3  -1    1.90    9.19   2
  -5  -3   0   -2.63    8.07   2
  -5  -3   0    1.55    5.14   1
  -5  -3   0   -2.09    7.26   2
  -5  -3   0    5.29    9.17   2
  -5  -3   0    2.15    4.84   1
  -5  -3   0   -1.34   10.29   2
  -5  -3   0    0.47    8.94   2
  -5  -3   1    0.53    8.57   2
  -5  -3   1    0.07    4.07   1
  -5  -3   1   11.87    8.74   2
  -5  -3   1    3.02    5.18   1
  -5  -3   1    9.89    9.34   2
  -5  -3   1   -0.25    4.16   1
  -5  -3   1    4.02    7.55   2
  -5  -3   1   -3.79    7.48   2
  -5  -3   1    1.16    7.85   2
  -5  -3   2   28.80    4.42   1
  -5  -3   2   32.33    4.91   1
  -5  -3   2   36.43    7.95   2
  -5  -3   2   29.50    4.63   1
  -5  -3   2   38.87    9.43   2
  -5  -3   2   37.68    8.82   2
  -5  -3   2   33.93    8.53   2
  -5  -3   2   28.60    9.43   2
  -5  -3   2   32.24    9.86   2
  -5  -3   3   10.73    4.94   1
  -5  -3   3   13.66    8.08   2
  -5  -3   3   12.89    8.15   2
  -5  -3   3   11.78    9.44   2
  -5  -3   3    5.72    4.70   1
  -5  -3   3    9.77    8.94   2
  -5  -3   3   13.69    8.78   2
  -5  -3   3    3.97    9.58   2
  -5  -3   3    8.17    4.36   1
  -5  -3   4    0.54    7.73   2
  -5  -3   4   -2.18    5.52   1
  -5  -3   4    1.50    9.20   2
  -5  -3   4   -1.37    4.14   1
  -5  -3   4    0.74    4.35   1
  -5  -3   4    2.41    7.32   2
  -5  -3   4   -0.59    8.06   2
  -5  -3   4    0.52    8.25   2
  -5  -3   4    2.17    8.76   2
  -5  -3   4   -2.25    9.39   2
  -5  -3   5   14.97    5.07   1
  -5  -3   5   19.10    8.93   2
  -5  -3   5   19.41    9.10   2
  -5  -3   5   21.24    8.40   2
  -5  -3   5   10.57    9.99   2
  -5  -3   5   13.99   10.40   2
  -5  -3   5   16.22    4.59   1
  -5  -3   5   17.10   10.29   2
  -5  -3   5   13.46    8.53   2
  -5  -3   5   19.88    5.05   1
  -5  -3   6    0.49   10.38   2
  -5  -3   6    8.21    4.30   1
  -5  -3   6    7.99    8.58   2
  -5  -3   6    9.04   10.08   2
  -5  -3   6    3.00    5.72   1
  -5  -3   6    9.43    9.60   2
  -5  -3   6    5.82    5.35   1
  -5  -3   6    9.32   10.28   2
  -5  -3   6    6.17    8.78   2
  -5  -3   6   10.27   10.21   2
  -5  -3   6    7.56    8.91   2
  -5  -3   6   10.40    8.47   2
  -5  -3   7   -6.80   10.71   2
  -5  -3   7   -2.45    5.38   1
  -5  -3   7   -6.74   10.27   2
  -5  -3   7   -3.84    8.53   2
  -5  -3   7   10.37    8.81   2
  -5  -3   7    2.60   10.10   2
  -5  -3   7   -0.72    7.73   2
  -5  -3   7   -1.27   10.10   2
  -5  -3   7    4.31    8.50   2
  -5  -3   8   -2.24    5.35   1
  -5  -3   8    1.82   10.07   2
  -5  -3   8    8.54   10.95   2
  -5  -3   8   -1.07    9.94   2
  -5  -3   8    0.71    4.89   1
  -5  -3   8    2.98    5.82   1
  -5  -3   8    2.10    5.50   1
  -5  -3   8    1.11    8.53   2
  -5  -3   8    7.21    8.54   2
  -5  -3   8    7.16   10.12   2
  -5  -3   8    9.20    8.91   2
  -5  -3   8    9.08    8.81   2
  -5  -3   8    5.32    8.67   2
  -5  -3   9   10.62    5.75   1
  -5  -3   9    6.07    8.76   2
  -5  -3   9    0.63   10.05   2
  -5  -3   9   12.47    5.69   1
  -5  -3   9   13.31    9.11   2
  -5  -3   9    8.50    8.92   2
  -5  -3   9   11.70   11.14   2
  -5  -3   9   11.10    8.64   2
  -5  -3   9    9.41   10.50   2
  -5  -3   9    3.44    8.34   2
  -5  -3   9   -3.07   10.38   2
  -5  -3   9    6.95    5.05   1
  -5  -3  10    0.17    4.70   1
  -5  -3  10    3.86    9.13   2
  -5  -3  10    2.69   10.71   2
  -5  -3  10    7.34    8.88   2
  -5  -3  10    2.08    8.78   2
  -5  -3  10    1.62    8.67   2
  -5  -3  10    9.14    9.55   2
  -5  -3  10    4.15   10.67   2
  -5  -3  10   -1.14    4.90   1
  -5  -3  10    3.06    8.79   2
  -5  -3  10    6.96    8.65   2
  -5  -3  11   -0.28    8.34   2
  -5  -3  11   -2.20    8.65   2
  -5  -3  11    1.87    8.67   2
  -5  -3  11    2.94    5.34   1
  -5  -3  11    0.97    4.79   1
  -5  -3  11    5.71    4.79   1
  -5  -3  11   -0.36    8.55   2
  -5  -3  11   -1.79    8.85   2
  -5  -3  11    4.52   10.29   2
  -5  -3  11    5.12    5.80   1
  -5  -3  12   -4.46   10.39   2
  -5  -3  12   -3.63    8.89   2
  -5  -3  12   -2.74    5.57   1
  -5  -3  12   -2.45    4.52   1
  -5  -3  12    1.07    8.65   2
  -5  -3  12    2.68    4.80   1
  -5  -3  12    1.24    4.88   1
  -5  -3  12   -2.24    8.20   2
  -5  -3  12  -10.52    7.99   2
  -5  -3  12  -12.57   10.01   2
  -5  -3  12    0.38    8.69   2
  -5  -3  12    3.98    8.12   2
  -5  -3  12   -0.11    8.47   2
  -5  -3  13    2.73    4.67   1
  -5  -3  13    0.49    8.11   2
  -5  -3  13    3.36    8.13   2
  -5  -3  13    0.27    8.53   2
  -5  -3  13    4.11    8.75   2
  -5  -3  13   -1.78    8.35   2
  -5  -3  13   -0.71    4.40   1
  -5  -3  13   -1.47    9.65   2
  -5  -3  13   -1.80   10.35   2
  -5  -3  14    2.40    4.62   1
  -5  -3  14    0.51    7.92   2
  -5  -3  14   -1.21    5.35   1
  -5  -3  14    4.81    4.67   1
  -5  -3  14    1.48    8.65   2
  -5  -3  14   -0.69    8.31   2
  -5  -3  14    0.71    8.27   2
  -5  -3  14    2.69    8.23   2
  -5  -3  14   -0.23    9.15   2
  -5  -3  14   -3.29    8.27   2
  -5  -3  14   -2.18    5.21   1
  -5  -3  14    2.37    8.21   2
  -5  -3  14   -1.81    9.45   2
  -5  -3  15    1.54    7.88   2
  -5  -3  15   -1.42    8.08   2
  -5  -3  15    2.70    8.00   2
  -5  -3  15   13.89    5.35   1
  -5  -3  15   10.44    8.08   2
  -5  -3  15    4.84    9.07   2
  -5  -3  15    4.51    7.81   2
  -5  -3  16    4.34    8.89   2
  -5  -3  16    5.00    8.94   2
  -5  -3  16   -3.79    6.07   2
  -5  -3  16    7.91    4.30   1
  -5  -3  16   -1.08    8.94   2
  -5  -3  16   -3.20    4.73   1
  -5  -3  17   27.32    8.73   2
  -5  -3  17   36.32    9.07   2
  -5  -3  17   32.68    4.77   1
  -5  -3  17   34.99    5.03   1
  -5  -3  17   29.96    9.30   2
  -5  -3  17   28.31    4.44   1
  -5  -3  17   34.02    8.91   2
  -5  -3  17   32.99    7.75   2
  -5  -3  17   30.28    7.64   2
  -5  -3  17   32.07    9.00   2
  -5  -3  17   33.92    9.19   2
  -5  -3  17   30.98    7.86   2
  -5  -3  17   27.56    9.05   2
  -5  -3  18   47.81    4.03   1
  -5  -3  18   44.03    7.37   2
  -5  -3  18   42.59    7.45   2
  -5  -3  18   46.87    4.37   1
  -5  -3  18   35.35    8.60   2
  -5  -3  18   41.67    4.16   1
  -5  -3  18   41.57    7.74   2
  -5  -3  18   49.93    8.26   2
  -5  -3  18   44.00    7.53   2
  -5  -3  18   46.20    6.50   2
  -5  -3  18   44.82    7.40   2
  -5  -3  18   44.01    3.83   1
  -5  -3  19    6.11    6.34   2
  -5  -3  19   11.41    6.78   2
  -5  -3  19    8.67    6.33   2
  -5  -3  19   15.09    6.24   2
  -5  -3  19   13.38    3.43   1
  -5  -3  19    9.82    3.40   1
  -5  -3  19    9.15    6.31   2
  -5  -3  19   13.83    6.28   2
  -5  -3  19    6.25    6.76   2
  -5  -3  19    9.87    6.46   2
  -5  -3  19    6.36    5.03   2
  -5  -3  20    2.78    6.29   2
  -5  -3  20    7.56    5.45   2
  -5  -3  20    2.31    2.75   1
  -5  -3  20    4.79    6.22   2
  -5  -3  20    0.95    6.22   2
  -5  -3  20    3.80    5.99   2
  -5  -3  20    5.78    3.46   1
  -5  -3  20    6.82    3.07   1
  -5  -3  20    3.82    5.65   2
  -5  -3  20    5.76    5.12   2
  -5  -3  20    4.44    4.90   2
  -5  -3  20    1.60    5.75   2
  -5  -2 -20   41.12    3.80   1
  -5  -2 -20   42.40    6.13   2
  -5  -2 -20   38.76    2.89   1
  -5  -2 -20   37.79    6.14   2
  -5  -2 -19   10.14    3.89   1
  -5  -2 -19    3.50    6.20   2
  -5  -2 -19    6.62    3.30   1
  -5  -2 -19    7.52    6.12   2
  -5  -2 -19    9.90    3.44   1
  -5  -2 -19    5.42    3.46   1
  -5  -2 -19    3.72    6.14   2
  -5  -2 -19    9.54    6.40   2
  -5  -2 -18    6.93    3.76   1
  -5  -2 -18   -3.04    4.24   1
  -5  -2 -18   -3.46    3.69   1
  -5  -2 -18    6.32    8.03   2
  -5  -2 -18    4.68    6.65   2
  -5  -2 -18    6.14    8.08   2
  -5  -2 -18    4.67    3.89   1
  -5  -2 -17   22.33    8.75   2
  -5  -2 -17   11.25    4.14   1
  -5  -2 -17   13.62    4.76   1
  -5  -2 -17   10.95    3.65   1
  -5  -2 -17   11.34    5.00   1
  -5  -2 -17    9.57    7.66   2
  -5  -2 -17   16.40    7.72   2
  -5  -2 -17    7.22    8.45   2
  -5  -2 -16    2.07    3.75   1
  -5  -2 -15    0.13    7.65   2
  -5  -2 -15    4.27    5.34   1
  -5  -2 -15    3.08    9.40   2
  -5  -2 -15    8.67    8.04   2
  -5  -2 -15    3.20    5.13   1
  -5  -2 -15   -0.71    9.26   2
  -5  -2 -14    5.77    4.57   1
  -5  -2 -14    9.84    8.33   2
  -5  -2 -14    6.16    8.04   2
  -5  -2 -14    0.49    5.30   1
  -5  -2 -14    8.43    8.26   2
  -5  -2 -14   14.62    9.89   2
  -5  -2 -13    0.50    8.23   2
  -5  -2 -13    9.81    5.42   1
  -5  -2 -13   11.86    4.88   1
  -5  -2 -13    9.54    9.62   2
  -5  -2 -13    4.47    8.33   2
  -5  -2 -13    2.88    8.25   2
  -5  -2 -12   37.29   10.53   2
  -5  -2 -12   33.39    9.22   2
  -5  -2 -12   34.42    5.06   1
  -5  -2 -12   33.07    5.82   1
  -5  -2 -12   33.64    5.94   1
  -5  -2 -12   33.25   10.06   2
  -5  -2 -12   27.73    9.26   2
  -5  -2 -11    7.88    8.11   2
  -5  -2 -11    4.29    9.79   2
  -5  -2 -11   11.35    4.94   1
  -5  -2 -11    8.84    5.50   1
  -5  -2 -11   12.14    7.57   2
  -5  -2 -11   14.36    4.73   1
  -5  -2 -11   12.13    8.46   2
  -5  -2 -11   13.01    9.81   2
  -5  -2 -11   10.49    8.77   2
  -5  -2 -10   -2.05    8.79   2
  -5  -2 -10   -3.19    9.82   2
  -5  -2 -10    2.48    9.44   2
  -5  -2 -10   -4.57    7.56   2
  -5  -2 -10    4.88    5.35   1
  -5  -2 -10    0.14    8.75   2
  -5  -2 -10    5.47    4.49   1
  -5  -2 -10    5.36    4.76   1
  -5  -2  -9    4.21    7.52   2
  -5  -2  -9    3.45    9.02   2
  -5  -2  -9   -0.04    4.22   1
  -5  -2  -9   -3.32    7.85   2
  -5  -2  -9   -0.69    7.84   2
  -5  -2  -9    0.76    4.65   1
  -5  -2  -9    1.84    5.30   1
  -5  -2  -9    0.30    9.57   2
  -5  -2  -9   -0.37    4.34   1
  -5  -2  -9   -4.07    9.33   2
  -5  -2  -9    5.00    9.46   2
  -5  -2  -9    1.40    8.51   2
  -5  -2  -8   -3.87    7.66   2
  -5  -2  -8   -0.61    4.29   1
  -5  -2  -8   -1.23    7.86   2
  -5  -2  -8    0.93    5.18   1
  -5  -2  -8   -0.83    9.02   2
  -5  -2  -8   -2.88    4.50   1
  -5  -2  -8    4.52    4.15   1
  -5  -2  -8    5.40    7.48   2
  -5  -2  -8    4.12    9.04   2
  -5  -2  -8    7.98    9.29   2
  -5  -2  -8    1.28    7.17   2
  -5  -2  -8   -1.83    7.32   2
  -5  -2  -7    8.84    9.00   2
  -5  -2  -7    5.10    4.16   1
  -5  -2  -7    6.52    5.06   1
  -5  -2  -7    3.84    7.32   2
  -5  -2  -7    2.62    8.62   2
  -5  -2  -7   -2.28    8.71   2
  -5  -2  -7    8.45    5.38   1
  -5  -2  -7    3.69    8.99   2
  -5  -2  -7    4.31    7.81   2
  -5  -2  -7    7.89    8.83   2
  -5  -2  -6   69.13    5.14   1
  -5  -2  -6   83.36   10.12   2
  -5  -2  -6   71.25   10.12   2
  -5  -2  -6   77.31    8.65   2
  -5  -2  -6   80.76    4.98   1
  -5  -2  -6   73.44   11.43   2
  -5  -2  -6   75.91    9.28   2
  -5  -2  -6   71.18    8.79   2
  -5  -2  -6   76.36    8.72   2
  -5  -2  -6   80.41    5.35   1
  -5  -2  -5    3.86    4.00   1
  -5  -2  -5   -3.76    6.74   2
  -5  -2  -5   -5.08    7.03   2
  -5  -2  -5   -3.32    9.87   2
  -5  -2  -5   -2.94    7.18   2
  -5  -2  -5   -8.46    3.72   1
  -5  -2  -4   -1.07    4.67   1
  -5  -2  -4   -3.89    9.69   2
  -5  -2  -4    2.09    6.94   2
  -5  -2  -3    3.17    4.56   1
  -5  -2  -3    0.42    9.23   2
  -5  -2  -2    6.45    7.78   2
  -5  -2  -2   11.40    6.99   2
  -5  -2  -1   11.48    6.86   2
  -5  -2  -1    6.57    7.70   2
  -5  -2   0    2.50    6.62   2
  -5  -2   0    3.08    7.94   2
  -5  -2   0   11.14    3.87   1
  -5  -2   1   82.28   10.65   2
  -5  -2   1   80.68    8.13   2
  -5  -2   1   68.22    4.59   1
  -5  -2   2  274.10   11.14   2
  -5  -2   2  267.71    6.39   1
  -5  -2   3  160.96    6.15   1
  -5  -2   3  172.38    9.81   2
  -5  -2   4  242.80    6.82   1
  -5  -2   4  247.66   12.25   2
  -5  -2   5   14.28    4.13   1
  -5  -2   5    3.96    7.02   2
  -5  -2   6    9.03    7.76   2
  -5  -2   6    7.38    3.93   1
  -5  -2   6   10.20    4.66   1
  -5  -2   6   18.09    7.97   2
  -5  -2   6   20.13    8.60   2
  -5  -2   6    9.89    7.86   2
  -5  -2   6   13.27    7.86   2
  -5  -2   7   14.83    4.74   1
  -5  -2   7   15.50    9.41   2
  -5  -2   7   11.23    4.13   1
  -5  -2   7   11.48    8.64   2
  -5  -2   7    9.08    7.64   2
  -5  -2   7   16.92    4.66   1
  -5  -2   7   18.32    7.38   2
  -5  -2   7   15.53    7.86   2
  -5  -2   7   12.51    8.15   2
  -5  -2   7   12.62    8.06   2
  -5  -2   7   15.68    8.17   2
  -5  -2   8   15.19    9.87   2
  -5  -2   8   13.64    4.50   1
  -5  -2   8   14.55    4.72   1
  -5  -2   8   18.03    8.32   2
  -5  -2   8    7.86    9.63   2
  -5  -2   8   10.24    9.82   2
  -5  -2   8    6.83    7.95   2
  -5  -2   8    9.90    7.91   2
  -5  -2   8   16.42    8.52   2
  -5  -2   8   11.02    4.88   1
  -5  -2   8   17.17    8.28   2
  -5  -2   8   18.89    4.74   1
  -5  -2   8   10.46    8.11   2
  -5  -2   8   13.73    7.31   2
  -5  -2   8   15.85    8.53   2
  -5  -2   9   15.22    8.44   2
  -5  -2   9   22.78    4.87   1
  -5  -2   9   17.57    4.67   1
  -5  -2   9   12.27   10.11   2
  -5  -2   9   16.82    5.10   1
  -5  -2   9    7.15    8.80   2
  -5  -2   9   16.58    8.49   2
  -5  -2   9   12.05    8.33   2
  -5  -2   9   14.47    4.70   1
  -5  -2   9    5.18    8.07   2
  -5  -2   9   14.97    8.01   2
  -5  -2   9   18.49    8.22   2
  -5  -2   9   14.20    8.28   2
  -5  -2   9   16.36    5.01   1
  -5  -2   9   15.24    9.98   2
  -5  -2  10   22.94    8.65   2
  -5  -2  10   28.20    8.78   2
  -5  -2  10   24.54    9.40   2
  -5  -2  10   26.99   10.55   2
  -5  -2  10   28.61    5.89   1
  -5  -2  10   22.75   10.81   2
  -5  -2  10   19.30    8.92   2
  -5  -2  10   16.92    8.82   2
  -5  -2  10   24.12    8.37   2
  -5  -2  10   17.38    9.72   2
  -5  -2  10   21.80    4.49   1
  -5  -2  10   24.25    9.20   2
  -5  -2  11   44.40    5.86   1
  -5  -2  11   35.86    8.94   2
  -5  -2  11   41.72   10.33   2
  -5  -2  11   38.64    9.66   2
  -5  -2  11   34.40    5.91   1
  -5  -2  11   38.44    6.14   1
  -5  -2  11   29.25    8.72   2
  -5  -2  11   36.25   10.96   2
  -5  -2  11   35.62    9.18   2
  -5  -2  11   36.85    9.02   2
  -5  -2  11   36.74    9.35   2
  -5  -2  11   38.61   10.15   2
  -5  -2  11   39.60    5.23   1
  -5  -2  12    3.24    8.56   2
  -5  -2  12   -2.20   10.75   2
  -5  -2  12    8.71    8.72   2
  -5  -2  12   10.36    5.45   1
  -5  -2  12    7.11    5.71   1
  -5  -2  12   13.24   10.04   2
  -5  -2  12    2.37   10.57   2
  -5  -2  12    5.62    9.68   2
  -5  -2  12    8.71    6.12   1
  -5  -2  12    9.80    4.78   1
  -5  -2  12    6.48    8.63   2
  -5  -2  12   12.42    9.84   2
  -5  -2  12    8.12   10.08   2
  -5  -2  12    5.40    8.46   2
  -5  -2  13   31.19    5.87   1
  -5  -2  13   32.06    5.06   1
  -5  -2  13   24.52    9.15   2
  -5  -2  13   29.59   10.24   2
  -5  -2  13   24.99    9.01   2
  -5  -2  13   26.08    8.81   2
  -5  -2  13   24.94    8.49   2
  -5  -2  13   32.12    9.34   2
  -5  -2  13   38.41    9.48   2
  -5  -2  13   29.20    5.13   1
  -5  -2  13   26.57    9.66   2
  -5  -2  13   36.75    5.46   1
  -5  -2  13   32.69   10.41   2
  -5  -2  14   -0.93    7.98   2
  -5  -2  14    7.95    6.17   1
  -5  -2  14   14.41   10.00   2
  -5  -2  14    7.05    5.41   1
  -5  -2  14    5.43    8.06   2
  -5  -2  14    8.37   10.08   2
  -5  -2  14    9.39    8.55   2
  -5  -2  14    9.31    8.58   2
  -5  -2  14    2.10    4.77   1
  -5  -2  14   -0.06    4.72   1
  -5  -2  14    6.45   10.06   2
  -5  -2  14    3.60   10.67   2
  -5  -2  14    4.29    7.82   2
  -5  -2  14    1.85    8.82   2
  -5  -2  15   -0.63    9.54   2
  -5  -2  15   -0.28    9.11   2
  -5  -2  15    5.05    4.60   1
  -5  -2  15    3.91    7.56   2
  -5  -2  15    4.24    8.29   2
  -5  -2  15    5.00    8.21   2
  -5  -2  15    1.07    4.39   1
  -5  -2  15    3.16    8.12   2
  -5  -2  15   -1.47    7.18   2
  -5  -2  15    3.58    5.94   1
  -5  -2  15    1.23    7.81   2
  -5  -2  15    2.87   10.57   2
  -5  -2  16   13.40    5.88   1
  -5  -2  16   14.21    5.30   1
  -5  -2  16   11.68    9.80   2
  -5  -2  16   18.43    9.67   2
  -5  -2  16    7.36    8.92   2
  -5  -2  16    8.12    7.73   2
  -5  -2  16    3.46    8.16   2
  -5  -2  16    8.95    5.25   1
  -5  -2  16   12.41   10.55   2
  -5  -2  16   12.53    7.65   2
  -5  -2  16   19.53    8.95   2
  -5  -2  16    5.63    9.29   2
  -5  -2  16    8.84    8.05   2
  -5  -2  16   17.79    5.44   1
  -5  -2  17    8.66    9.13   2
  -5  -2  18    2.66    4.34   1
  -5  -2  18    1.34    7.27   2
  -5  -2  18   -4.68    7.79   2
  -5  -2  18    2.49    7.15   2
  -5  -2  18   -3.84    7.04   2
  -5  -2  18   -4.17    4.70   1
  -5  -2  18    6.31    8.50   2
  -5  -2  18   -2.49    6.67   2
  -5  -2  18    1.34    7.58   2
  -5  -2  18   -3.07    6.96   2
  -5  -2  18   -1.25    7.97   2
  -5  -2  18    3.52    4.14   1
  -5  -2  19   16.67    8.62   2
  -5  -2  19   12.15    3.86   1
  -5  -2  19    4.89    7.71   2
  -5  -2  19    6.37    8.23   2
  -5  -2  19   12.98    7.84   2
  -5  -2  19   16.31    4.75   1
  -5  -2  19   16.62    4.50   1
  -5  -2  19   14.23    8.17   2
  -5  -2  19   12.07    8.07   2
  -5  -2  19   17.21    7.99   2
  -5  -2  20    1.35    3.31   1
  -5  -2  20    1.85    7.04   2
  -5  -2  20   -1.56    6.18   2
  -5  -2  20    0.62    6.12   2
  -5  -2  20   -2.03    6.67   2
  -5  -2  20    0.40    7.24   2
  -5  -2  20    2.51    6.91   2
  -5  -2  20    2.09    5.42   2
  -5  -2  20   -1.68    3.99   1
  -5  -2  21   19.36    6.67   2
  -5  -2  21   13.76    6.28   2
  -5  -2  21   20.09    3.21   1
  -5  -2  21   16.65    6.21   2
  -5  -2  21   22.99    6.50   2
  -5  -2  21   21.09    5.72   2
  -5  -2  21   17.96    3.04   1
  -5  -1 -21    2.33    5.34   2
  -5  -1 -21    3.58    4.63   2
  -5  -1 -21    7.46    2.87   1
  -5  -1 -20   13.24    7.10   2
  -5  -1 -20   12.95    6.05   2
  -5  -1 -20   10.60    6.08   2
  -5  -1 -20   10.17    5.26   2
  -5  -1 -20    5.94    3.15   1
  -5  -1 -19    7.29    7.90   2
  -5  -1 -19   -2.04    7.46   2
  -5  -1 -19    5.91    7.66   2
  -5  -1 -19    8.48    3.84   1
  -5  -1 -19    7.56    4.06   1
  -5  -1 -18    4.19    4.14   1
  -5  -1 -18    8.82    7.33   2
  -5  -1 -18    4.57    7.22   2
  -5  -1 -18    4.54    8.26   2
  -5  -1 -18    8.48    7.04   2
  -5  -1 -17    4.40    6.33   2
  -5  -1 -17    0.65    6.49   2
  -5  -1 -16   20.79    4.38   1
  -5  -1 -16   17.52    8.09   2
  -5  -1 -16   25.21    4.98   1
  -5  -1 -16   18.81    4.58   1
  -5  -1 -16   14.97    8.38   2
  -5  -1 -16   25.43    7.92   2
  -5  -1 -16   23.76    8.14   2
  -5  -1 -16   22.83    8.09   2
  -5  -1 -16   25.76    4.49   1
  -5  -1 -15    4.58    7.91   2
  -5  -1 -15    5.15    5.01   1
  -5  -1 -15    0.31    8.86   2
  -5  -1 -15    5.50    4.30   1
  -5  -1 -15   12.70    4.68   1
  -5  -1 -15    6.68    7.96   2
  -5  -1 -15    6.81    7.94   2
  -5  -1 -15   11.94    4.44   1
  -5  -1 -14    4.53    8.15   2
  -5  -1 -14    5.78    4.37   1
  -5  -1 -14    7.24    7.74   2
  -5  -1 -14    0.83    9.26   2
  -5  -1 -14    2.69    9.21   2
  -5  -1 -14    2.67    4.13   1
  -5  -1 -14    1.34    7.56   2
  -5  -1 -14    2.19    5.25   1
  -5  -1 -14    2.44    4.61   1
  -5  -1 -13   12.00    8.25   2
  -5  -1 -13   11.21    5.05   1
  -5  -1 -13   10.85    7.98   2
  -5  -1 -13   16.59    4.86   1
  -5  -1 -13   14.11    8.42   2
  -5  -1 -13   16.16    9.11   2
  -5  -1 -13   14.85    7.97   2
  -5  -1 -13   12.12    4.54   1
  -5  -1 -12   18.56    5.11   1
  -5  -1 -12   19.32    4.63   1
  -5  -1 -12   18.64    7.90   2
  -5  -1 -12   15.80    8.12   2
  -5  -1 -12   13.38    8.10   2
  -5  -1 -12   17.53    7.93   2
  -5  -1 -12   12.62    4.73   1
  -5  -1 -12   16.65    4.57   1
  -5  -1 -12   18.69    9.51   2
  -5  -1 -11   11.36    9.05   2
  -5  -1 -11    2.63    7.65   2
  -5  -1 -11    4.07    7.10   2
  -5  -1 -11    6.76    7.89   2
  -5  -1 -11    0.27    7.66   2
  -5  -1 -11    6.46    4.41   1
  -5  -1 -11    6.34    7.17   2
  -5  -1 -11    5.19    9.06   2
  -5  -1 -11    3.76    4.22   1
  -5  -1 -11    4.63    4.26   1
  -5  -1 -10   -1.90    7.19   2
  -5  -1 -10    3.33    4.11   1
  -5  -1 -10    1.60    4.14   1
  -5  -1 -10   -1.93    8.87   2
  -5  -1 -10   -2.08    6.97   2
  -5  -1 -10    0.69    7.50   2
  -5  -1 -10    5.67    8.68   2
  -5  -1 -10   -3.34    7.40   2
  -5  -1 -10   -0.32    7.38   2
  -5  -1 -10    1.01    6.91   2
  -5  -1 -10    6.65    4.52   1
  -5  -1  -9    2.23    8.52   2
  -5  -1  -9   -2.36    4.01   1
  -5  -1  -9   -1.93    4.05   1
  -5  -1  -9   -0.38    4.03   1
  -5  -1  -9    5.65    6.96   2
  -5  -1  -9   -2.63    7.25   2
  -5  -1  -9   -4.01    6.68   2
  -5  -1  -9    5.45    6.97   2
  -5  -1  -9   -0.26    8.28   2
  -5  -1  -9    1.06    5.06   1
  -5  -1  -9    2.01    7.44   2
  -5  -1  -8    4.14    6.97   2
  -5  -1  -8   -0.37    4.20   1
  -5  -1  -8   -4.39    7.85   2
  -5  -1  -8    0.55    6.83   2
  -5  -1  -8   -0.88    7.09   2
  -5  -1  -8    5.83    6.92   2
  -5  -1  -8    2.48    3.96   1
  -5  -1  -8   -2.38    6.86   2
  -5  -1  -8    7.41    8.12   2
  -5  -1  -8    0.83    3.93   1
  -5  -1  -7    1.35    7.71   2
  -5  -1  -7   -4.95    4.45   1
  -5  -1  -7    1.00    6.83   2
  -5  -1  -6   -1.10    7.51   2
  -5  -1  -6    1.40    6.48   2
  -5  -1  -6   -3.14    7.38   2
  -5  -1  -6    0.32    3.59   1
  -5  -1  -5   -4.12    7.24   2
  -5  -1  -5   -2.74    3.57   1
  -5  -1  -5    1.57    6.46   2
  -5  -1  -5    4.38    6.46   2
  -5  -1  -4    0.44    6.28   2
  -5  -1  -4    0.07    3.57   1
  -5  -1  -4    3.87    7.30   2
  -5  -1  -3   -3.01    4.18   1
  -5  -1  -3    4.65    6.30   2
  -5  -1  -3   -0.57    8.33   2
  -5  -1  -2   17.63    6.47   2
  -5  -1  -2   15.45    8.79   2
  -5  -1  -2   19.50    3.81   1
  -5  -1  -1   46.17    4.07   1
  -5  -1  -1   45.88    9.28   2
  -5  -1  -1   44.73    7.97   2
  -5  -1   0   22.55    8.58   2
  -5  -1   0   27.65    6.49   2
  -5  -1   0   21.45    3.81   1
  -5  -1   1   11.24    4.36   1
  -5  -1   1   16.27    6.32   2
  -5  -1   1   14.05    7.18   2
  -5  -1   2   11.24    6.19   2
  -5  -1   2   10.72    7.18   2
  -5  -1   2   15.60    3.74   1
  -5  -1   3    3.45    3.62   1
  -5  -1   3   -0.60    5.95   2
  -5  -1   3    0.58    7.01   2
  -5  -1   4    9.51    3.73   1
  -5  -1   4    9.12    8.84   2
  -5  -1   5   11.63    3.75   1
  -5  -1   5   12.63    6.37   2
  -5  -1   5   12.08    8.24   2
  -5  -1   6   22.81    6.93   2
  -5  -1   6   17.45    3.90   1
  -5  -1   6   26.09    6.76   2
  -5  -1   6   23.39    7.77   2
  -5  -1   6   20.51    7.47   2
  -5  -1   7   -0.43    6.24   2
  -5  -1   7    6.50    7.01   2
  -5  -1   7    3.67    4.51   1
  -5  -1   7    4.59    7.32   2
  -5  -1   8   -2.26    7.64   2
  -5  -1   8    6.59    6.64   2
  -5  -1   8    0.14    7.16   2
  -5  -1   8   -3.10    4.71   1
  -5  -1   9   -7.08    8.30   2
  -5  -1   9   -2.93    8.38   2
  -5  -1   9    1.82    5.08   1
  -5  -1   9   -0.97    8.46   2
  -5  -1   9    3.71    9.06   2
  -5  -1   9    3.89    9.15   2
  -5  -1   9   -1.24    8.70   2
  -5  -1   9   -3.80    9.40   2
  -5  -1   9    3.30    7.45   2
  -5  -1   9   -2.44    7.69   2
  -5  -1   9    0.38    4.18   1
  -5  -1   9   -1.23    4.60   1
  -5  -1   9   -0.09    7.53   2
  -5  -1  10   -4.37    7.95   2
  -5  -1  10    5.96    8.83   2
  -5  -1  10   -1.98    5.20   1
  -5  -1  10    3.53    4.45   1
  -5  -1  10    1.35    4.62   1
  -5  -1  10   -5.28    8.82   2
  -5  -1  10   -0.83    7.89   2
  -5  -1  10   -8.15    8.02   2
  -5  -1  10    1.54    7.43   2
  -5  -1  10    1.85    4.07   1
  -5  -1  10   -2.31    7.70   2
  -5  -1  10   -3.92    7.17   2
  -5  -1  10    2.19    7.77   2
  -5  -1  10    2.06    9.35   2
  -5  -1  10    5.74    4.43   1
  -5  -1  10   -5.30    7.18   2
  -5  -1  11    3.09    4.43   1
  -5  -1  11    0.29    9.61   2
  -5  -1  11    4.43    7.57   2
  -5  -1  11    4.18    8.39   2
  -5  -1  11    0.25    7.59   2
  -5  -1  11   -0.29    9.55   2
  -5  -1  11    2.72    7.98   2
  -5  -1  11    4.10    7.68   2
  -5  -1  11    3.10    4.63   1
  -5  -1  11    4.47    7.55   2
  -5  -1  11   -6.05    7.51   2
  -5  -1  11    4.35    4.36   1
  -5  -1  11    3.38    8.09   2
  -5  -1  11    5.77    8.05   2
  -5  -1  12   -1.66    8.06   2
  -5  -1  12    1.69    7.29   2
  -5  -1  12    0.85    5.41   1
  -5  -1  12   -0.40    8.11   2
  -5  -1  12    3.72    4.80   1
  -5  -1  12   -3.90   10.01   2
  -5  -1  12   -0.35    9.94   2
  -5  -1  12   -4.37    7.56   2
  -5  -1  12   -0.68    4.57   1
  -5  -1  12    2.72    9.25   2
  -5  -1  12    1.32    8.99   2
  -5  -1  12   -1.26    7.91   2
  -5  -1  12    4.19    7.59   2
  -5  -1  12    8.36    8.84   2
  -5  -1  12   -0.61    9.26   2
  -5  -1  12    1.19    4.44   1
  -5  -1  13   -1.74    4.28   1
  -5  -1  13    4.76    5.49   1
  -5  -1  13    0.19    4.63   1
  -5  -1  13    6.29    9.76   2
  -5  -1  13    4.97    9.11   2
  -5  -1  13    5.95    8.33   2
  -5  -1  13   -3.49    7.97   2
  -5  -1  13   -3.14    7.21   2
  -5  -1  13    4.85    8.30   2
  -5  -1  13    3.22    4.94   1
  -5  -1  13   -2.17    7.89   2
  -5  -1  13    2.31    9.21   2
  -5  -1  13    1.99    8.65   2
  -5  -1  13   -1.22    8.39   2
  -5  -1  13   -7.79    7.08   2
  -5  -1  14    2.86    8.18   2
  -5  -1  14    0.65    7.74   2
  -5  -1  14    9.79    5.10   1
  -5  -1  14    5.10    8.07   2
  -5  -1  14   11.25    7.64   2
  -5  -1  14    4.70    8.26   2
  -5  -1  14   -0.90   10.48   2
  -5  -1  14   14.52    8.38   2
  -5  -1  14    5.16    9.16   2
  -5  -1  14    3.68    8.31   2
  -5  -1  14    7.73    5.27   1
  -5  -1  15    1.26    5.47   1
  -5  -1  15    3.50    5.93   1
  -5  -1  15    4.79    4.61   1
  -5  -1  15   -2.94    9.52   2
  -5  -1  15    3.81    9.57   2
  -5  -1  15    1.00    9.19   2
  -5  -1  15    6.44   10.66   2
  -5  -1  15    0.11    8.97   2
  -5  -1  15    0.67    9.47   2
  -5  -1  15   -2.74    7.78   2
  -5  -1  15   -1.97    7.65   2
  -5  -1  15    8.56    9.79   2
  -5  -1  16    1.33    7.60   2
  -5  -1  16   -5.28    7.88   2
  -5  -1  16    0.08    7.82   2
  -5  -1  16    2.08    9.30   2
  -5  -1  16    4.61    8.00   2
  -5  -1  16    3.30    9.01   2
  -5  -1  16    2.65    4.55   1
  -5  -1  16    1.62    8.75   2
  -5  -1  17    5.68    7.65   2
  -5  -1  17   -2.50    4.40   1
  -5  -1  17    1.78    7.62   2
  -5  -1  17   -4.08    7.41   2
  -5  -1  17    2.48    8.14   2
  -5  -1  17   -4.12    4.34   1
  -5  -1  17   -1.79    7.65   2
  -5  -1  17    0.84    8.74   2
  -5  -1  17   -2.83    7.57   2
  -5  -1  18   14.95    7.55   2
  -5  -1  19   41.65    4.50   1
  -5  -1  19   46.04    7.78   2
  -5  -1  19   36.37    8.81   2
  -5  -1  19   55.49    9.37   2
  -5  -1  19   43.03    8.01   2
  -5  -1  19   46.40    7.94   2
  -5  -1  19   51.73    8.97   2
  -5  -1  19   47.10    4.62   1
  -5  -1  20   28.09    6.64   2
  -5  -1  20   20.08    8.92   2
  -5  -1  20   27.80    4.62   1
  -5  -1  20   25.21    4.27   1
  -5  -1  20   26.84    6.76   2
  -5  -1  20   21.66    6.99   2
  -5  -1  20   22.78    8.05   2
  -5  -1  20   22.32    8.06   2
  -5  -1  20   24.02    3.84   1
  -5  -1  20   32.47    7.23   2
  -5  -1  21   11.87    5.99   2
  -5  -1  21    5.72    7.56   2
  -5  -1  21    7.58    4.21   1
  -5  -1  21    8.42    6.03   2
  -5  -1  21    9.60    3.32   1
  -5  -1  22    3.28    2.80   1
  -5  -1  22    5.12    3.51   1
  -5  -1  22    6.22    6.05   2
  -5  -1  22    1.65    5.04   2
  -5  -1  22    0.75    6.27   2
  -5   0 -22   -1.31    4.46   2
  -5   0 -22    3.24    5.00   2
  -5   0 -22    6.13    5.61   2
  -5   0 -22   -1.73    2.88   1
  -5   0 -21   13.75    3.00   1
  -5   0 -21   13.75    3.56   1
  -5   0 -21   17.62    5.78   2
  -5   0 -21   15.22    5.88   2
  -5   0 -20   50.81    3.91   1
  -5   0 -20   46.04    3.83   1
  -5   0 -20   47.78    7.14   2
  -5   0 -20   50.97    3.98   1
  -5   0 -20   44.16    7.12   2
  -5   0 -19   90.16    8.24   2
  -5   0 -19   83.62    9.34   2
  -5   0 -19   96.90    4.78   1
  -5   0 -19   95.43    4.71   1
  -5   0 -18  111.36    8.97   2
  -5   0 -17   11.38    4.36   1
  -5   0 -17   19.83    8.94   2
  -5   0 -17   12.49    8.80   2
  -5   0 -17   10.67    7.38   2
  -5   0 -17   15.26    8.61   2
  -5   0 -16    6.52    7.44   2
  -5   0 -16   12.38    5.26   1
  -5   0 -16   11.12    7.53   2
  -5   0 -16    9.14    9.08   2
  -5   0 -16   15.93    9.25   2
  -5   0 -16   12.74    7.47   2
  -5   0 -16   15.05    5.46   1
  -5   0 -16   14.46    4.26   1
  -5   0 -15  277.69   12.45   2
  -5   0 -15  281.49   12.77   2
  -5   0 -15  289.26    7.54   1
  -5   0 -15  281.64   12.42   2
  -5   0 -15  305.71    7.92   1
  -5   0 -14  121.73   10.36   2
  -5   0 -14  119.18    9.79   2
  -5   0 -14  121.60   10.98   2
  -5   0 -14  128.03   11.42   2
  -5   0 -14  117.73    5.61   1
  -5   0 -14  122.81    6.59   1
  -5   0 -13   -2.01    8.95   2
  -5   0 -13    1.87    7.24   2
  -5   0 -13   -3.58    7.28   2
  -5   0 -13   -0.85    7.69   2
  -5   0 -13   -0.55    4.38   1
  -5   0 -13    0.93    4.17   1
  -5   0 -13    0.03    7.52   2
  -5   0 -13    3.43    4.98   1
  -5   0 -12   15.89    8.26   2
  -5   0 -12    9.19    4.16   1
  -5   0 -12   13.82    9.55   2
  -5   0 -12   13.48    4.50   1
  -5   0 -12   12.86    7.59   2
  -5   0 -12   16.85    7.16   2
  -5   0 -12   19.11    9.21   2
  -5   0 -12    5.30    4.10   1
  -5   0 -12    5.46    3.97   1
  -5   0 -12   10.73    7.14   2
  -5   0 -12   10.41    7.65   2
  -5   0 -12    7.33    8.63   2
  -5   0 -12   11.36    4.20   1
  -5   0 -11   23.13    4.24   1
  -5   0 -11   22.56    9.69   2
  -5   0 -11   12.84    7.31   2
  -5   0 -11   20.92    4.73   1
  -5   0 -11   24.70    4.25   1
  -5   0 -11   26.28    8.83   2
  -5   0 -11   14.57    6.98   2
  -5   0 -11   25.86    7.68   2
  -5   0 -11   26.94    4.58   1
  -5   0 -11   23.63    7.63   2
  -5   0 -11   24.22    7.91   2
  -5   0 -11   22.96    7.53   2
  -5   0 -11   18.69    7.19   2
  -5   0 -11   19.00    4.27   1
  -5   0 -10   30.05    4.20   1
  -5   0 -10   32.68    8.86   2
  -5   0 -10   36.45    7.99   2
  -5   0 -10   29.50    7.28   2
  -5   0 -10   29.53    4.27   1
  -5   0 -10   29.30    7.60   2
  -5   0 -10   29.60    4.44   1
  -5   0 -10   25.25    4.60   1
  -5   0 -10   28.47    8.87   2
  -5   0 -10   30.30    9.21   2
  -5   0 -10   19.69    7.12   2
  -5   0 -10   23.41    7.48   2
  -5   0 -10   21.78    8.86   2
  -5   0  -9   24.48    8.48   2
  -5   0  -9   22.75    4.32   1
  -5   0  -9   21.07    7.98   2
  -5   0  -9   18.50    6.82   2
  -5   0  -9   18.83    7.24   2
  -5   0  -9   16.25    7.01   2
  -5   0  -9   17.11    4.02   1
  -5   0  -9   24.04    8.07   2
  -5   0  -9   18.98    7.20   2
  -5   0  -8   -2.25    6.13   2
  -5   0  -8   -2.29    6.39   2
  -5   0  -8   -2.17    7.34   2
  -5   0  -8    2.68    3.64   1
  -5   0  -7    1.07    3.58   1
  -5   0  -7    7.95    7.60   2
  -5   0  -6   -2.30    6.10   2
  -5   0  -6   -2.03    7.00   2
  -5   0  -6    0.26    3.48   1
  -5   0  -5   -0.00    6.92   2
  -5   0  -5    3.94    4.26   1
  -5   0  -5    0.48    6.06   2
  -5   0  -4    6.98    3.52   1
  -5   0  -4    9.53    6.05   2
  -5   0  -4    8.88    8.26   2
  -5   0  -3    5.45    5.98   2
  -5   0  -3   17.42    3.59   1
  -5   0  -3   10.50    6.96   2
  -5   0  -2    7.47    7.18   2
  -5   0  -2    7.34    3.47   1
  -5   0  -1    6.39    3.45   1
  -5   0  -1   -9.43    5.51   2
  -5   0  -1    0.68    7.95   2
  -5   0   0    3.94    7.93   2
  -5   0   0    2.63    5.71   2
  -5   0   0   -2.24    3.41   1
  -5   0   1   -5.44    3.38   1
  -5   0   1   -3.38    7.92   2
  -5   0   2    8.64    8.04   2
  -5   0   2    4.71    3.48   1
  -5   0   2    8.28    5.79   2
  -5   0   3   20.06    3.69   1
  -5   0   3   22.85    7.14   2
  -5   0   3   19.34    7.05   2
  -5   0   4   -1.70    3.43   1
  -5   0   4   -0.04    5.64   2
  -5   0   4    4.83    6.80   2
  -5   0   5   -0.53    8.09   2
  -5   0   5    0.39    5.67   2
  -5   0   5    1.13    6.91   2
  -5   0   5    0.82    3.53   1
  -5   0   6   -2.36    3.48   1
  -5   0   6    3.77    6.94   2
  -5   0   6    5.75    6.34   2
  -5   0   6    3.18    6.27   2
  -5   0   7    7.72    6.80   2
  -5   0   7   14.19    6.19   2
  -5   0   7   11.11    6.67   2
  -5   0   7    6.57    7.10   2
  -5   0   7   16.47    3.75   1
  -5   0   8   -2.23    3.59   1
  -5   0   8   -2.33    8.52   2
  -5   0   8   -9.08    6.97   2
  -5   0   8    3.24    6.89   2
  -5   0   9   -1.77    3.60   1
  -5   0   9    3.87    6.19   2
  -5   0   9    3.96    7.49   2
  -5   0   9    0.80    7.39   2
  -5   0  10   -0.53    8.19   2
  -5   0  10    4.99    4.27   1
  -5   0  10   10.54    4.60   1
  -5   0  10    2.84    7.46   2
  -5   0  10    4.49    6.96   2
  -5   0  10    5.80    7.39   2
  -5   0  10    9.09    4.24   1
  -5   0  10    7.01    4.18   1
  -5   0  10    3.89    7.55   2
  -5   0  10    5.33    7.11   2
  -5   0  10    6.06    7.39   2
  -5   0  10    9.30    7.72   2
  -5   0  10    3.73    7.14   2
  -5   0  11    5.87    5.02   1
  -5   0  11    4.79    8.36   2
  -5   0  11    8.44    8.74   2
  -5   0  11    7.26    5.03   1
  -5   0  11    3.37    8.77   2
  -5   0  11    4.46    8.13   2
  -5   0  11    2.78    7.32   2
  -5   0  11    5.16    9.89   2
  -5   0  11    6.70    5.15   1
  -5   0  11   11.38    5.13   1
  -5   0  11    2.67    7.59   2
  -5   0  11   -2.81    8.97   2
  -5   0  11    8.37    9.05   2
  -5   0  11    3.85    7.43   2
  -5   0  12   -1.09    9.58   2
  -5   0  12   -2.58    8.57   2
  -5   0  12    0.88    4.32   1
  -5   0  12    3.84    7.35   2
  -5   0  12    2.36    7.74   2
  -5   0  12   -1.80    7.38   2
  -5   0  12    2.28    9.25   2
  -5   0  12    4.91    9.69   2
  -5   0  12   -4.31    7.68   2
  -5   0  12   -4.01    4.20   1
  -5   0  12    0.75    7.63   2
  -5   0  12   -2.63    8.16   2
  -5   0  13    0.16    8.22   2
  -5   0  13    3.11    8.78   2
  -5   0  13   -6.61    4.26   1
  -5   0  13   -1.74    7.65   2
  -5   0  13   -0.42    8.22   2
  -5   0  13   -3.17    4.49   1
  -5   0  13   -1.52    8.80   2
  -5   0  13   -3.23    7.45   2
  -5   0  13   -4.41    7.53   2
  -5   0  13    0.60    8.11   2
  -5   0  13    1.90    7.96   2
  -5   0  13   -0.02    4.56   1
  -5   0  13   -4.81    7.55   2
  -5   0  14    5.52    8.11   2
  -5   0  14    5.11    7.94   2
  -5   0  14   10.22    9.34   2
  -5   0  14   12.01    8.73   2
  -5   0  14   -3.80    9.92   2
  -5   0  14   -1.72    4.44   1
  -5   0  14   -1.87    4.43   1
  -5   0  14    5.36    5.79   1
  -5   0  14    5.40    7.93   2
  -5   0  14    5.31   10.06   2
  -5   0  15   11.65    9.65   2
  -5   0  15   16.06    8.41   2
  -5   0  15   16.51    5.51   1
  -5   0  15   14.58    9.58   2
  -5   0  15   13.21    9.37   2
  -5   0  15   10.01    9.80   2
  -5   0  15   19.15   10.56   2
  -5   0  15   15.03    4.71   1
  -5   0  16    8.75    7.70   2
  -5   0  16   11.34    5.80   1
  -5   0  16   14.18    8.31   2
  -5   0  16   13.50    4.66   1
  -5   0  16    9.76   10.28   2
  -5   0  16    6.19    7.71   2
  -5   0  16    5.34    7.77   2
  -5   0  16    7.46    8.04   2
  -5   0  17    4.93    7.63   2
  -5   0  17   -0.50    5.10   1
  -5   0  17    2.31    4.39   1
  -5   0  17   -0.17    8.85   2
  -5   0  17    1.45    4.77   1
  -5   0  17    6.75    7.74   2
  -5   0  17   -2.89    9.42   2
  -5   0  17    1.48    8.44   2
  -5   0  18   17.51    7.69   2
  -5   0  18   18.02    9.07   2
  -5   0  18   12.90    4.40   1
  -5   0  18   14.87    7.78   2
  -5   0  18   18.77    4.89   1
  -5   0  18   16.73    9.02   2
  -5   0  18   22.89    7.78   2
  -5   0  18   21.17    8.76   2
  -5   0  18   18.20    5.17   1
  -5   0  20   54.99    7.92   2
  -5   0  20   53.54    7.83   2
  -5   0  20   51.03    9.69   2
  -5   0  20   52.95    4.47   1
  -5   0  21  145.83    5.30   1
  -5   0  21  150.02    5.04   1
  -5   0  21  141.93    9.24   2
  -5   0  21  153.18    8.91   2
  -5   0  22    3.61    5.56   2
  -5   0  22   -4.17    4.00   1
  -5   0  22   -2.97    3.52   1
  -5   0  22    1.90    7.10   2
  -5   0  23   -0.64    3.00   1
  -5   0  23   -2.98    3.35   1
  -5   1 -22    1.66    2.61   1
  -5   1 -22    2.98    5.21   2
  -5   1 -22    1.59    2.65   1
  -5   1 -21    9.59    5.94   2
  -5   1 -21    8.52    2.91   1
  -5   1 -21   10.48    3.15   1
  -5   1 -21    9.75    6.64   2
  -5   1 -20   36.43    3.99   1
  -5   1 -20   29.65    7.76   2
  -5   1 -20   34.60    6.86   2
  -5   1 -20   30.95    3.66   1
  -5   1 -20   30.54    6.68   2
  -5   1 -19   50.83    4.05   1
  -5   1 -19   44.35    8.38   2
  -5   1 -19   50.66    4.69   1
  -5   1 -19   56.81    7.82   2
  -5   1 -19   51.51    8.85   2
  -5   1 -17   -3.53    7.32   2
  -5   1 -17    1.18    6.93   2
  -5   1 -17   -2.59    7.13   2
  -5   1 -17    0.74    4.79   1
  -5   1 -17   -0.49    8.13   2
  -5   1 -17   -1.54    7.51   2
  -5   1 -17    3.48    3.92   1
  -5   1 -16    3.15    9.15   2
  -5   1 -16    1.15    6.94   2
  -5   1 -16   -5.18    7.25   2
  -5   1 -16    2.05    7.19   2
  -5   1 -16   -2.24    4.01   1
  -5   1 -16    1.56    8.47   2
  -5   1 -16    1.28    3.93   1
  -5   1 -15    5.26    7.03   2
  -5   1 -15   -0.78    6.97   2
  -5   1 -15   -1.69    4.38   1
  -5   1 -15   -3.02    7.40   2
  -5   1 -15   -3.53    7.10   2
  -5   1 -15    5.06    4.02   1
  -5   1 -14   35.42    9.34   2
  -5   1 -14   34.53    9.81   2
  -5   1 -14   38.22    4.72   1
  -5   1 -14   38.18    8.42   2
  -5   1 -14   41.58    9.72   2
  -5   1 -14   33.85    4.26   1
  -5   1 -14   39.69    8.01   2
  -5   1 -14   36.57    7.93   2
  -5   1 -13    4.43    6.78   2
  -5   1 -13    7.05    3.96   1
  -5   1 -13    9.77    5.20   1
  -5   1 -13    4.70    8.55   2
  -5   1 -13    8.76    5.08   1
  -5   1 -13    8.71    7.13   2
  -5   1 -13    8.42    7.94   2
  -5   1 -13    7.37    7.37   2
  -5   1 -13   16.45    7.70   2
  -5   1 -12   -0.70    4.85   1
  -5   1 -12    0.72    3.84   1
  -5   1 -12    0.25    8.91   2
  -5   1 -12    2.57    8.35   2
  -5   1 -12   -2.71    6.83   2
  -5   1 -12   -2.25    7.23   2
  -5   1 -12    1.50    6.84   2
  -5   1 -12   -4.26    6.40   2
  -5   1 -12    0.34    8.08   2
  -5   1 -12    0.28    4.21   1
  -5   1 -11   -3.22    7.66   2
  -5   1 -11   -2.95    7.30   2
  -5   1 -11   -0.43    4.09   1
  -5   1 -11    1.43    6.77   2
  -5   1 -11    1.21    6.65   2
  -5   1 -11    1.99    7.01   2
  -5   1 -11    1.02    3.88   1
  -5   1 -11   -1.43    3.79   1
  -5   1 -11    1.54    6.71   2
  -5   1 -11    1.06    4.55   1
  -5   1 -11    4.73    3.70   1
  -5   1 -11   -1.49    7.00   2
  -5   1 -11   -4.24    7.61   2
  -5   1 -10    2.05    6.60   2
  -5   1 -10    7.18    3.86   1
  -5   1 -10    4.24    4.56   1
  -5   1 -10   11.95    6.79   2
  -5   1 -10    6.17    6.31   2
  -5   1 -10    4.57    7.61   2
  -5   1 -10    3.88    8.77   2
  -5   1 -10    4.67    8.04   2
  -5   1 -10    1.26    4.72   1
  -5   1 -10    3.94    7.17   2
  -5   1  -9   17.24    6.81   2
  -5   1  -9   19.64    3.96   1
  -5   1  -9   22.13    7.86   2
  -5   1  -8   28.11    3.91   1
  -5   1  -8   18.77    6.55   2
  -5   1  -7   -7.37    5.86   2
  -5   1  -7    1.74    6.69   2
  -5   1  -7    8.17    3.50   1
  -5   1  -6   10.08    6.82   2
  -5   1  -6    9.27    5.98   2
  -5   1  -6    7.06    3.42   1
  -5   1  -5    4.51    6.60   2
  -5   1  -5    4.42    5.74   2
  -5   1  -5    3.93    3.97   1
  -5   1  -4    3.73    3.29   1
  -5   1  -4    8.28    5.74   2
  -5   1  -4   10.20    6.50   2
  -5   1  -3   10.23    7.83   2
  -5   1  -3    9.47    3.93   1
  -5   1  -3   14.49    5.77   2
  -5   1  -2    6.14    6.55   2
  -5   1  -2   11.41    6.45   2
  -5   1  -2    6.37    3.28   1
  -5   1  -1    9.06    7.47   2
  -5   1  -1    3.93    3.27   1
  -5   1  -1    3.11    6.40   2
  -5   1   0   13.50    3.38   1
  -5   1   0    9.13    6.63   2
  -5   1   1   97.29    7.00   2
  -5   1   1   94.85    7.80   2
  -5   1   1   94.99    4.22   1
  -5   1   2   38.53    4.28   1
  -5   1   2   43.34    6.10   2
  -5   1   2   32.90    6.83   2
  -5   1   3    2.30    3.35   1
  -5   1   3    2.20    5.41   2
  -5   1   4    0.03    3.33   1
  -5   1   4   11.04    5.63   2
  -5   1   4    4.19    7.64   2
  -5   1   4    7.85    5.54   2
  -5   1   5   -0.92    5.33   2
  -5   1   5   -4.26    3.27   1
  -5   1   5    2.22    5.74   2
  -5   1   6    5.08    6.13   2
  -5   1   6    1.69    6.49   2
  -5   1   6   -0.14    6.60   2
  -5   1   6    4.85    3.39   1
  -5   1   7    0.60    5.47   2
  -5   1   7    4.85    6.74   2
  -5   1   7   -0.71    6.23   2
  -5   1   7   -2.91    3.94   1
  -5   1   7    8.01    7.54   2
  -5   1   8    2.33    8.20   2
  -5   1   8   -4.06    8.31   2
  -5   1   8    1.35    6.63   2
  -5   1   8   -1.80    3.33   1
  -5   1   8    1.23    6.59   2
  -5   1   9   -5.70    4.08   1
  -5   1   9    5.82    5.70   2
  -5   1   9   -3.53    8.25   2
  -5   1   9   -0.12    6.82   2
  -5   1  10    3.83    7.31   2
  -5   1  10    4.29    7.16   2
  -5   1  10    0.18    3.58   1
  -5   1  11    1.68    6.92   2
  -5   1  11    1.38    8.58   2
  -5   1  11    5.73    7.60   2
  -5   1  11    7.84    4.65   1
  -5   1  11    4.90    7.52   2
  -5   1  11    1.16    4.10   1
  -5   1  11    6.38    8.48   2
  -5   1  11    0.67    7.47   2
  -5   1  11    4.66    4.33   1
  -5   1  11   -0.33    7.02   2
  -5   1  11    7.23    7.59   2
  -5   1  12    6.41    7.55   2
  -5   1  12    6.20    4.31   1
  -5   1  12    6.90    4.15   1
  -5   1  12    2.96    7.81   2
  -5   1  12    5.95    7.37   2
  -5   1  12    3.60    7.86   2
  -5   1  12    5.91    4.53   1
  -5   1  12   10.59    7.87   2
  -5   1  12    6.31    7.34   2
  -5   1  12    8.32    8.01   2
  -5   1  12   -0.67    8.38   2
  -5   1  12    8.64    4.27   1
  -5   1  12    8.28    7.54   2
  -5   1  13   28.83    4.85   1
  -5   1  13   26.55    4.55   1
  -5   1  13   23.18    9.29   2
  -5   1  13   14.00    8.32   2
  -5   1  13   26.10    9.56   2
  -5   1  13   20.11    7.97   2
  -5   1  13   26.56    9.41   2
  -5   1  13   27.46    8.20   2
  -5   1  13   25.30    5.33   1
  -5   1  13   16.06    8.29   2
  -5   1  14   34.79    8.81   2
  -5   1  14   30.42    8.81   2
  -5   1  14   33.66    4.85   1
  -5   1  14   38.88    5.17   1
  -5   1  14   38.44    9.77   2
  -5   1  14   30.56    9.58   2
  -5   1  14   37.51   10.16   2
  -5   1  14   33.75    9.71   2
  -5   1  14   37.67    5.56   1
  -5   1  15   38.20    8.45   2
  -5   1  15   35.68    9.72   2
  -5   1  15   29.40    5.11   1
  -5   1  15   32.04   10.12   2
  -5   1  15   35.28    8.39   2
  -5   1  15   34.74    8.58   2
  -5   1  15   30.01    8.73   2
  -5   1  15   29.63    9.08   2
  -5   1  16   20.09    4.99   1
  -5   1  16   17.39    8.75   2
  -5   1  16   17.26    8.01   2
  -5   1  16   24.09    4.74   1
  -5   1  16   22.31    9.46   2
  -5   1  16   29.82    8.40   2
  -5   1  16   22.20    4.64   1
  -5   1  16   21.48    8.46   2
  -5   1  16   18.03    9.15   2
  -5   1  17   18.61   10.08   2
  -5   1  17   14.15    4.42   1
  -5   1  17   15.33    4.56   1
  -5   1  17   16.25    5.72   1
  -5   1  17   17.22    7.92   2
  -5   1  17   17.24    8.16   2
  -5   1  17   21.81    7.92   2
  -5   1  18    1.78    7.36   2
  -5   1  18    0.59    8.12   2
  -5   1  18    8.68    4.27   1
  -5   1  18    9.62    4.70   1
  -5   1  18    9.06    7.69   2
  -5   1  18    7.04    4.31   1
  -5   1  20   41.32    8.77   2
  -5   1  20   33.03    7.42   2
  -5   1  20   37.04    5.42   1
  -5   1  20   40.51    4.93   1
  -5   1  21   15.74    8.22   2
  -5   1  21   18.68    4.78   1
  -5   1  21   24.79    6.78   2
  -5   1  21   17.32    4.25   1
  -5   1  22   -1.93    7.31   2
  -5   1  22    4.72    3.73   1
  -5   1  23   -2.37    3.50   1
  -5   1  23    2.28    6.09   2
  -5   2 -22   10.66    5.39   2
  -5   2 -22   14.26    3.03   1
  -5   2 -21    6.47    5.88   2
  -5   2 -21    5.66    3.53   1
  -5   2 -21    8.84    3.30   1
  -5   2 -20   17.97    7.60   2
  -5   2 -20   12.54    4.36   1
  -5   2 -19   14.93    7.68   2
  -5   2 -19   21.01    4.06   1
  -5   2 -19   17.22    4.23   1
  -5   2 -19   14.84    6.84   2
  -5   2 -19   19.74    7.34   2
  -5   2 -17   15.55    7.02   2
  -5   2 -17   20.26    8.21   2
  -5   2 -17   16.19    5.38   1
  -5   2 -17   17.51    4.41   1
  -5   2 -17   18.90    7.30   2
  -5   2 -17   22.20    9.23   2
  -5   2 -16    5.49    5.30   1
  -5   2 -16   14.55    8.73   2
  -5   2 -16   13.27    8.21   2
  -5   2 -16    7.87    7.00   2
  -5   2 -15   94.27    5.59   1
  -5   2 -15   75.07    8.52   2
  -5   2 -15   82.42    9.08   2
  -5   2 -15   90.28    5.96   1
  -5   2 -14    4.17    7.40   2
  -5   2 -14    3.07    7.76   2
  -5   2 -14    3.15    4.19   1
  -5   2 -14   10.09    8.55   2
  -5   2 -14    2.65    6.81   2
  -5   2 -14    7.03    7.84   2
  -5   2 -13    6.97    4.38   1
  -5   2 -13    6.47    8.37   2
  -5   2 -13    4.61    9.22   2
  -5   2 -13   10.32    4.90   1
  -5   2 -13    9.29    7.39   2
  -5   2 -13    8.71    7.10   2
  -5   2 -13   13.42    9.32   2
  -5   2 -13   12.56    6.75   2
  -5   2 -12    5.58    6.81   2
  -5   2 -12    5.48    4.23   1
  -5   2 -12    0.22    7.06   2
  -5   2 -12    2.47    6.83   2
  -5   2 -12   -0.56    7.57   2
  -5   2 -12    0.06    8.93   2
  -5   2 -12    0.93    6.95   2
  -5   2 -12   -7.90    4.48   1
  -5   2 -11    8.32    8.87   2
  -5   2 -11    4.06    3.96   1
  -5   2 -11    6.61    7.05   2
  -5   2 -11    4.16    6.33   2
  -5   2 -11    4.98    6.64   2
  -5   2 -11    6.04    4.55   1
  -5   2 -11    9.84    6.90   2
  -5   2 -11   13.74    7.00   2
  -5   2 -11    8.62    4.09   1
  -5   2 -11    7.23    6.84   2
  -5   2 -10   61.42    7.44   2
  -5   2 -10   69.71    4.46   1
  -5   2 -10   72.55    8.25   2
  -5   2 -10   60.70    8.92   2
  -5   2 -10   64.85    5.33   1
  -5   2 -10   68.31    7.80   2
  -5   2  -9  181.25    5.80   1
  -5   2  -9  181.69    9.32   2
  -5   2  -8  176.49    5.17   1
  -5   2  -8  199.72    9.33   2
  -5   2  -7   34.38    3.66   1
  -5   2  -7   23.41    6.18   2
  -5   2  -6  172.76    8.40   2
  -5   2  -6  170.44    4.87   1
  -5   2  -5   11.77    5.61   2
  -5   2  -5   12.49    3.28   1
  -5   2  -4   14.56    3.26   1
  -5   2  -3    5.22    3.83   1
  -5   2  -2   15.92    3.28   1
  -5   2   3  212.19    8.66   2
  -5   2   4  133.94    7.87   2
  -5   2   5   49.01    6.74   2
  -5   2   6   -2.89    6.04   2
  -5   2   6   -4.89    7.44   2
  -5   2   7    3.97    7.59   2
  -5   2   7    4.89    6.31   2
  -5   2   8    0.45    6.27   2
  -5   2   8   -1.50    6.54   2
  -5   2   9    4.92    8.02   2
  -5   2   9   -3.93    6.46   2
  -5   2   9   -2.78    6.67   2
  -5   2  10   11.04    7.20   2
  -5   2  10   15.60    8.55   2
  -5   2  11  174.28   11.59   2
  -5   2  11  147.39   11.01   2
  -5   2  11  165.66    5.94   1
  -5   2  11  174.03    6.69   1
  -5   2  11  155.98   10.46   2
  -5   2  11  168.91   10.52   2
  -5   2  11  159.57   10.40   2
  -5   2  11  170.94   10.46   2
  -5   2  11  173.00    6.08   1
  -5   2  11  172.44   11.41   2
  -5   2  12   39.44    4.83   1
  -5   2  12   33.98    9.57   2
  -5   2  12   41.45    5.54   1
  -5   2  12   33.13    5.17   1
  -5   2  12   41.43    9.50   2
  -5   2  12   31.90    7.94   2
  -5   2  12   41.05    9.06   2
  -5   2  12   41.28    8.25   2
  -5   2  12   36.98    8.18   2
  -5   2  12   33.81    9.20   2
  -5   2  12   35.38    5.20   1
  -5   2  12   37.09    9.79   2
  -5   2  13    1.56    7.45   2
  -5   2  13    4.72    7.52   2
  -5   2  13    1.50    4.21   1
  -5   2  13    4.81    8.67   2
  -5   2  13    9.88    7.66   2
  -5   2  13    3.83    4.32   1
  -5   2  13    1.88    5.38   1
  -5   2  13    3.19    4.14   1
  -5   2  13    3.39    7.41   2
  -5   2  13    3.27    7.37   2
  -5   2  13   -0.63    7.13   2
  -5   2  14   18.48    7.96   2
  -5   2  14   16.63    7.56   2
  -5   2  14    8.83    5.26   1
  -5   2  14   15.48    9.52   2
  -5   2  14   19.77    9.51   2
  -5   2  14   19.13    5.67   1
  -5   2  14   14.21   10.98   2
  -5   2  14   16.40    4.45   1
  -5   2  14   15.52    8.01   2
  -5   2  14   16.12    7.85   2
  -5   2  15   40.22   11.53   2
  -5   2  15   44.47    8.63   2
  -5   2  15   47.74    4.91   1
  -5   2  15   31.08   10.02   2
  -5   2  15   53.55   10.28   2
  -5   2  15   41.64    9.92   2
  -5   2  15   49.23    5.96   1
  -5   2  15   53.96    6.36   1
  -5   2  15   36.62   10.12   2
  -5   2  15   48.56    5.68   1
  -5   2  16   55.32    5.65   1
  -5   2  16   57.25    5.75   1
  -5   2  16   43.15    9.07   2
  -5   2  16   44.81   10.13   2
  -5   2  16   55.49    6.08   1
  -5   2  17   20.29    7.82   2
  -5   2  17   22.48    8.16   2
  -5   2  17   25.52    4.94   1
  -5   2  17   16.13    4.47   1
  -5   2  17   29.50    9.98   2
  -5   2  18    2.28    8.83   2
  -5   2  18    1.11    4.50   1
  -5   2  18    4.85    7.38   2
  -5   2  18   -3.15    7.83   2
  -5   2  18    4.59    4.04   1
  -5   2  20    9.30    5.03   1
  -5   2  20    2.74    7.38   2
  -5   2  20    8.80    3.82   1
  -5   2  21   -1.06    4.43   1
  -5   2  21    3.84    8.09   2
  -5   2  22    3.71    6.06   2
  -5   2  22    3.26    3.50   1
  -5   2  23    4.99    3.66   1
  -5   2  23    8.73    5.47   2
  -5   3 -22    5.93    4.70   2
  -5   3 -22    3.91    2.84   1
  -5   3 -22    9.84    5.31   2
  -5   3 -22    5.24    2.90   1
  -5   3 -21    8.79    5.53   2
  -5   3 -21    8.31    3.83   1
  -5   3 -21   12.45    3.13   1
  -5   3 -21    4.65    5.91   2
  -5   3 -20   -3.03    5.92   2
  -5   3 -20   -0.68    3.36   1
  -5   3 -20    3.62    6.98   2
  -5   3 -20   -0.07    4.09   1
  -5   3 -19   15.56    4.08   1
  -5   3 -19   19.76    8.03   2
  -5   3 -19   14.58    7.99   2
  -5   3 -19   20.12    4.03   1
  -5   3 -17   93.62    8.74   2
  -5   3 -17   97.85    5.40   1
  -5   3 -17   81.92    8.97   2
  -5   3 -17   89.93   10.45   2
  -5   3 -17   92.40    9.65   2
  -5   3 -17   98.04    6.06   1
  -5   3 -16   74.10    5.95   1
  -5   3 -16   75.42    5.35   1
  -5   3 -16   64.65    7.83   2
  -5   3 -16   63.56    8.42   2
  -5   3 -16   73.19   10.58   2
  -5   3 -15   41.41    5.60   1
  -5   3 -15   39.59    9.14   2
  -5   3 -15   29.26    9.92   2
  -5   3 -15   39.60    9.81   2
  -5   3 -14    3.36    7.75   2
  -5   3 -14   -4.79    9.26   2
  -5   3 -14   -4.72    5.13   1
  -5   3 -14   -3.24    6.40   2
  -5   3 -14   -0.07    4.52   1
  -5   3 -14   -0.50    7.11   2
  -5   3 -13   -0.01    4.93   1
  -5   3 -13    2.24    8.78   2
  -5   3 -13    5.80    8.74   2
  -5   3 -13    3.86    6.45   2
  -5   3 -13    3.16    7.72   2
  -5   3 -13    1.97    4.39   1
  -5   3 -13    1.54    8.45   2
  -5   3 -12    1.62    4.00   1
  -5   3 -12    2.06    7.40   2
  -5   3 -12   -4.54    8.16   2
  -5   3 -12    6.77    4.18   1
  -5   3 -12    2.94    7.04   2
  -5   3 -12   -1.68    7.13   2
  -5   3 -12    3.24    7.74   2
  -5   3 -11    8.98    8.72   2
  -5   3 -11    7.22    4.13   1
  -5   3 -11   14.89    7.16   2
  -5   3 -11    9.39    6.68   2
  -5   3 -11    3.21    5.95   2
  -5   3 -11    7.34    7.35   2
  -5   3 -11    9.10    3.93   1
  -5   3 -10   29.30    8.79   2
  -5   3 -10   26.56    6.96   2
  -5   3 -10   29.49    7.28   2
  -5   3 -10   28.51    7.49   2
  -5   3 -10   33.61    5.05   1
  -5   3   0    6.81    5.19   2
  -5   3   1   76.08    6.65   2
  -5   3   2  169.71    8.23   2
  -5   3   3  150.91    8.23   2
  -5   3   4   11.40    7.11   2
  -5   3   5    8.30    6.25   2
  -5   3   6   20.88    6.41   2
  -5   3   6   26.66    6.83   2
  -5   3   7   41.77    7.31   2
  -5   3   7   47.29    7.27   2
  -5   3   8  104.40    8.56   2
  -5   3   8   83.67    8.44   2
  -5   3   9   69.32    9.38   2
  -5   3   9   81.48    8.37   2
  -5   3  10    5.46    6.86   2
  -5   3  10    4.18    4.00   1
  -5   3  10   -0.36    7.02   2
  -5   3  10    4.19    6.95   2
  -5   3  10    4.34    4.31   1
  -5   3  10    5.27    3.86   1
  -5   3  10    1.18    6.74   2
  -5   3  10   -4.71    7.87   2
  -5   3  11    2.11    4.35   1
  -5   3  11    1.65    3.86   1
  -5   3  11    5.55    8.22   2
  -5   3  11   -1.28    6.74   2
  -5   3  11    1.38    6.88   2
  -5   3  11    0.24    3.95   1
  -5   3  11    3.32    8.49   2
  -5   3  11    1.05    6.93   2
  -5   3  11    1.57    7.14   2
  -5   3  12    4.41    8.14   2
  -5   3  12    6.25    4.15   1
  -5   3  12    0.56    8.42   2
  -5   3  12    0.95    7.30   2
  -5   3  12   -3.51    7.26   2
  -5   3  12    7.12    8.65   2
  -5   3  12    5.28    4.18   1
  -5   3  13    2.46    4.12   1
  -5   3  13    1.85   10.58   2
  -5   3  13   -1.72    8.81   2
  -5   3  13    9.02    7.76   2
  -5   3  13   -3.47    7.21   2
  -5   3  13    1.00    4.83   1
  -5   3  13    4.65    7.29   2
  -5   3  14   -2.58    4.81   1
  -5   3  14   -1.99    4.89   1
  -5   3  14    4.16    8.71   2
  -5   3  14   -0.51    9.01   2
  -5   3  14   -1.54    4.08   1
  -5   3  15    6.31    5.06   1
  -5   3  15    8.77    5.01   1
  -5   3  15    7.45   11.11   2
  -5   3  15    2.49    4.86   1
  -5   3  15    4.47    8.72   2
  -5   3  16    6.24    9.19   2
  -5   3  16   -2.32    7.14   2
  -5   3  16   -0.75    4.98   1
  -5   3  16    2.56    4.00   1
  -5   3  17   -2.86    5.59   1
  -5   3  17    1.72    4.10   1
  -5   3  17    5.18    9.05   2
  -5   3  19    0.16    8.72   2
  -5   3  19    7.81    4.89   1
  -5   4 -21   -1.44    5.51   2
  -5   4 -21   -4.22    3.39   1
  -5   4 -21    1.28    5.73   2
  -5   4 -20    1.51    5.54   2
  -5   4 -20   -0.09    6.61   2
  -5   4 -20    5.35    3.35   1
  -5   4 -19    0.87    6.36   2
  -5   4 -19    8.94    7.54   2
  -5   4 -19    4.79    3.74   1
  -5   4 -18    3.75    8.31   2
  -5   4 -18   -2.06    6.81   2
  -5   4 -18   -5.79    4.00   1
  -5   4 -17   21.45    5.03   1
  -5   4 -17   12.19    7.59   2
  -5   4 -16   73.82    5.25   1
  -5   4 -16   82.77    5.31   1
  -5   4 -16   80.23    9.40   2
  -5   4 -16   69.28   10.39   2
  -5   4 -16   66.42    8.49   2
  -5   4 -15    3.83    9.50   2
  -5   4 -15   -0.45    6.87   2
  -5   4 -15    4.95    4.40   1
  -5   4 -15    1.07    5.35   1
  -5   4 -15    3.60    6.03   2
  -5   4 -14    6.04    7.33   2
  -5   4 -14   15.51    5.57   1
  -5   4 -14    3.49    5.29   1
  -5   4 -14    8.07    7.26   2
  -5   4 -14    7.59    8.24   2
  -5   4 -14    4.90    9.23   2
  -5   4 -13    4.53    7.22   2
  -5   4 -13   -1.76    5.38   1
  -5   4 -13    3.37    5.33   1
  -5   4 -13    3.40    6.07   2
  -5   4 -13   -3.87    7.62   2
  -5   4 -13    1.72    7.81   2
  -5   4 -12    4.97    7.25   2
  -5   4 -12    9.14    5.12   1
  -5   4 -12    4.55    7.86   2
  -5   4 -12    8.85    7.06   2
  -5   4 -12   -0.54    7.39   2
  -5   4 -12    2.09    5.16   1
  -5   4 -11    5.15    4.21   1
  -5   4 -11    2.05    4.27   1
  -5   4 -11    1.39    7.67   2
  -5   4 -11    5.93    7.26   2
  -5   4 -11    2.96    7.55   2
  -5   4 -10    1.54    7.24   2
  -5   4 -10    0.45    3.96   1
  -5   4 -10   -3.14    6.45   2
  -5   4 -10    3.98    6.90   2
  -5   4 -10   -0.78    8.16   2
  -5   4  -9    3.72    7.83   2
  -5   4  -9    0.10    3.10   1
  -5   4  -9   -1.90    7.80   2
  -5   4  -9    7.11    7.02   2
  -5   4  -9   -1.60    6.52   2
  -5   4  -9   -1.48    6.40   2
  -5   4  -9   -2.15    3.62   1
  -5   4  -8   10.95    7.02   2
  -5   4  -8   15.20    6.88   2
  -5   4  -8    7.65    6.09   2
  -5   4  -8    9.08    3.78   1
  -5   4  -2   44.92    6.37   2
  -5   4  -1   27.18    7.16   2
  -5   4   0    6.22    5.84   2
  -5   4   1    5.70    6.03   2
  -5   4   2   11.53    7.29   2
  -5   4   3  122.54    8.36   2
  -5   4   4    5.16    6.41   2
  -5   4   5   -0.26    6.20   2
  -5   4   6    9.68    6.60   2
  -5   4   6    5.64    6.34   2
  -5   4   7    1.85    8.01   2
  -5   4   7   -1.80    6.44   2
  -5   4   8   -1.70    6.79   2
  -5   4   8    5.19    6.68   2
  -5   4   9    2.66    6.47   2
  -5   4   9    2.75    3.69   1
  -5   4   9   -1.24    3.97   1
  -5   4   9   -1.69    6.43   2
  -5   4   9    2.34    7.46   2
  -5   4   9   -0.39    6.91   2
  -5   4   9    1.45    6.89   2
  -5   4  10   -7.57    5.42   1
  -5   4  10   -4.83    3.81   1
  -5   4  10   -2.08    9.68   2
  -5   4  10    2.93    7.12   2
  -5   4  10   -3.49    6.57   2
  -5   4  10   -2.17    6.48   2
  -5   4  10   -6.12    8.11   2
  -5   4  10   -4.52    5.06   1
  -5   4  11  269.94   12.88   2
  -5   4  11  256.33    6.77   1
  -5   4  11  267.08   13.72   2
  -5   4  11  261.90   13.11   2
  -5   4  11  272.24    7.59   1
  -5   4  12   99.26   11.02   2
  -5   4  12  100.81   10.72   2
  -5   4  13  160.98   12.19   2
  -5   4  14   55.45    8.67   2
  -5   4  14   66.54    6.71   1
  -5   4  14   67.83   12.19   2
  -5   4  15    8.89    5.06   1
  -5   4  15    3.08    9.22   2
  -5   4  16    4.87    9.12   2
  -5   4  16   -0.36    4.84   1
  -5   4  17   10.78   10.54   2
  -5   4  17   10.28    6.06   1
  -5   4  19    6.91    7.87   2
  -5   4  19    4.75    5.12   1
  -5   4  20   25.38    4.04   1
  -5   4  20   23.38    7.38   2
  -5   4  21   17.47    6.86   2
  -5   4  21   15.94    3.88   1
  -5   5 -21   -1.81    4.52   2
  -5   5 -21   -1.15    2.83   1
  -5   5 -21    0.09    2.70   1
  -5   5 -21    0.88    4.85   2
  -5   5 -20    4.32    3.17   1
  -5   5 -20    1.12    5.91   2
  -5   5 -20    2.25    3.48   1
  -5   5 -20   -1.05    5.86   2
  -5   5 -19    4.99    6.94   2
  -5   5 -19   -2.89    6.01   2
  -5   5 -19    0.56    4.04   1
  -5   5 -19    6.02    3.92   1
  -5   5 -18    3.43    6.56   2
  -5   5 -18    3.87    4.48   1
  -5   5 -18   -1.45    6.62   2
  -5   5 -18    0.32    4.33   1
  -5   5 -17   -2.46    8.27   2
  -5   5 -16   15.79    4.47   1
  -5   5 -16   19.15    4.32   1
  -5   5 -16   20.85    7.77   2
  -5   5 -15   56.50    5.62   1
  -5   5 -15   62.05    5.97   1
  -5   5 -15   63.16    9.16   2
  -5   5 -15   62.25   10.14   2
  -5   5 -14   62.34    5.15   1
  -5   5 -14   47.66    8.72   2
  -5   5 -14   45.00    5.24   1
  -5   5 -14   56.64   10.19   2
  -5   5 -13   25.08    8.53   2
  -5   5 -13   22.77    4.80   1
  -5   5 -13   15.25    8.44   2
  -5   5 -13   22.33    5.38   1
  -5   5 -12    1.67    9.15   2
  -5   5 -12    1.93    4.47   1
  -5   5 -12    2.67    8.14   2
  -5   5 -12   -1.55    5.34   1
  -5   5 -12    7.63    8.47   2
  -5   5 -12    0.51    5.83   1
  -5   5 -11    2.57    5.70   1
  -5   5 -11    2.28    9.52   2
  -5   5 -11   -0.44    6.63   2
  -5   5 -11   -1.36    7.72   2
  -5   5 -11    2.01    7.10   2
  -5   5 -11   -0.50    4.36   1
  -5   5 -11    6.86    4.52   1
  -5   5 -10    2.33    7.58   2
  -5   5 -10    7.49    4.42   1
  -5   5 -10    0.63    6.29   2
  -5   5 -10    8.92    4.35   1
  -5   5 -10    4.47    5.48   1
  -5   5 -10    1.16    7.72   2
  -5   5 -10    8.63    7.34   2
  -5   5  -9   -0.13    7.07   2
  -5   5  -9    2.66    5.08   1
  -5   5  -9    5.35    7.53   2
  -5   5  -9    2.05    7.33   2
  -5   5  -9    1.34    6.33   2
  -5   5  -8   18.52    8.88   2
  -5   5  -8   24.21    7.52   2
  -5   5  -8   26.36    9.25   2
  -5   5  -8   21.50    5.04   1
  -5   5  -7   59.96    9.42   2
  -5   5  -7   57.58    7.74   2
  -5   5  -7   59.28    5.37   1
  -5   5  -7   50.59    7.69   2
  -5   5  -7   53.96    8.00   2
  -5   5  -6   28.27    7.52   2
  -5   5  -6   42.51    7.79   2
  -5   5  -6   39.61    4.03   1
  -5   5  -6   30.40    6.89   2
  -5   5  -4   24.05    8.11   2
  -5   5  -3   53.66    7.24   2
  -5   5  -2   75.91    7.96   2
  -5   5   0    8.76    6.59   2
  -5   5   1    5.53    6.51   2
  -5   5   3   -1.44    6.55   2
  -5   5   4   13.47    6.73   2
  -5   5   6   -2.37    6.25   2
  -5   5   6    0.07    6.85   2
  -5   5   7    8.09    9.04   2
  -5   5   7    5.63    7.07   2
  -5   5   7    4.92    4.51   1
  -5   5   7    4.43    8.58   2
  -5   5   7    4.32    6.51   2
  -5   5   8    4.82    4.21   1
  -5   5   8   10.92    7.83   2
  -5   5   8   19.48   10.24   2
  -5   5   8   13.22   11.07   2
  -5   5   8    9.89    6.79   2
  -5   5   9    0.47    6.99   2
  -5   5   9   -4.15    4.74   1
  -5   5   9   -1.04    9.45   2
  -5   5   9   -4.33    8.03   2
  -5   5  10    2.09    9.49   2
  -5   5  10    6.23   11.44   2
  -5   5  10   10.94    8.77   2
  -5   5  10    6.50    4.48   1
  -5   5  11   19.76    5.43   1
  -5   5  11   21.92   12.04   2
  -5   5  11   20.15    4.86   1
  -5   5  11   20.14    8.79   2
  -5   5  12   27.85    6.63   1
  -5   5  12   25.26    8.85   2
  -5   5  12   23.38    5.02   1
  -5   5  13   42.69    5.65   1
  -5   5  13   34.23    9.57   2
  -5   5  14   11.89    5.78   1
  -5   5  14    9.28    5.15   1
  -5   5  14   10.25   10.58   2
  -5   5  15    0.40    4.73   1
  -5   5  15   -2.54    8.61   2
  -5   5  16    2.49    4.66   1
  -5   5  16    5.57    8.60   2
  -5   5  18   -0.55    4.42   1
  -5   5  18    4.94    8.15   2
  -5   5  19   -0.47    4.61   1
  -5   5  19    0.75    7.13   2
  -5   5  20   10.32    3.59   1
  -5   5  21   -3.09    5.97   2
  -5   5  21   -0.17    3.39   1
  -5   6 -20    3.25    5.14   2
  -5   6 -20    2.26    4.85   2
  -5   6 -20    2.85    2.97   1
  -5   6 -20    1.60    3.01   1
  -5   6 -19   -2.69    3.43   1
  -5   6 -19    2.69    3.03   1
  -5   6 -19    3.41    5.19   2
  -5   6 -19   -0.53    5.92   2
  -5   6 -18    2.87    3.34   1
  -5   6 -18   -0.46    5.95   2
  -5   6 -18   -5.36    6.67   2
  -5   6 -18   -0.04    3.98   1
  -5   6 -17    5.67    4.38   1
  -5   6 -17    3.75    6.56   2
  -5   6 -17    7.67    3.79   1
  -5   6 -16    4.40    3.85   1
  -5   6 -16    4.75    6.98   2
  -5   6 -14    5.85    9.31   2
  -5   6 -14    1.58    8.94   2
  -5   6 -14    7.82    4.30   1
  -5   6 -13   -0.64    8.11   2
  -5   6 -13    3.23    4.47   1
  -5   6 -13    7.64    4.40   1
  -5   6 -13    6.73    7.63   2
  -5   6 -12    3.54    9.19   2
  -5   6 -12    3.09    4.37   1
  -5   6 -12   -1.63    9.53   2
  -5   6 -12    7.02    5.56   1
  -5   6 -11    5.74    5.19   1
  -5   6 -11    8.57    8.27   2
  -5   6 -11    3.08    4.72   1
  -5   6 -11    5.59    8.33   2
  -5   6 -11    3.66    7.06   2
  -5   6 -10   23.84    6.21   1
  -5   6 -10   24.87    4.85   1
  -5   6 -10   34.42    8.67   2
  -5   6 -10   36.31    9.08   2
  -5   6 -10   25.38    4.81   1
  -5   6  -9   69.20    8.76   2
  -5   6  -9   63.01    5.58   1
  -5   6  -9   67.45    6.17   1
  -5   6  -9   54.72   10.35   2
  -5   6  -9   62.43   10.43   2
  -5   6  -8   24.65    9.59   2
  -5   6  -8   13.63    6.13   1
  -5   6  -8   33.61    8.53   2
  -5   6  -8   25.84    8.00   2
  -5   6  -8   16.30    5.25   1
  -5   6  -7   65.83   10.38   2
  -5   6  -7   65.41    5.21   1
  -5   6  -7   71.84    9.36   2
  -5   6  -7   62.74    5.33   1
  -5   6  -6  197.95    7.12   1
  -5   6  -6  208.99   11.91   2
  -5   6  -6  192.60    7.35   1
  -5   6  -6  182.05   12.02   2
  -5   6  -6  184.94   11.09   2
  -5   6  -5  176.68   11.05   2
  -5   6  -5  189.39    7.12   1
  -5   6  -5  190.05   12.43   2
  -5   6  -5  193.42    6.31   1
  -5   6  -5  195.30    6.41   1
  -5   6  -4   97.39    5.32   1
  -5   6  -4   93.26    9.49   2
  -5   6  -4   80.25    9.83   2
  -5   6  -4   94.79   10.71   2
  -5   6  -3    8.58    7.61   2
  -5   6  -3   17.26    7.52   2
  -5   6  -2    8.91    9.48   2
  -5   6  -2   -5.02    8.71   2
  -5   6  -2   -4.07    7.25   2
  -5   6  -2    2.46    4.68   1
  -5   6  -1   21.54    8.28   2
  -5   6  -1   18.75    4.24   1
  -5   6  -1   19.98    8.93   2
  -5   6  -1   23.79    8.03   2
  -5   6   0   68.07    4.95   1
  -5   6   0   76.92    9.66   2
  -5   6   0   79.66   10.38   2
  -5   6   1   73.43    9.50   2
  -5   6   1   77.54    5.80   1
  -5   6   1   76.60    9.85   2
  -5   6   2    8.83    8.05   2
  -5   6   2   -2.05    6.97   2
  -5   6   2    0.29    8.36   2
  -5   6   2   -4.01    4.28   1
  -5   6   3   12.20    8.69   2
  -5   6   3   13.00    8.66   2
  -5   6   3    7.07    4.34   1
  -5   6   3    6.42    8.74   2
  -5   6   4   48.32    5.03   1
  -5   6   4   69.59   10.47   2
  -5   6   4   60.32    8.20   2
  -5   6   5   74.72   12.13   2
  -5   6   5   68.81    8.53   2
  -5   6   5   62.71    6.13   1
  -5   6   5   70.38   11.86   2
  -5   6   6   34.63   11.50   2
  -5   6   6   31.36    7.77   2
  -5   6   6   29.50    9.84   2
  -5   6   6   22.69    5.11   1
  -5   6   7   -2.91    9.57   2
  -5   6   7   -0.90    4.83   1
  -5   6   7    7.60   11.46   2
  -5   6   7    1.42    7.17   2
  -5   6   8    8.80    7.73   2
  -5   6   8    5.65    4.25   1
  -5   6   8    4.38    7.57   2
  -5   6   8    5.98   11.91   2
  -5   6   8   -2.20   12.07   2
  -5   6   9   -1.86    4.38   1
  -5   6   9   -0.62    5.05   1
  -5   6   9   -2.23    9.71   2
  -5   6   9   -4.08   10.05   2
  -5   6   9    3.60    7.98   2
  -5   6  10   62.50   11.23   2
  -5   6  10   53.11    5.95   1
  -5   6  10   49.53    9.33   2
  -5   6  12  130.74   11.29   2
  -5   6  12  148.36    7.42   1
  -5   6  12  131.09   14.99   2
  -5   6  13   55.73    5.39   1
  -5   6  13   50.23   11.27   2
  -5   6  13   47.04    9.60   2
  -5   6  13   58.07    7.08   1
  -5   6  14   10.20    5.52   1
  -5   6  14   14.15    8.69   2
  -5   6  14   12.73    6.24   1
  -5   6  15    4.30    4.56   1
  -5   6  15    6.72    8.23   2
  -5   6  16   -0.61    5.14   1
  -5   6  18    4.30    7.07   2
  -5   6  18   -3.30    3.91   1
  -5   6  19   -0.54    4.16   1
  -5   6  19    4.55    7.41   2
  -5   6  20    0.01    3.09   1
  -5   6  20    0.84    5.67   2
  -5   7 -18    5.35    3.34   1
  -5   7 -18    5.83    3.41   1
  -5   7 -18    6.03    5.78   2
  -5   7 -17   -1.66    3.15   1
  -5   7 -17    2.38    6.42   2
  -5   7 -16    2.80    3.03   1
  -5   7 -16    0.82    5.72   2
  -5   7 -16   -0.68    3.52   1
  -5   7 -16    1.24    3.49   1
  -5   7 -16    3.45    6.29   2
  -5   7 -15    4.75    3.95   1
  -5   7 -15    5.59    3.88   1
  -5   7 -15    1.57    3.93   1
  -5   7 -15    4.95    6.64   2
  -5   7 -15   -2.06    6.46   2
  -5   7 -14    2.15    3.95   1
  -5   7 -14   -1.10    6.95   2
  -5   7 -14    0.92    8.41   2
  -5   7 -12   -0.67    4.37   1
  -5   7 -12   -2.09    8.83   2
  -5   7 -12    2.63    7.74   2
  -5   7 -11   11.04    8.28   2
  -5   7 -11    7.96    5.13   1
  -5   7 -11    6.65    7.59   2
  -5   7 -10   20.34    5.77   1
  -5   7 -10   22.53   10.03   2
  -5   7 -10   19.74    9.66   2
  -5   7  -9   12.59    8.30   2
  -5   7  -9   16.17    4.81   1
  -5   7  -9   12.59    9.52   2
  -5   7  -9   13.64    8.63   2
  -5   7  -8   -1.76    5.38   1
  -5   7  -8    1.23    9.60   2
  -5   7  -8    1.20    7.37   2
  -5   7  -8   -6.90    5.37   1
  -5   7  -7   -6.28    8.27   2
  -5   7  -7   -0.54    5.28   1
  -5   7  -7   -2.14    5.39   1
  -5   7  -7   -1.18    8.79   2
  -5   7  -7    1.64    8.18   2
  -5   7  -6   13.95    4.68   1
  -5   7  -6   11.09    5.31   1
  -5   7  -6   18.49    8.54   2
  -5   7  -6   13.16    8.70   2
  -5   7  -6   10.13    7.85   2
  -5   7  -5   76.22    9.44   2
  -5   7  -5   83.21    5.84   1
  -5   7  -5   81.60   11.15   2
  -5   7  -5   78.86    5.43   1
  -5   7  -4  139.38   12.26   2
  -5   7  -4  152.84    6.98   1
  -5   7  -4  131.47   10.78   2
  -5   7  -4  153.38    6.65   1
  -5   7  -3  164.47    6.87   1
  -5   7  -3  143.09   11.14   2
  -5   7  -3  150.01   10.46   2
  -5   7  -2  117.83   10.23   2
  -5   7  -2  114.91   10.75   2
  -5   7  -2  133.65    6.15   1
  -5   7  -1   93.16    5.62   1
  -5   7  -1   87.48    9.62   2
  -5   7  -1   70.36    9.99   2
  -5   7   0   65.84    5.22   1
  -5   7   0   63.91    9.69   2
  -5   7   0   59.33    9.43   2
  -5   7   0   62.83   10.05   2
  -5   7   0   61.14    5.71   1
  -5   7   1   71.21    5.37   1
  -5   7   1   81.47    9.48   2
  -5   7   1   79.22   10.82   2
  -5   7   2   70.32   10.24   2
  -5   7   2   74.16   10.71   2
  -5   7   2   68.76   10.49   2
  -5   7   3   18.03   10.63   2
  -5   7   3   20.34    9.82   2
  -5   7   3   10.15    7.61   2
  -5   7   4    2.62    4.71   1
  -5   7   4   -2.85   10.89   2
  -5   7   4    2.07    8.92   2
  -5   7   5    3.78    5.64   1
  -5   7   5    6.58    9.73   2
  -5   7   5   -4.33    9.10   2
  -5   7   6   10.18   10.13   2
  -5   7   6    4.18    4.91   1
  -5   7   6    1.87    9.55   2
  -5   7   7   26.25    5.39   1
  -5   7   7   19.43   10.37   2
  -5   7   7   23.88   10.54   2
  -5   7   8   34.66   12.43   2
  -5   7   8   37.73   12.69   2
  -5   7   9    3.97    5.20   1
  -5   7   9   11.55   10.49   2
  -5   7   9   10.93   10.58   2
  -5   7  10    9.95    6.27   1
  -5   7  10    3.07   10.25   2
  -5   7  11    8.51    5.27   1
  -5   7  11   12.64    9.38   2
  -5   7  11   13.55   10.62   2
  -5   7  11   14.18    9.92   2
  -5   7  12    8.34    7.97   2
  -5   7  12    1.60    5.25   1
  -5   7  12   -0.07   11.07   2
  -5   7  12    1.91    4.48   1
  -5   7  14    3.19   10.41   2
  -5   7  15    0.04    4.70   1
  -5   7  15   -0.20    8.58   2
  -5   7  15   -0.77    8.36   2
  -5   7  15    3.53    4.87   1
  -5   7  16    6.17    4.11   1
  -5   7  16    3.69    3.92   1
  -5   7  16   -2.23    6.77   2
  -5   7  17    3.20    4.18   1
  -5   7  17    2.99    6.39   2
  -5   7  18    6.90    3.38   1
  -5   7  18    9.83    6.03   2
  -5   7  18    4.31    3.27   1
  -5   7  19    3.15    3.44   1
  -5   7  19    9.89    5.92   2
  -5   8 -16   34.60    3.74   1
  -5   8 -16   28.45    6.25   2
  -5   8 -15    0.96    3.23   1
  -5   8 -15    6.51    6.46   2
  -5   8 -15    7.38    3.34   1
  -5   8 -15    7.20    6.41   2
  -5   8 -15    0.96    3.16   1
  -5   8 -15    4.88    5.34   2
  -5   8 -14   -0.88    5.31   2
  -5   8 -14    1.29    3.43   1
  -5   8 -14    1.31    6.95   2
  -5   8 -14   -0.83    5.98   2
  -5   8 -14   -1.23    3.53   1
  -5   8 -13    0.12    4.51   1
  -5   8 -13   -2.53    3.93   1
  -5   8 -13    4.13    7.58   2
  -5   8 -13    7.08    7.68   2
  -5   8 -13    2.79    6.78   2
  -5   8 -12   -1.21    6.56   2
  -5   8 -12   -4.20    4.69   1
  -5   8 -12   -4.13    4.55   1
  -5   8 -12   -0.98    7.39   2
  -5   8 -11    1.99    4.43   1
  -5   8 -11    3.63    7.96   2
  -5   8  -9   -0.75    4.16   1
  -5   8  -9   -3.49    5.28   1
  -5   8  -9    0.97    7.92   2
  -5   8  -9    3.48    7.71   2
  -5   8  -8   -2.35    8.09   2
  -5   8  -8    4.66    4.49   1
  -5   8  -8    2.12    4.35   1
  -5   8  -7  349.22    7.95   1
  -5   8  -7  368.15    8.31   1
  -5   8  -7  357.58   15.12   2
  -5   8  -7  341.63   13.85   2
  -5   8  -6    8.95    4.85   1
  -5   8  -6   16.33   10.00   2
  -5   8  -6   16.63    7.84   2
  -5   8  -6    0.05    9.55   2
  -5   8  -6   10.67    4.60   1
  -5   8  -5    5.19    4.73   1
  -5   8  -5    7.78    4.66   1
  -5   8  -5   -2.32    7.66   2
  -5   8  -4   12.95   10.28   2
  -5   8  -4   11.34    7.96   2
  -5   8  -4   10.61    4.74   1
  -5   8  -3   33.77    5.97   1
  -5   8  -3   27.59    8.61   2
  -5   8  -2   23.87    4.96   1
  -5   8  -2   22.43   10.13   2
  -5   8  -1    4.71    5.63   1
  -5   8  -1    8.11    8.62   2
  -5   8  -1    0.51    7.73   2
  -5   8   0    0.10    8.50   2
  -5   8   0    1.11    7.98   2
  -5   8   1    6.70    9.00   2
  -5   8   1    0.09    9.73   2
  -5   8   2  112.40   11.52   2
  -5   8   3   39.89   10.07   2
  -5   8   3   42.09    5.19   1
  -5   8   4   47.74    6.10   1
  -5   8   4   49.95   10.09   2
  -5   8   4   57.74   12.18   2
  -5   8   5   53.88   10.93   2
  -5   8   5   39.79   11.53   2
  -5   8   6   53.38   10.95   2
  -5   8   7   33.64   12.09   2
  -5   8   8   10.45    5.07   1
  -5   8   8   12.87    9.63   2
  -5   8   9    4.05    5.77   1
  -5   8   9   -4.43   10.55   2
  -5   8   9    1.26   11.82   2
  -5   8  10   -4.28    4.75   1
  -5   8  11    2.00    9.01   2
  -5   8  12   15.30   10.04   2
  -5   8  12   15.17    9.07   2
  -5   8  13   -1.46    8.82   2
  -5   8  13    7.64    8.63   2
  -5   8  14   -0.94    4.97   1
  -5   8  14    1.93    4.34   1
  -5   8  14    2.93    8.91   2
  -5   8  14   -0.12    7.83   2
  -5   8  15   27.67    4.69   1
  -5   8  15   21.01    4.25   1
  -5   8  15   24.98    8.16   2
  -5   8  15   20.22    7.30   2
  -5   8  16   21.03    3.96   1
  -5   8  16   25.68    6.88   2
  -5   8  17    3.33    3.32   1
  -5   8  17    2.55    3.11   1
  -5   8  17    0.80    5.71   2
  -5   9 -14    2.79    5.22   2
  -5   9 -14   -1.48    5.26   2
  -5   9 -14    3.14    3.15   1
  -5   9 -14    2.24    2.80   1
  -5   9 -13    1.92    4.94   2
  -5   9 -13   -1.26    3.02   1
  -5   9 -13    0.53    4.98   2
  -5   9 -13   -0.89    3.07   1
  -5   9 -13   -3.21    2.87   1
  -5   9 -13   -1.23    5.88   2
  -5   9 -12   -1.12    5.58   2
  -5   9 -12   -1.08    3.30   1
  -5   9 -12    0.48    5.56   2
  -5   9 -12   -0.31    6.32   2
  -5   9 -12   -3.39    3.28   1
  -5   9 -11    1.66    7.04   2
  -5   9 -11   -0.56    5.90   2
  -5   9 -11    0.76    5.73   2
  -5   9 -10    8.20    3.80   1
  -5   9 -10    6.94    3.77   1
  -5   9 -10    9.03    6.45   2
  -5   9 -10   12.85    7.59   2
  -5   9 -10    5.15    6.12   2
  -5   9 -10    6.34    6.04   2
  -5   9 -10    9.85    3.44   1
  -5   9  -9    5.25    4.17   1
  -5   9  -9    5.95    6.04   2
  -5   9  -9    4.35    7.84   2
  -5   9  -9    7.53    4.65   1
  -5   9  -9    9.61    4.58   1
  -5   9  -9    3.81    6.77   2
  -5   9  -8    5.52    3.98   1
  -5   9  -8    1.47    4.15   1
  -5   9  -8    7.10    6.30   2
  -5   9  -8    0.02    6.98   2
  -5   9  -7    0.75    7.34   2
  -5   9  -7    1.22    4.30   1
  -5   9  -3   -2.40    7.46   2
  -5   9  -2   -1.86    8.74   2
  -5   9  -1   -0.18    4.57   1
  -5   9  -1   -2.44    7.73   2
  -5   9   0    4.40    4.75   1
  -5   9   0   -1.66    7.86   2
  -5   9   1    2.13    7.58   2
  -5   9   1    6.52    4.77   1
  -5   9   1    3.46    8.07   2
  -5   9   2    3.93    8.31   2
  -5   9   2   -0.86    7.81   2
  -5   9   3   11.28   10.05   2
  -5   9   3   14.02    8.14   2
  -5   9   4   20.97    8.90   2
  -5   9   8    7.00    8.60   2
  -5   9   8    3.42    8.16   2
  -5   9   8   -3.26    4.44   1
  -5   9   9   -2.96    4.34   1
  -5   9   9   -0.80    9.34   2
  -5   9   9    0.21    9.32   2
  -5   9  10   -4.02    8.95   2
  -5   9  10    5.51    4.31   1
  -5   9  11   -1.88    3.98   1
  -5   9  11    1.28    8.50   2
  -5   9  11   -0.18    7.24   2
  -5   9  12   -1.80    4.45   1
  -5   9  12    4.15    7.02   2
  -5   9  12    4.27    7.80   2
  -5   9  13    2.09    4.16   1
  -5   9  13    3.69    6.40   2
  -5  10 -10   -4.76    4.69   2
  -5  10 -10   -0.28    2.64   1
  -5  10 -10   -0.56    3.23   1
  -5  10 -10   -1.28    5.22   2
  -5  10 -10   -1.93    4.48   2
  -5  10  -9   -2.64    2.91   1
  -5  10  -9   -1.83    3.02   1
  -5  10  -9    2.00    4.98   2
  -5  10  -9   -4.27    5.07   2
  -5  10  -9   -1.35    4.28   2
  -5  10  -9   -1.21    5.66   2
  -5  10  -9   -2.92    3.02   1
  -5  10  -8   -1.47    3.24   1
  -5  10  -8   -1.70    5.99   2
  -5  10  -8    2.01    3.80   1
  -5  10  -8    1.79    5.49   2
  -5  10  -8   -2.12    5.70   2
  -5  10  -7    3.78    6.55   2
  -5  10  -7    3.35    5.65   2
  -5  10  -7    4.61    4.02   1
  -5  10  -7    2.84    5.48   2
  -5  10  -7    1.21    3.76   1
  -5  10  -7    2.78    3.53   1
  -5  10  -7    3.70    5.77   2
  -5  10  -6   -1.91    4.16   1
  -5  10  -6   -0.69    3.89   1
  -5  10  -6    2.43    6.05   2
  -5  10  -5    0.54    6.16   2
  -5  10  -5    0.87    4.16   1
  -5  10  -4    1.22    3.75   1
  -5  10  -4   -1.09    3.53   1
  -5  10  -4   -3.38    7.29   2
  -5  10  -3    3.55    6.28   2
  -5  10  -3   -1.71    6.38   2
  -5  10  -3    6.52    4.46   1
  -5  10  -3    2.42    3.84   1
  -5  10  -3   -0.98    6.39   2
  -5  10  -2    3.34    7.62   2
  -5  10  -2    2.11    7.68   2
  -5  10  -1   12.01    6.83   2
  -5  10  -1    5.57    6.72   2
  -5  10  -1    9.42    4.09   1
  -5  10   0    3.49    6.96   2
  -5  10   0    3.78    6.83   2
  -5  10   1   41.94    4.37   1
  -5  10   2   18.77    7.50   2
  -5  10   3    1.94    6.52   2
  -5  10   3    1.56    8.31   2
  -5  10   3   -3.65    3.82   1
  -5  10   4    4.62    7.13   2
  -5  10   4   -2.58    7.67   2
  -5  10   5    5.61    7.04   2
  -5  10   6   16.45    6.98   2
  -5  10   6   20.74    8.12   2
  -5  10   7   10.90    6.85   2
  -5  10   7   13.52    7.70   2
  -5  10   8    5.82    6.31   2
  -5  10   8    2.96    6.40   2
  -5  10   9    1.29    3.90   1
  -5  10   9    3.01    5.85   2
  -5  10   9    1.87    6.10   2
  -5  10  10    4.97    3.76   1
  -5  10  10   10.45    6.39   2
  -5  10  10    1.74    5.89   2
  -5  11  -3   -2.91    4.54   2
  -5  11  -2   -0.62    2.88   1
  -5  11  -2    1.04    5.44   2
  -5  11  -2   -1.07    2.80   1
  -5  11  -1    1.72    5.07   2
  -5  11  -1    0.91    2.80   1
  -5  11  -1    0.46    2.91   1
  -5  11  -1    2.70    5.23   2
  -5  11   0    6.67    3.00   1
  -5  11   0    0.05    5.40   2
  -5  11   0    2.80    5.18   2
  -5  11   0    5.88    5.68   2
  -5  11   1    4.44    3.28   1
  -5  11   1   -1.85    5.79   2
  -5  11   1    3.14    4.70   2
  -5  11   1    0.22    3.46   1
  -5  11   2   -1.43    2.93   1
  -5  11   2    2.74    4.91   2
  -5  11   2   -2.42    3.15   1
  -5  11   3    0.09    5.64   2
  -5  11   3   -0.51    3.27   1
  -4  -7  10    0.81    7.30   2
  -4  -7  11    3.16    6.83   2
  -4  -7  11    3.78    3.41   1
  -4  -7  11    0.82    6.29   2
  -4  -7  11    3.05    6.43   2
  -4  -7  11    9.29    6.91   2
  -4  -7  11   -0.44    3.03   1
  -4  -7  12    1.86    3.13   1
  -4  -7  12    1.97    6.27   2
  -4  -7  12    1.46    2.95   1
  -4  -7  12   -1.85    6.61   2
  -4  -7  12   -3.30    6.41   2
  -4  -7  12   -0.50    6.46   2
  -4  -7  12   -0.36    6.27   2
  -4  -7  13    0.56    3.04   1
  -4  -7  13    2.70    2.86   1
  -4  -7  13    3.95    5.19   2
  -4  -7  13    4.60    5.80   2
  -4  -7  13    2.90    5.64   2
  -4  -7  13    2.35    6.36   2
  -4  -7  14   19.11    5.39   2
  -4  -7  14   16.23    5.45   2
  -4  -7  14   22.92    5.83   2
  -4  -7  14   18.28    5.17   2
  -4  -7  14   13.03    2.80   1
  -4  -6 -16    5.37    5.27   2
  -4  -6 -16    4.99    2.88   1
  -4  -6 -16    2.88    2.66   1
  -4  -6 -16    5.21    5.09   2
  -4  -6 -15   22.61    3.47   1
  -4  -6 -15   18.99    3.61   1
  -4  -6 -15   19.87    6.21   2
  -4  -6 -15   18.67    6.28   2
  -4  -6 -14   10.74    3.99   1
  -4  -6 -14    8.76    7.01   2
  -4  -6 -14   13.38    7.61   2
  -4  -6 -14   13.69    6.74   2
  -4  -6 -14   13.25    3.85   1
  -4  -6 -13    9.35    3.73   1
  -4  -6 -13   16.77    4.44   1
  -4  -6 -13    8.43    8.36   2
  -4  -6 -13   15.76    7.32   2
  -4  -6 -12    6.53    4.00   1
  -4  -6 -12   12.36    4.52   1
  -4  -6 -12    0.72    8.94   2
  -4  -6 -12   -0.28    8.71   2
  -4  -6 -11   -0.35    4.75   1
  -4  -6 -11   -2.57    8.64   2
  -4  -6 -11   -1.68    4.47   1
  -4  -6 -11   -1.91    8.69   2
  -4  -6 -10    1.64    3.93   1
  -4  -6 -10   -1.75    8.79   2
  -4  -6 -10   11.90    4.15   1
  -4  -6   8   -5.11    8.21   2
  -4  -6   9   33.62    9.12   2
  -4  -6   9   28.59    9.28   2
  -4  -6   9   27.33   10.45   2
  -4  -6  10   49.58   10.80   2
  -4  -6  11    6.58    8.38   2
  -4  -6  11   11.56    9.71   2
  -4  -6  11    2.50    7.55   2
  -4  -6  12  167.21    5.78   1
  -4  -6  12  167.51    6.15   1
  -4  -6  12  186.82   11.44   2
  -4  -6  12  174.89   11.22   2
  -4  -6  12  178.48   11.22   2
  -4  -6  12  184.59   11.96   2
  -4  -6  12  172.84   11.43   2
  -4  -6  13   65.61    5.49   1
  -4  -6  13   65.41    9.98   2
  -4  -6  13   68.61   10.13   2
  -4  -6  13   59.99    8.78   2
  -4  -6  13   63.78    8.94   2
  -4  -6  13   59.18    8.36   2
  -4  -6  13   68.08    8.78   2
  -4  -6  13   62.08    4.53   1
  -4  -6  14   34.28    4.59   1
  -4  -6  14   39.34    7.84   2
  -4  -6  14   39.08    8.08   2
  -4  -6  14   40.91    7.64   2
  -4  -6  14   32.19    4.21   1
  -4  -6  15   26.77    7.22   2
  -4  -6  15   31.76    3.38   1
  -4  -6  15   34.75    8.15   2
  -4  -6  15   37.04    7.33   2
  -4  -6  15   31.11    7.09   2
  -4  -6  15   31.40    7.21   2
  -4  -6  15   29.83    3.99   1
  -4  -6  15   33.54    6.96   2
  -4  -6  16   43.90    4.11   1
  -4  -6  16   40.57    3.11   1
  -4  -6  16   36.45    6.67   2
  -4  -6  16   35.82    6.54   2
  -4  -6  16   37.90    6.72   2
  -4  -6  16   39.05    5.68   2
  -4  -6  16   41.69    7.41   2
  -4  -6  16   35.45    7.28   2
  -4  -6  16   46.40    3.93   1
  -4  -6  17   18.28    3.28   1
  -4  -6  17   19.94    6.09   2
  -4  -6  17   20.15    5.22   2
  -4  -6  17   22.36    6.42   2
  -4  -6  17   16.88    2.51   1
  -4  -6  17   18.17    6.43   2
  -4  -6  17   20.06    3.52   1
  -4  -5 -18    1.13    5.91   2
  -4  -5 -18    3.17    3.02   1
  -4  -5 -18    1.91    2.28   1
  -4  -5 -18    0.84    6.21   2
  -4  -5 -18    1.30    3.25   1
  -4  -5 -17   15.22    7.54   2
  -4  -5 -17    7.78    7.39   2
  -4  -5 -17    9.54    3.85   1
  -4  -5 -17    5.56    2.46   1
  -4  -5 -16   -0.07    3.11   1
  -4  -5 -16   -2.53    3.72   1
  -4  -5 -16    2.60    6.89   2
  -4  -5 -16   -0.84    6.91   2
  -4  -5 -16   -0.54    3.74   1
  -4  -5 -16   -1.82    6.63   2
  -4  -5 -15   -0.47    3.93   1
  -4  -5 -15    6.00    7.35   2
  -4  -5 -15   -0.65    7.69   2
  -4  -5 -15    2.58    7.48   2
  -4  -5 -15   -0.10    2.98   1
  -4  -5 -14    5.36    5.04   1
  -4  -5 -14    8.81    8.10   2
  -4  -5 -14    4.94    5.15   1
  -4  -5 -14    4.76    9.46   2
  -4  -5 -12    4.82    8.78   2
  -4  -5 -12   -5.60    5.59   1
  -4  -5 -12    4.65    4.76   1
  -4  -5 -12    7.22   10.72   2
  -4  -5 -11   -0.90    5.82   1
  -4  -5 -11    0.38    8.50   2
  -4  -5 -11    3.11    4.95   1
  -4  -5 -11    7.08    9.37   2
  -4  -5 -11   -1.67    8.95   2
  -4  -5 -10   -2.13   10.61   2
  -4  -5 -10    2.93    9.23   2
  -4  -5 -10    1.80    4.98   1
  -4  -5 -10    1.89    5.89   1
  -4  -5 -10    2.24    8.26   2
  -4  -5  -9    1.53    5.03   1
  -4  -5  -9   -1.09    5.85   1
  -4  -5  -9   -8.66    9.22   2
  -4  -5  -9    0.96    9.13   2
  -4  -5  -8    1.17    5.69   1
  -4  -5  -8    1.57   10.64   2
  -4  -5  -8   11.70   10.63   2
  -4  -5  -8    6.98    4.82   1
  -4  -5  -7   -0.70   10.76   2
  -4  -5  -7   -2.15    4.75   1
  -4  -5   6    2.97   10.20   2
  -4  -5   6    5.75   10.34   2
  -4  -5   6   -0.13    9.90   2
  -4  -5   6    0.41    5.79   1
  -4  -5   7    7.36    9.04   2
  -4  -5   7    5.55    5.82   1
  -4  -5   7    4.22    8.71   2
  -4  -5   7    7.33   10.67   2
  -4  -5   7    9.09   10.30   2
  -4  -5   8    4.45   11.19   2
  -4  -5   8    5.35    8.88   2
  -4  -5   8    0.28   10.72   2
  -4  -5   8   -2.29   10.16   2
  -4  -5   8    0.91    8.55   2
  -4  -5   8   -1.86    4.58   1
  -4  -5   8    0.44    6.21   1
  -4  -5   8    0.35    9.28   2
  -4  -5   9    4.76    8.52   2
  -4  -5   9    7.29   10.79   2
  -4  -5   9    1.52    9.23   2
  -4  -5   9    2.10   10.71   2
  -4  -5   9   10.84    9.40   2
  -4  -5   9    3.43    5.86   1
  -4  -5   9    6.10   10.73   2
  -4  -5   9    4.44    5.55   1
  -4  -5   9    8.61   10.68   2
  -4  -5  10    0.60    8.77   2
  -4  -5  10    4.01   10.78   2
  -4  -5  10   -1.53    8.68   2
  -4  -5  10    2.29    5.20   1
  -4  -5  10    1.29    8.98   2
  -4  -5  10    2.72    5.52   1
  -4  -5  10    4.68    9.32   2
  -4  -5  10   -6.82    8.76   2
  -4  -5  10    4.67    8.93   2
  -4  -5  11    2.18    4.81   1
  -4  -5  11   -1.86    9.07   2
  -4  -5  11    7.91    8.97   2
  -4  -5  11    2.71   10.70   2
  -4  -5  11    2.69   10.26   2
  -4  -5  11    0.56   10.90   2
  -4  -5  11   -6.21    4.32   1
  -4  -5  11    4.67    9.21   2
  -4  -5  12    1.60    8.70   2
  -4  -5  12    7.56   10.32   2
  -4  -5  12   -0.70    5.26   1
  -4  -5  12    3.46    4.88   1
  -4  -5  12    8.47    8.01   2
  -4  -5  12    3.01    8.70   2
  -4  -5  12    4.47    8.59   2
  -4  -5  12    2.70    8.93   2
  -4  -5  12    4.10    4.83   1
  -4  -5  13   29.61    5.16   1
  -4  -5  13   30.59    9.19   2
  -4  -5  13   29.06   10.93   2
  -4  -5  13   24.02    9.17   2
  -4  -5  13   31.61    9.18   2
  -4  -5  13   40.35    5.52   1
  -4  -5  13   30.26   10.73   2
  -4  -5  13   41.26    8.59   2
  -4  -5  13   34.18   10.84   2
  -4  -5  14    1.47    8.29   2
  -4  -5  15   10.91    5.09   1
  -4  -5  15   -2.98    7.70   2
  -4  -5  15    5.37    7.66   2
  -4  -5  15    3.96    8.65   2
  -4  -5  15    0.20    7.76   2
  -4  -5  15   -1.14    9.58   2
  -4  -5  15    1.61    9.05   2
  -4  -5  15    1.22    8.12   2
  -4  -5  15    2.35    7.54   2
  -4  -5  15   -2.89    5.09   1
  -4  -5  15    6.00    6.29   2
  -4  -5  16    5.86    3.92   1
  -4  -5  16    2.44    7.25   2
  -4  -5  16    5.55    8.92   2
  -4  -5  16    6.30    7.80   2
  -4  -5  16    4.91    6.91   2
  -4  -5  16    5.11    7.07   2
  -4  -5  16   -0.76    7.09   2
  -4  -5  16    5.23    7.29   2
  -4  -5  16    5.97    4.11   1
  -4  -5  16    8.21    7.43   2
  -4  -5  17    2.79    7.74   2
  -4  -5  17   -0.26    6.52   2
  -4  -5  17    3.00    8.14   2
  -4  -5  17    0.29    4.14   1
  -4  -5  17    0.55    3.45   1
  -4  -5  17    2.04    7.66   2
  -4  -5  17    6.12    6.46   2
  -4  -5  17   -0.22    6.91   2
  -4  -5  17   -0.31    7.88   2
  -4  -5  17   -1.06    4.31   1
  -4  -5  17    1.09    7.78   2
  -4  -5  17    4.36    6.53   2
  -4  -5  18    3.27    4.04   1
  -4  -5  18    4.34    3.80   1
  -4  -5  18    3.49    7.02   2
  -4  -5  18    2.55    7.11   2
  -4  -5  18   -1.80    6.86   2
  -4  -5  18   -2.78    6.83   2
  -4  -5  18   -5.08    6.14   2
  -4  -5  18   -0.65    7.23   2
  -4  -5  18   -2.05    7.05   2
  -4  -5  18    1.62    3.04   1
  -4  -5  18    1.57    5.64   2
  -4  -5  19   12.90    5.75   2
  -4  -5  19    9.73    5.65   2
  -4  -5  19   13.68    4.57   2
  -4  -5  19    7.21    5.82   2
  -4  -5  19   15.40    6.34   2
  -4  -5  19   14.64    6.59   2
  -4  -5  19   14.74    5.58   2
  -4  -5  19   10.85    5.53   2
  -4  -5  19   12.05    3.23   1
  -4  -5  19    7.93    5.66   2
  -4  -5  19   11.18    3.25   1
  -4  -4 -20    1.51    2.26   1
  -4  -4 -20    2.19    2.76   1
  -4  -4 -20    3.89    5.38   2
  -4  -4 -20   -0.72    5.29   2
  -4  -4 -20   -3.27    5.77   2
  -4  -4 -19    2.16    3.04   1
  -4  -4 -19    0.34    6.97   2
  -4  -4 -19   -1.00    5.06   2
  -4  -4 -19   -3.32    3.82   1
  -4  -4 -19   -2.68    6.09   2
  -4  -4 -19   -2.94    3.62   1
  -4  -4 -19    2.58    5.88   2
  -4  -4 -19   -1.37    5.85   2
  -4  -4 -19    0.27    2.56   1
  -4  -4 -18    4.67    4.07   1
  -4  -4 -18   -1.14    5.97   2
  -4  -4 -18   -1.52    6.46   2
  -4  -4 -18   -0.13    6.56   2
  -4  -4 -18   -2.03    7.57   2
  -4  -4 -18    2.38    3.70   1
  -4  -4 -18    7.46    3.63   1
  -4  -4 -17   -3.00    4.03   1
  -4  -4 -17   -0.41    3.65   1
  -4  -4 -17   -1.20    6.72   2
  -4  -4 -17   -0.72    7.31   2
  -4  -4 -17   -0.88    3.89   1
  -4  -4 -17   -1.46    7.80   2
  -4  -4 -17   -1.50    8.24   2
  -4  -4 -17   -1.10    4.00   1
  -4  -4 -16    6.98    9.19   2
  -4  -4 -16    8.18    4.22   1
  -4  -4 -16    5.91    4.59   1
  -4  -4 -16    7.66    8.48   2
  -4  -4 -14    3.21    4.60   1
  -4  -4 -14    2.94    8.59   2
  -4  -4 -14    3.60    8.52   2
  -4  -4 -14    8.31    5.48   1
  -4  -4 -14    4.06    4.69   1
  -4  -4 -14    6.79    9.95   2
  -4  -4 -14    5.26    9.42   2
  -4  -4 -13   53.49   10.14   2
  -4  -4 -13   68.15    5.72   1
  -4  -4 -13   66.69   10.72   2
  -4  -4 -13   54.91   11.39   2
  -4  -4 -13   62.78    5.31   1
  -4  -4 -13   62.75    9.68   2
  -4  -4 -12   69.60    9.58   2
  -4  -4 -12   78.41    5.70   1
  -4  -4 -12   75.36   10.46   2
  -4  -4 -12   75.02   10.66   2
  -4  -4 -12   76.54    6.71   1
  -4  -4 -11   59.86   10.29   2
  -4  -4 -11   59.45    6.36   1
  -4  -4 -11   66.96   12.03   2
  -4  -4 -11   64.18   10.88   2
  -4  -4 -11   61.75    5.95   1
  -4  -4 -11   67.88    9.94   2
  -4  -4 -10   23.40   10.20   2
  -4  -4 -10   29.40    5.33   1
  -4  -4 -10   22.02   10.67   2
  -4  -4 -10   21.20    5.70   1
  -4  -4 -10   22.26   10.64   2
  -4  -4  -9    2.17    4.86   1
  -4  -4  -9   -2.24    8.67   2
  -4  -4  -9   -0.78    8.71   2
  -4  -4  -9   -0.18    9.00   2
  -4  -4  -9   -2.78    4.41   1
  -4  -4  -9   -7.73    4.74   1
  -4  -4  -9    0.27    9.93   2
  -4  -4  -8   10.23    4.88   1
  -4  -4  -8    7.23    4.53   1
  -4  -4  -8    3.44    7.91   2
  -4  -4  -8    3.74    9.66   2
  -4  -4  -8    3.45    8.18   2
  -4  -4  -8    4.38   10.28   2
  -4  -4  -8    5.05    8.59   2
  -4  -4  -7   11.56    5.73   1
  -4  -4  -7    6.65   10.43   2
  -4  -4  -7   10.54   11.28   2
  -4  -4  -7   12.46    7.98   2
  -4  -4  -7   12.47    8.38   2
  -4  -4  -7   11.83    5.26   1
  -4  -4  -7    7.77    7.41   2
  -4  -4  -6  243.06   14.01   2
  -4  -4  -6  238.79   12.55   2
  -4  -4  -6  245.37   12.63   2
  -4  -4  -6  233.29    7.54   1
  -4  -4  -6  236.01    7.30   1
  -4  -4  -6  232.30   11.70   2
  -4  -4  -5   65.90    5.16   1
  -4  -4  -5   76.75   11.41   2
  -4  -4  -5   70.61   10.59   2
  -4  -4  -5   66.61    8.62   2
  -4  -4  -5   69.17    5.46   1
  -4  -4  -5   65.67    9.70   2
  -4  -4   2   39.98    4.08   1
  -4  -4   3  298.28    6.88   1
  -4  -4   3  319.34   11.59   2
  -4  -4   4   26.29    4.96   1
  -4  -4   4   26.90    7.46   2
  -4  -4   5    6.19    5.38   1
  -4  -4   5   10.46    9.44   2
  -4  -4   5    9.87    8.95   2
  -4  -4   5   12.34    9.29   2
  -4  -4   5   13.65    8.47   2
  -4  -4   5    6.28    3.85   1
  -4  -4   6    0.41    8.59   2
  -4  -4   6   -2.87    8.52   2
  -4  -4   6    6.41    9.18   2
  -4  -4   6    6.97    4.69   1
  -4  -4   6   -2.15    8.94   2
  -4  -4   6    3.57    9.63   2
  -4  -4   6    4.09    7.99   2
  -4  -4   6    2.90    5.00   1
  -4  -4   6    7.08    9.64   2
  -4  -4   6   -0.22    8.02   2
  -4  -4   7    1.88    9.75   2
  -4  -4   7   -4.96    4.65   1
  -4  -4   7   -7.27    8.49   2
  -4  -4   7    3.23    5.00   1
  -4  -4   7   -2.27    8.07   2
  -4  -4   7    1.93    9.49   2
  -4  -4   7    2.52    7.64   2
  -4  -4   7   -4.38    8.20   2
  -4  -4   7    9.19    9.76   2
  -4  -4   8   -8.59    4.32   1
  -4  -4   8    2.73    8.55   2
  -4  -4   8   -0.46    9.88   2
  -4  -4   8    0.49    4.79   1
  -4  -4   8    4.55    9.72   2
  -4  -4   8   -0.67    8.50   2
  -4  -4   8   -0.15    8.06   2
  -4  -4   8    2.35    8.30   2
  -4  -4   8    0.25    9.86   2
  -4  -4   8    6.15    8.32   2
  -4  -4   9    4.13    4.92   1
  -4  -4   9    9.55    5.31   1
  -4  -4   9    4.63    8.72   2
  -4  -4   9    8.77    8.92   2
  -4  -4   9    6.73   10.43   2
  -4  -4   9    4.25    8.51   2
  -4  -4   9    8.06   10.59   2
  -4  -4   9    8.22    8.75   2
  -4  -4   9    0.09    8.54   2
  -4  -4   9    5.66   10.32   2
  -4  -4   9    4.96    4.66   1
  -4  -4  10   -4.38    5.66   1
  -4  -4  10   -3.58    8.33   2
  -4  -4  10   -1.38   10.55   2
  -4  -4  10   -7.83    9.54   2
  -4  -4  10   -4.61    8.24   2
  -4  -4  10    4.76    7.74   2
  -4  -4  10   -1.02    8.56   2
  -4  -4  10    6.32    8.99   2
  -4  -4  10    5.20    8.19   2
  -4  -4  10   -7.33    5.37   1
  -4  -4  10    2.40    8.42   2
  -4  -4  11   12.38    4.85   1
  -4  -4  11    3.93    8.54   2
  -4  -4  11   11.57    9.05   2
  -4  -4  11    5.94    9.40   2
  -4  -4  11    7.69    8.66   2
  -4  -4  11    8.12    4.77   1
  -4  -4  11   -0.79   10.49   2
  -4  -4  11   -3.41    8.91   2
  -4  -4  11    8.58    8.65   2
  -4  -4  11   10.86    4.97   1
  -4  -4  11   15.42    9.48   2
  -4  -4  12   10.10    9.54   2
  -4  -4  12   15.60    5.87   1
  -4  -4  12    1.01    9.57   2
  -4  -4  12    8.26    8.77   2
  -4  -4  12   14.72    8.75   2
  -4  -4  12    7.49   10.00   2
  -4  -4  12   11.64    8.94   2
  -4  -4  12    6.59    8.66   2
  -4  -4  12   16.06    9.26   2
  -4  -4  12   -2.75   10.70   2
  -4  -4  12   12.89    4.84   1
  -4  -4  12    8.57    4.60   1
  -4  -4  13    7.28    4.87   1
  -4  -4  13    4.98    8.59   2
  -4  -4  13    3.70    8.35   2
  -4  -4  13   10.27    4.86   1
  -4  -4  13   11.55    8.78   2
  -4  -4  13    4.81    8.47   2
  -4  -4  13   -2.36    8.62   2
  -4  -4  13    3.29    8.90   2
  -4  -4  13    1.55    8.40   2
  -4  -4  13    9.03   10.37   2
  -4  -4  14   -0.45    5.56   1
  -4  -4  14    4.49    5.60   1
  -4  -4  14    6.45   10.00   2
  -4  -4  14   11.97    9.94   2
  -4  -4  14   11.04    9.81   2
  -4  -4  14    5.06    9.16   2
  -4  -4  14    2.07    8.50   2
  -4  -4  14    7.90   10.78   2
  -4  -4  14    1.09    5.49   1
  -4  -4  14   -2.48    8.00   2
  -4  -4  14    8.38    8.48   2
  -4  -4  15   -3.02    8.23   2
  -4  -4  15    4.12    8.10   2
  -4  -4  15    7.98    9.82   2
  -4  -4  15   -2.07    7.98   2
  -4  -4  15    1.89   10.44   2
  -4  -4  15    1.86    7.33   2
  -4  -4  15    3.56    8.25   2
  -4  -4  15   10.49    8.34   2
  -4  -4  15   10.06    9.62   2
  -4  -4  15    3.81    5.18   1
  -4  -4  15    2.26    5.40   1
  -4  -4  15    1.54    4.59   1
  -4  -4  16   31.43    8.80   2
  -4  -4  16   34.03    8.67   2
  -4  -4  16   29.39    8.69   2
  -4  -4  16   32.62    8.60   2
  -4  -4  17   53.69    9.61   2
  -4  -4  17   53.41    8.11   2
  -4  -4  17   48.58    9.48   2
  -4  -4  17   48.80    8.82   2
  -4  -4  18   17.73    8.37   2
  -4  -4  18   13.76    4.18   1
  -4  -4  18   13.40    7.28   2
  -4  -4  18   16.22    7.30   2
  -4  -4  18   13.50    7.94   2
  -4  -4  18    8.85    7.06   2
  -4  -4  18   18.46    7.36   2
  -4  -4  18    7.46    7.30   2
  -4  -4  18   11.78    4.61   1
  -4  -4  18   14.56    6.53   2
  -4  -4  18   15.69    8.90   2
  -4  -4  19   -1.14    3.74   1
  -4  -4  19    3.45    6.46   2
  -4  -4  19    4.80    6.44   2
  -4  -4  19    0.19    5.81   2
  -4  -4  19    4.20    7.25   2
  -4  -4  19    0.46    6.38   2
  -4  -4  19    3.45    3.64   1
  -4  -4  19    6.06    6.51   2
  -4  -4  19    3.71    7.41   2
  -4  -4  19   -2.40    6.44   2
  -4  -4  19    0.77    4.07   1
  -4  -4  20    5.28    3.36   1
  -4  -4  20    5.67    3.21   1
  -4  -4  20    0.99    6.24   2
  -4  -4  20    1.91    5.79   2
  -4  -4  20    2.21    6.69   2
  -4  -4  20    5.54    5.96   2
  -4  -4  20   -0.20    6.46   2
  -4  -4  20   -0.96    5.53   2
  -4  -4  20   -1.00    7.05   2
  -4  -4  20    5.94    6.84   2
  -4  -4  20    4.60    3.30   1
  -4  -4  20    0.53    5.93   2
  -4  -4  21   17.05    3.40   1
  -4  -4  21   10.05    6.26   2
  -4  -4  21   12.11    5.14   2
  -4  -4  21   17.46    6.13   2
  -4  -4  21   16.35    6.44   2
  -4  -4  21   13.97    6.03   2
  -4  -4  21   16.11    5.92   2
  -4  -3 -21    2.27    2.27   1
  -4  -3 -21    5.24    2.82   1
  -4  -3 -21    1.45    3.13   1
  -4  -3 -21   -3.87    5.26   2
  -4  -3 -21   -1.13    5.39   2
  -4  -3 -21   -0.17    5.35   2
  -4  -3 -21   -1.35    5.93   2
  -4  -3 -21   -0.43    4.24   2
  -4  -3 -20    0.77    3.70   1
  -4  -3 -20    2.17    3.13   1
  -4  -3 -20    1.72    2.90   1
  -4  -3 -20   -1.05    6.03   2
  -4  -3 -20    0.72    6.01   2
  -4  -3 -20   -0.26    2.89   1
  -4  -3 -20    1.06    6.14   2
  -4  -3 -20    1.28    6.90   2
  -4  -3 -20    5.74    7.47   2
  -4  -3 -20    4.32    3.44   1
  -4  -3 -19    2.10    3.89   1
  -4  -3 -19   -5.46    6.80   2
  -4  -3 -19   -3.82    8.08   2
  -4  -3 -19    0.66    2.92   1
  -4  -3 -19    1.44    3.64   1
  -4  -3 -19    3.42    6.63   2
  -4  -3 -19    1.61    6.72   2
  -4  -3 -19    1.40    4.36   1
  -4  -3 -19   -2.05    6.78   2
  -4  -3 -18   -0.27    4.11   1
  -4  -3 -18    3.79    4.82   1
  -4  -3 -18    1.55    3.85   1
  -4  -3 -18   -0.20    7.14   2
  -4  -3 -18    5.07    7.58   2
  -4  -3 -18   -3.09    8.74   2
  -4  -3 -18   -0.83    8.75   2
  -4  -3 -18   -0.58    3.10   1
  -4  -3 -18    2.61    4.72   1
  -4  -3 -18   -0.83    6.28   2
  -4  -3 -16   -0.62    5.17   1
  -4  -3 -16    1.59    9.25   2
  -4  -3 -16    4.44    9.63   2
  -4  -3 -16    9.36    7.31   2
  -4  -3 -16    5.91    5.43   1
  -4  -3 -16    0.12    5.27   1
  -4  -3 -16    2.58    8.84   2
  -4  -3 -16    2.02    4.92   1
  -4  -3 -16   -6.94    7.85   2
  -4  -3 -15   -3.51    4.54   1
  -4  -3 -15   -2.08    4.67   1
  -4  -3 -15    5.13    8.41   2
  -4  -3 -15   -0.70    8.21   2
  -4  -3 -15    4.11    9.86   2
  -4  -3 -15   -2.52    4.91   1
  -4  -3 -15   -0.57    7.32   2
  -4  -3 -15   -6.22    4.55   1
  -4  -3 -15   -0.17    9.30   2
  -4  -3 -14   -1.66    4.72   1
  -4  -3 -14    0.34    4.65   1
  -4  -3 -14   -3.03    7.38   2
  -4  -3 -14   -0.29    8.15   2
  -4  -3 -14   -3.74    8.31   2
  -4  -3 -14    1.20    8.31   2
  -4  -3 -14    0.04    4.69   1
  -4  -3 -14    4.68    5.11   1
  -4  -3 -14   -4.74    8.28   2
  -4  -3 -13    9.15    4.95   1
  -4  -3 -13    6.37    4.81   1
  -4  -3 -13    9.29    4.82   1
  -4  -3 -13    8.82    8.28   2
  -4  -3 -13    3.59    8.59   2
  -4  -3 -13    5.61    8.48   2
  -4  -3 -13   12.50    8.71   2
  -4  -3 -13    9.94    5.00   1
  -4  -3 -12   18.54    4.91   1
  -4  -3 -12   17.31    4.34   1
  -4  -3 -12   21.31    8.71   2
  -4  -3 -12   22.77    8.49   2
  -4  -3 -12   20.34    8.82   2
  -4  -3 -12   21.29    5.11   1
  -4  -3 -12   22.41    8.83   2
  -4  -3 -11   11.27    4.86   1
  -4  -3 -11   12.01    5.29   1
  -4  -3 -11    9.93    9.30   2
  -4  -3 -11   11.31    5.75   1
  -4  -3 -11   17.02    8.52   2
  -4  -3 -11   16.77    8.44   2
  -4  -3 -11   21.90    9.64   2
  -4  -3 -11   11.88    8.31   2
  -4  -3 -11   18.11    8.67   2
  -4  -3 -10    7.97    4.63   1
  -4  -3 -10    2.16    4.39   1
  -4  -3 -10    4.38    5.40   1
  -4  -3 -10    3.13    4.91   1
  -4  -3 -10    5.98    9.48   2
  -4  -3 -10    6.36    7.84   2
  -4  -3 -10    3.73    7.27   2
  -4  -3 -10    0.91    7.94   2
  -4  -3 -10    5.00    9.29   2
  -4  -3 -10    4.33    5.30   1
  -4  -3 -10   12.50   11.15   2
  -4  -3  -9   -1.05    3.74   1
  -4  -3  -9   -2.26    4.25   1
  -4  -3  -9   -1.30    7.29   2
  -4  -3  -9   -5.47    8.62   2
  -4  -3  -9   -5.18    8.88   2
  -4  -3  -9    1.08    8.81   2
  -4  -3  -9   -1.47    9.30   2
  -4  -3  -9    2.13    7.98   2
  -4  -3  -9    1.22    4.48   1
  -4  -3  -9   -1.73    9.08   2
  -4  -3  -8    9.28    4.35   1
  -4  -3  -8    4.21    8.87   2
  -4  -3  -8    4.71    8.86   2
  -4  -3  -8    4.41    7.20   2
  -4  -3  -8   10.37    4.20   1
  -4  -3  -8    6.32    7.30   2
  -4  -3  -8   13.98    4.53   1
  -4  -3  -7   23.13    7.64   2
  -4  -3  -7   26.87    8.60   2
  -4  -3  -7   30.41    8.88   2
  -4  -3  -7   14.83    4.53   1
  -4  -3  -6   20.34    3.70   1
  -4  -3  -6   17.31    8.20   2
  -4  -3  -6   24.51    8.44   2
  -4  -3  -6   21.04    9.88   2
  -4  -3  -5   -5.48    9.28   2
  -4  -3  -5    3.17    4.21   1
  -4  -3  -5   -0.93    6.57   2
  -4  -3  -4   -1.19    4.03   1
  -4  -3  -4   -7.00    7.36   2
  -4  -3  -4   -0.40    7.49   2
  -4  -3  -3    1.18    3.37   1
  -4  -3  -3    3.38    7.20   2
  -4  -3  -3   -4.47    5.87   2
  -4  -3  -3   -2.05    7.25   2
  -4  -3  -2    1.49    3.91   1
  -4  -3  -2    0.29    5.64   2
  -4  -3  -2    1.07    7.15   2
  -4  -3  -2    2.19    6.03   2
  -4  -3  -1   27.35    3.63   1
  -4  -3  -1   32.84    9.09   2
  -4  -3  -1   28.91    6.45   2
  -4  -3   0   49.87    6.85   2
  -4  -3   0   37.80    3.77   1
  -4  -3   0   45.16    8.96   2
  -4  -3   1    6.07    6.01   2
  -4  -3   1    4.14    7.02   2
  -4  -3   1   -1.68    4.01   1
  -4  -3   2   13.25    4.16   1
  -4  -3   2   10.87    6.11   2
  -4  -3   2    9.48    8.42   2
  -4  -3   3    2.91    8.57   2
  -4  -3   3   -3.79    4.09   1
  -4  -3   3   -0.48    5.98   2
  -4  -3   4   35.42    8.02   2
  -4  -3   4   27.76    7.59   2
  -4  -3   4   34.95    3.90   1
  -4  -3   5    6.25    3.62   1
  -4  -3   5    6.25    8.89   2
  -4  -3   5    7.21    7.45   2
  -4  -3   5    5.54    6.81   2
  -4  -3   6   -3.36    3.56   1
  -4  -3   6    0.80    6.61   2
  -4  -3   6   -0.37    6.25   2
  -4  -3   6   -4.82    8.92   2
  -4  -3   6    3.69    8.18   2
  -4  -3   7   10.59    3.83   1
  -4  -3   7   11.25    7.19   2
  -4  -3   7   14.69    6.77   2
  -4  -3   7   21.07    8.07   2
  -4  -3   7   14.79    7.65   2
  -4  -3   8   29.98    8.28   2
  -4  -3   8   31.39    4.91   1
  -4  -3   8   34.35    9.55   2
  -4  -3   8   37.18   10.44   2
  -4  -3   9   37.66    5.34   1
  -4  -3   9   29.24    8.39   2
  -4  -3   9   28.83    8.12   2
  -4  -3   9   32.48    9.69   2
  -4  -3   9   37.75    4.82   1
  -4  -3   9   25.72    9.53   2
  -4  -3   9   30.98    8.10   2
  -4  -3   9   26.19    9.24   2
  -4  -3   9   34.78    8.56   2
  -4  -3  10   28.62   10.08   2
  -4  -3  10   39.92   10.17   2
  -4  -3  10   46.32    9.27   2
  -4  -3  10   41.47    8.63   2
  -4  -3  10   35.87    9.19   2
  -4  -3  10   34.88    8.69   2
  -4  -3  10   29.06   10.34   2
  -4  -3  10   36.06    9.76   2
  -4  -3  10   28.36   10.11   2
  -4  -3  10   36.50    7.30   2
  -4  -3  10   40.81   10.71   2
  -4  -3  10   36.45    8.77   2
  -4  -3  10   40.78    4.67   1
  -4  -3  10   34.85    4.97   1
  -4  -3  10   39.95    5.68   1
  -4  -3  11   18.64    5.46   1
  -4  -3  11   17.78    5.45   1
  -4  -3  11   19.68    5.46   1
  -4  -3  11   20.09    8.98   2
  -4  -3  11   15.34    8.72   2
  -4  -3  11   17.35   10.57   2
  -4  -3  11   15.15    8.38   2
  -4  -3  11   14.62    8.55   2
  -4  -3  11   18.27    8.36   2
  -4  -3  11   27.39    8.43   2
  -4  -3  11   20.59    8.73   2
  -4  -3  11   21.19    8.81   2
  -4  -3  11   17.60    9.33   2
  -4  -3  11   11.14    8.50   2
  -4  -3  11   13.59    8.34   2
  -4  -3  12    2.83    4.51   1
  -4  -3  12    1.01    4.42   1
  -4  -3  12    2.63    8.98   2
  -4  -3  12   -4.77    9.43   2
  -4  -3  12   -6.27    9.25   2
  -4  -3  12    0.33    7.97   2
  -4  -3  12    0.64    9.85   2
  -4  -3  12   10.45    8.52   2
  -4  -3  12    6.56    7.83   2
  -4  -3  12   -7.15    8.48   2
  -4  -3  12   -3.38    8.45   2
  -4  -3  12   -1.07    4.63   1
  -4  -3  12    1.50    8.62   2
  -4  -3  12    0.67    4.52   1
  -4  -3  12   -1.82    9.50   2
  -4  -3  12    4.86    7.95   2
  -4  -3  13   21.40    5.81   1
  -4  -3  13   20.62    6.07   1
  -4  -3  13   16.02    5.60   1
  -4  -3  13   17.10    8.49   2
  -4  -3  13   17.31    9.99   2
  -4  -3  13   18.87    8.45   2
  -4  -3  13   12.66    9.02   2
  -4  -3  13   12.64    8.26   2
  -4  -3  13   18.26    9.09   2
  -4  -3  13    8.30    8.36   2
  -4  -3  13   16.27    9.94   2
  -4  -3  13    9.21   11.41   2
  -4  -3  13   10.47    9.25   2
  -4  -3  13   17.69    8.82   2
  -4  -3  14    8.04    4.71   1
  -4  -3  14   10.10    4.89   1
  -4  -3  14    4.13    9.26   2
  -4  -3  14    2.72    8.21   2
  -4  -3  14    3.51    8.24   2
  -4  -3  14   10.24   10.34   2
  -4  -3  14    9.50    4.79   1
  -4  -3  14    8.67    9.91   2
  -4  -3  14   14.31   10.16   2
  -4  -3  14   10.60    8.24   2
  -4  -3  14   -1.10   10.19   2
  -4  -3  14    7.22    8.55   2
  -4  -3  14    7.93    8.98   2
  -4  -3  14    7.69    8.33   2
  -4  -3  15    3.97    5.42   1
  -4  -3  15   -2.68    4.67   1
  -4  -3  15   -2.45    4.53   1
  -4  -3  15    6.21    8.41   2
  -4  -3  15    2.48    8.11   2
  -4  -3  15    0.30    8.11   2
  -4  -3  15   -4.00   10.66   2
  -4  -3  15   -2.32    9.68   2
  -4  -3  15   -0.91    8.67   2
  -4  -3  15   -8.23    8.88   2
  -4  -3  15   -0.62    7.94   2
  -4  -3  15    0.37    7.94   2
  -4  -3  15   -8.43    4.52   1
  -4  -3  15    1.14    7.88   2
  -4  -3  16    0.51    4.55   1
  -4  -3  16   -2.98    5.36   1
  -4  -3  16   -4.18    4.40   1
  -4  -3  16    2.36    8.76   2
  -4  -3  16   -2.09    8.08   2
  -4  -3  16   -1.54    7.65   2
  -4  -3  16   -0.83    9.59   2
  -4  -3  16    1.08    7.58   2
  -4  -3  16   -3.18    7.91   2
  -4  -3  16   -1.72    7.93   2
  -4  -3  16   -7.42    8.41   2
  -4  -3  16   -3.28    9.03   2
  -4  -3  17    5.89    5.41   1
  -4  -3  17    4.96    7.92   2
  -4  -3  17   -2.03    8.86   2
  -4  -3  17    5.69    8.73   2
  -4  -3  17    6.72    8.90   2
  -4  -3  17    1.45   10.37   2
  -4  -3  17   -2.42    8.23   2
  -4  -3  17    4.92    9.15   2
  -4  -3  17    0.45    5.07   1
  -4  -3  17    4.96    7.81   2
  -4  -3  17   -7.28    8.73   2
  -4  -3  17    1.34    5.22   1
  -4  -3  17   -0.37    4.31   1
  -4  -3  17    0.64    7.90   2
  -4  -3  18    7.73    8.09   2
  -4  -3  18    8.13    7.49   2
  -4  -3  19   28.56    4.99   1
  -4  -3  19   23.12    7.69   2
  -4  -3  19   28.06    9.17   2
  -4  -3  19   33.18    8.08   2
  -4  -3  19   23.77    7.74   2
  -4  -3  19   24.75    8.67   2
  -4  -3  19   19.82    7.57   2
  -4  -3  19   24.13    8.41   2
  -4  -3  19   25.34    7.64   2
  -4  -3  19   28.04    7.18   2
  -4  -3  19   19.57    8.37   2
  -4  -3  19   25.06    4.74   1
  -4  -3  19   24.63    8.25   2
  -4  -3  20    6.94    4.31   1
  -4  -3  20    4.95    7.41   2
  -4  -3  20    7.96    6.73   2
  -4  -3  20    5.78    4.03   1
  -4  -3  20    9.27    8.25   2
  -4  -3  20    9.98    6.80   2
  -4  -3  20    7.75    6.58   2
  -4  -3  20    1.38    3.82   1
  -4  -3  20    8.61    6.60   2
  -4  -3  20    4.58    6.04   2
  -4  -3  20    8.91    7.26   2
  -4  -3  21    0.73    3.16   1
  -4  -3  21    1.66    6.01   2
  -4  -3  21   -5.27    5.95   2
  -4  -3  21   -2.45    5.77   2
  -4  -3  21    1.14    6.26   2
  -4  -3  21    2.01    6.29   2
  -4  -3  21    0.85    3.39   1
  -4  -3  21    1.34    5.78   2
  -4  -3  22    0.48    2.87   1
  -4  -3  22    2.00    2.90   1
  -4  -3  22    5.46    5.50   2
  -4  -3  22   -0.18    5.01   2
  -4  -3  22    3.65    5.10   2
  -4  -3  22    4.60    6.57   2
  -4  -2 -22    3.34    2.68   1
  -4  -2 -22   -0.71    5.08   2
  -4  -2 -22    1.93    2.82   1
  -4  -2 -22    1.15    2.61   1
  -4  -2 -22    0.36    4.54   2
  -4  -2 -21    4.69    3.74   1
  -4  -2 -21    3.04    5.90   2
  -4  -2 -21    3.65    2.81   1
  -4  -2 -21    0.90    5.69   2
  -4  -2 -21    1.83    6.41   2
  -4  -2 -21   -1.20    6.25   2
  -4  -2 -20    5.79    3.29   1
  -4  -2 -20    5.66    7.70   2
  -4  -2 -20    4.73    7.34   2
  -4  -2 -20    5.59    6.70   2
  -4  -2 -20    7.46    7.19   2
  -4  -2 -20    8.22    6.60   2
  -4  -2 -20    4.78    4.46   1
  -4  -2 -19   -1.80    4.02   1
  -4  -2 -19   -0.79    4.51   1
  -4  -2 -19    4.78    7.38   2
  -4  -2 -19   -0.59    7.16   2
  -4  -2 -19   -1.65    6.74   2
  -4  -2 -19   -5.10    7.34   2
  -4  -2 -19   -1.74    8.37   2
  -4  -2 -19    2.70    7.12   2
  -4  -2 -19    0.33    3.95   1
  -4  -2 -19   -2.11    4.05   1
  -4  -2 -19   -1.98    3.75   1
  -4  -2 -18    3.63    7.43   2
  -4  -2 -17    3.56    4.51   1
  -4  -2 -17    4.87    4.73   1
  -4  -2 -17    3.21    4.37   1
  -4  -2 -17    1.17    7.89   2
  -4  -2 -17   -0.85    4.32   1
  -4  -2 -17    6.62    7.75   2
  -4  -2 -17    3.83    7.41   2
  -4  -2 -17    1.33    9.22   2
  -4  -2 -17    5.04    5.12   1
  -4  -2 -17    1.35    8.97   2
  -4  -2 -16   42.25    5.08   1
  -4  -2 -16   46.04    4.47   1
  -4  -2 -16   41.86    8.82   2
  -4  -2 -16   37.56    4.82   1
  -4  -2 -16   38.85    8.71   2
  -4  -2 -16   47.58    9.15   2
  -4  -2 -16   31.71    9.87   2
  -4  -2 -16   38.64    5.08   1
  -4  -2 -16   39.02    8.69   2
  -4  -2 -15  421.81    8.64   1
  -4  -2 -15  425.53    8.99   1
  -4  -2 -15  443.47   15.49   2
  -4  -2 -15  438.75   15.35   2
  -4  -2 -15  436.34   15.62   2
  -4  -2 -15  442.50    8.98   1
  -4  -2 -15  432.88    7.98   1
  -4  -2 -15  421.77   15.45   2
  -4  -2 -14   -2.84    4.45   1
  -4  -2 -14   -1.66    4.57   1
  -4  -2 -14   -4.61    7.78   2
  -4  -2 -14    2.09    7.74   2
  -4  -2 -14    3.35    7.95   2
  -4  -2 -14    1.98    7.62   2
  -4  -2 -14   -2.35    4.63   1
  -4  -2 -14   -1.67    7.92   2
  -4  -2 -13    5.34    4.43   1
  -4  -2 -13    8.14    4.39   1
  -4  -2 -13   -0.84    7.82   2
  -4  -2 -13    8.20    5.33   1
  -4  -2 -13    7.89    4.69   1
  -4  -2 -13    5.62    8.51   2
  -4  -2 -13    0.99    8.21   2
  -4  -2 -13    5.74    7.85   2
  -4  -2 -13    3.17    9.11   2
  -4  -2 -13    7.35    7.66   2
  -4  -2 -13    7.93    5.34   1
  -4  -2 -12    9.57    4.13   1
  -4  -2 -12   16.44    4.55   1
  -4  -2 -12   11.47    4.27   1
  -4  -2 -12    3.76    9.23   2
  -4  -2 -12    5.00    8.94   2
  -4  -2 -12   12.02    9.00   2
  -4  -2 -12    8.61    7.83   2
  -4  -2 -12    9.82    8.57   2
  -4  -2 -12   11.34    7.95   2
  -4  -2 -12   14.12    7.13   2
  -4  -2 -12    8.23    5.25   1
  -4  -2 -12   15.88    4.62   1
  -4  -2 -11    3.22    5.19   1
  -4  -2 -11    1.34    4.55   1
  -4  -2 -11   -0.14    7.27   2
  -4  -2 -11    9.27   10.69   2
  -4  -2 -11    5.08    4.06   1
  -4  -2 -11    1.04    4.16   1
  -4  -2 -11    0.80    8.47   2
  -4  -2 -11    8.11    5.12   1
  -4  -2 -11    2.92    7.58   2
  -4  -2 -11    1.46    7.29   2
  -4  -2 -11    7.33    8.03   2
  -4  -2 -11   -1.88    6.82   2
  -4  -2 -11    1.34    7.22   2
  -4  -2 -10    4.04    4.24   1
  -4  -2 -10   -7.55    9.59   2
  -4  -2 -10    2.84    7.78   2
  -4  -2 -10    1.81    8.01   2
  -4  -2 -10    4.14    7.29   2
  -4  -2 -10    0.91    7.20   2
  -4  -2 -10    2.56    3.99   1
  -4  -2 -10    1.46    6.91   2
  -4  -2  -9   -1.58    7.81   2
  -4  -2  -9   -3.05    7.94   2
  -4  -2  -9    7.14    9.69   2
  -4  -2  -9    6.90    3.80   1
  -4  -2  -8    1.73    3.42   1
  -4  -2  -8   -3.37    6.40   2
  -4  -2  -8    2.54    7.53   2
  -4  -2  -7   24.54    7.86   2
  -4  -2  -7   25.64    3.68   1
  -4  -2  -7   33.43    8.06   2
  -4  -2  -6    0.03    4.07   1
  -4  -2  -6    0.95    7.02   2
  -4  -2  -6    5.81    6.00   2
  -4  -2  -5    1.05    6.79   2
  -4  -2  -5    1.91    3.28   1
  -4  -2  -4   85.93    8.18   2
  -4  -2  -3  540.61   12.52   2
  -4  -2  -3  564.11   12.39   2
  -4  -2  -3  560.98   13.85   2
  -4  -2  -2 1166.13   10.06   1
  -4  -2  -2 1282.36   17.53   2
  -4  -2  -2 1222.56   17.47   2
  -4  -2  -1 1399.33   10.62   1
  -4  -2  -1 1471.44   18.89   2
  -4  -2  -1 1535.79   18.03   2
  -4  -2   0  940.44    9.43   1
  -4  -2   0  960.67   15.81   2
  -4  -2   1  395.01    6.53   1
  -4  -2   1  529.41   13.19   2
  -4  -2   2  434.50    6.69   1
  -4  -2   2  347.67   10.58   2
  -4  -2   3  199.92    9.72   2
  -4  -2   3  204.12    5.86   1
  -4  -2   4   12.81    6.87   2
  -4  -2   4   12.73    5.86   2
  -4  -2   4   17.07    3.50   1
  -4  -2   5   39.83    3.80   1
  -4  -2   5   33.84    7.46   2
  -4  -2   6    1.53    6.00   2
  -4  -2   6    7.27    3.46   1
  -4  -2   7   12.89    7.16   2
  -4  -2   7   11.30    3.57   1
  -4  -2   7   17.83    7.91   2
  -4  -2   8   11.34    7.06   2
  -4  -2   8    6.73    6.09   2
  -4  -2   8    8.17    3.64   1
  -4  -2   8    7.36    8.00   2
  -4  -2   9   -1.85    6.69   2
  -4  -2   9   -1.19    8.32   2
  -4  -2   9    4.27    9.33   2
  -4  -2   9    5.05    3.63   1
  -4  -2  10   22.83    7.92   2
  -4  -2  10   23.91    8.31   2
  -4  -2  10   28.06    7.81   2
  -4  -2  11   89.54   10.35   2
  -4  -2  11   84.14    9.17   2
  -4  -2  11   99.60   10.81   2
  -4  -2  11   96.55   10.17   2
  -4  -2  11   97.03   11.37   2
  -4  -2  11  103.78    9.64   2
  -4  -2  11   95.52   10.96   2
  -4  -2  11   98.61   10.82   2
  -4  -2  11   94.50    5.94   1
  -4  -2  12    1.74    8.14   2
  -4  -2  12    6.70    7.48   2
  -4  -2  12    0.71    7.79   2
  -4  -2  12   -1.15    9.09   2
  -4  -2  12   -0.53    8.32   2
  -4  -2  12    5.03    7.40   2
  -4  -2  12    4.26    8.83   2
  -4  -2  12   -1.68    7.57   2
  -4  -2  12   -4.86    7.13   2
  -4  -2  12    3.57    9.03   2
  -4  -2  12   -0.38    4.89   1
  -4  -2  12   -0.24    4.22   1
  -4  -2  12    0.95    8.75   2
  -4  -2  12   -0.02   10.08   2
  -4  -2  12   -0.12    4.36   1
  -4  -2  12    3.64    5.36   1
  -4  -2  13   17.56    8.04   2
  -4  -2  13    3.81    7.85   2
  -4  -2  13    3.17   10.56   2
  -4  -2  13   13.99    9.20   2
  -4  -2  13   14.99    9.67   2
  -4  -2  13    7.51    7.64   2
  -4  -2  13    5.85    4.45   1
  -4  -2  13    9.39    4.55   1
  -4  -2  13   10.54    8.11   2
  -4  -2  13   10.73    8.14   2
  -4  -2  13    2.37    7.45   2
  -4  -2  13    6.76    7.73   2
  -4  -2  13   13.42   10.75   2
  -4  -2  13    2.63    7.79   2
  -4  -2  13    5.70    4.27   1
  -4  -2  14    5.75    7.83   2
  -4  -2  14   -3.62    9.30   2
  -4  -2  14    1.30    4.39   1
  -4  -2  14   -0.68    9.21   2
  -4  -2  14   -0.95    9.66   2
  -4  -2  14    0.97    4.81   1
  -4  -2  14    5.43    4.50   1
  -4  -2  14   -3.87    8.98   2
  -4  -2  14    3.62    9.26   2
  -4  -2  14   -8.33    9.36   2
  -4  -2  14    8.74    8.98   2
  -4  -2  14   -0.63    7.33   2
  -4  -2  14   -4.33    7.38   2
  -4  -2  14   -6.18    8.87   2
  -4  -2  14    6.85    5.36   1
  -4  -2  15    8.01    4.61   1
  -4  -2  15    2.25    7.95   2
  -4  -2  15    0.85    7.69   2
  -4  -2  15   -1.18    7.45   2
  -4  -2  15    2.21    9.13   2
  -4  -2  15    2.96    4.59   1
  -4  -2  15    3.32    4.59   1
  -4  -2  15    7.61    9.99   2
  -4  -2  15   -0.98    9.26   2
  -4  -2  15    2.59    7.98   2
  -4  -2  15    6.22    9.28   2
  -4  -2  15   -6.32    9.07   2
  -4  -2  15    0.82    7.57   2
  -4  -2  15    4.94    8.10   2
  -4  -2  15   -3.79    9.13   2
  -4  -2  15    2.88    4.92   1
  -4  -2  16   -1.15    9.33   2
  -4  -2  16    5.38    7.51   2
  -4  -2  16    2.29    8.03   2
  -4  -2  16    0.24    8.45   2
  -4  -2  16   -3.65    9.12   2
  -4  -2  16   -0.21    7.64   2
  -4  -2  16    3.40    7.87   2
  -4  -2  16   -2.11    7.48   2
  -4  -2  16    4.27    7.66   2
  -4  -2  16   -1.03    9.35   2
  -4  -2  16    3.10    4.51   1
  -4  -2  16   -2.60    4.33   1
  -4  -2  16   -5.14    5.75   1
  -4  -2  16   -3.95    7.85   2
  -4  -2  17    3.63    7.59   2
  -4  -2  17    0.40    7.92   2
  -4  -2  17    1.45    8.91   2
  -4  -2  17    3.02    7.83   2
  -4  -2  17    3.83    8.38   2
  -4  -2  17    5.79    5.35   1
  -4  -2  17    5.10    5.13   1
  -4  -2  17   -1.01    4.44   1
  -4  -2  17   -1.53    9.43   2
  -4  -2  17   -0.98    7.71   2
  -4  -2  17    3.09    7.83   2
  -4  -2  17   -6.20    8.63   2
  -4  -2  18    9.32    7.84   2
  -4  -2  18    8.15    9.05   2
  -4  -2  18    3.21    7.63   2
  -4  -2  18   10.35    8.33   2
  -4  -2  18    5.81   11.00   2
  -4  -2  18    6.54    7.50   2
  -4  -2  18    7.46    9.01   2
  -4  -2  18    8.65    4.49   1
  -4  -2  18    8.11    9.24   2
  -4  -2  18   10.00    7.68   2
  -4  -2  18    7.86    5.95   1
  -4  -2  18    7.21    5.09   1
  -4  -2  19   24.04    9.15   2
  -4  -2  20  160.17    5.82   1
  -4  -2  20  149.21   12.07   2
  -4  -2  20  142.83   11.49   2
  -4  -2  21   26.72    4.57   1
  -4  -2  21   33.43    8.15   2
  -4  -2  21   32.64    9.14   2
  -4  -2  21   28.73    7.70   2
  -4  -2  21   27.68    8.78   2
  -4  -2  21   31.89    7.06   2
  -4  -2  21   29.16    5.00   1
  -4  -2  22    8.00    5.70   2
  -4  -2  22    3.62    7.34   2
  -4  -2  22    6.56    6.52   2
  -4  -2  22    4.43    3.41   1
  -4  -2  22    8.62    5.76   2
  -4  -2  23   15.74    4.87   2
  -4  -2  23   17.22    5.47   2
  -4  -2  23   12.13    5.70   2
  -4  -2  23   11.80    5.79   2
  -4  -2  23   14.12    3.24   1
  -4  -1 -23   -2.06    4.45   2
  -4  -1 -23   -0.24    5.15   2
  -4  -1 -23    1.01    5.35   2
  -4  -1 -23   -0.07    3.14   1
  -4  -1 -23    0.98    2.40   1
  -4  -1 -23   -2.83    2.64   1
  -4  -1 -22    2.69    6.47   2
  -4  -1 -22   -0.54    2.91   1
  -4  -1 -22    1.55    5.78   2
  -4  -1 -22    5.32    6.08   2
  -4  -1 -22   -4.23    3.11   1
  -4  -1 -22    2.67    5.37   2
  -4  -1 -22   -1.61    3.13   1
  -4  -1 -21    7.72    4.19   1
  -4  -1 -21    4.79    3.95   1
  -4  -1 -21    2.51    6.97   2
  -4  -1 -21    7.44    7.37   2
  -4  -1 -21    1.43    7.43   2
  -4  -1 -21    0.54    4.08   1
  -4  -1 -20   -4.92    6.93   2
  -4  -1 -20    2.56    8.01   2
  -4  -1 -20   -2.38    4.48   1
  -4  -1 -20   -2.50    7.42   2
  -4  -1 -20   -5.31    3.76   1
  -4  -1 -18   30.09    8.02   2
  -4  -1 -18   24.84    9.29   2
  -4  -1 -18   30.67    5.13   1
  -4  -1 -18   24.69    7.81   2
  -4  -1 -18   16.05    9.21   2
  -4  -1 -18   31.94    4.71   1
  -4  -1 -18   22.29    8.30   2
  -4  -1 -18   24.88    4.51   1
  -4  -1 -17    0.93    6.86   2
  -4  -1 -17   -0.03    4.94   1
  -4  -1 -17    1.74    7.64   2
  -4  -1 -17    2.02    7.55   2
  -4  -1 -17    1.71    8.94   2
  -4  -1 -17   -6.95    8.78   2
  -4  -1 -17    1.20    9.03   2
  -4  -1 -17    0.34    4.28   1
  -4  -1 -17    0.34    4.41   1
  -4  -1 -16   -0.41    7.60   2
  -4  -1 -16    5.19    9.02   2
  -4  -1 -16    3.02    7.55   2
  -4  -1 -16    0.17    8.26   2
  -4  -1 -16    0.26    4.23   1
  -4  -1 -16   -3.73    9.11   2
  -4  -1 -16    3.09    9.24   2
  -4  -1 -16   -0.64    4.45   1
  -4  -1 -16    6.39    4.56   1
  -4  -1 -15    7.20    7.65   2
  -4  -1 -15    6.14    5.33   1
  -4  -1 -15    2.81    7.48   2
  -4  -1 -15    5.37    7.61   2
  -4  -1 -15    1.46    7.55   2
  -4  -1 -15    2.47    7.51   2
  -4  -1 -15    6.42    7.78   2
  -4  -1 -15    4.56    7.53   2
  -4  -1 -15    3.86    4.84   1
  -4  -1 -15    3.14    4.25   1
  -4  -1 -14   -1.95    8.76   2
  -4  -1 -14    0.51    8.38   2
  -4  -1 -14   10.40    7.49   2
  -4  -1 -14    0.55    8.91   2
  -4  -1 -14    0.91    8.40   2
  -4  -1 -14    5.92    7.89   2
  -4  -1 -14    5.54    8.65   2
  -4  -1 -14    7.72    5.08   1
  -4  -1 -14    6.13    4.54   1
  -4  -1 -14    8.50    4.56   1
  -4  -1 -14    1.78    3.83   1
  -4  -1 -14    4.01    4.23   1
  -4  -1 -13    5.98    7.92   2
  -4  -1 -13    6.30    7.49   2
  -4  -1 -13    4.55    6.98   2
  -4  -1 -13    4.55    4.02   1
  -4  -1 -13    5.65    3.84   1
  -4  -1 -13    1.82    8.29   2
  -4  -1 -13   -2.12    7.04   2
  -4  -1 -13    4.23    7.29   2
  -4  -1 -13    1.75    6.97   2
  -4  -1 -13    8.65    4.23   1
  -4  -1 -13    6.11    4.45   1
  -4  -1 -13    6.82    4.84   1
  -4  -1 -13    5.60    7.33   2
  -4  -1 -13    5.39    4.16   1
  -4  -1 -12   22.53    7.10   2
  -4  -1 -12   20.21    7.60   2
  -4  -1 -12   22.90    7.52   2
  -4  -1 -12   22.66    7.07   2
  -4  -1 -12   19.50    7.35   2
  -4  -1 -12   30.22    7.72   2
  -4  -1 -12   15.39    4.87   1
  -4  -1 -12   20.99    4.75   1
  -4  -1 -12   23.20    7.34   2
  -4  -1 -12   17.51    4.36   1
  -4  -1 -12   15.99    4.90   1
  -4  -1 -12   21.76    4.34   1
  -4  -1 -11    9.34    6.81   2
  -4  -1 -11   16.32    6.91   2
  -4  -1 -11    7.86    3.98   1
  -4  -1 -11    8.90    9.60   2
  -4  -1 -10    9.34    6.29   2
  -4  -1 -10   -0.33    6.38   2
  -4  -1 -10   11.37    7.74   2
  -4  -1 -10    1.82    3.46   1
  -4  -1  -9    3.99    6.09   2
  -4  -1  -9   -0.44    6.24   2
  -4  -1  -9   -1.51    7.24   2
  -4  -1  -9   -2.48    4.03   1
  -4  -1  -8   -3.09    8.35   2
  -4  -1  -8   -1.38    5.95   2
  -4  -1  -8   -0.50    3.28   1
  -4  -1  -8    1.57    5.92   2
  -4  -1  -7    5.67    5.84   2
  -4  -1  -7    1.76    3.23   1
  -4  -1  -7    1.16    5.88   2
  -4  -1  -7    1.26    6.86   2
  -4  -1  -6    7.72    8.22   2
  -4  -1  -6    2.69    6.79   2
  -4  -1  -6    2.66    3.81   1
  -4  -1  -6    6.04    5.70   2
  -4  -1  -5   59.88    7.68   2
  -4  -1  -5   62.58    4.25   1
  -4  -1  -5   63.96    7.53   2
  -4  -1  -4  134.14    7.48   2
  -4  -1  -4  137.03    7.64   2
  -4  -1  -4  123.03    4.25   1
  -4  -1  -3  117.98    4.16   1
  -4  -1  -3  118.02    7.21   2
  -4  -1  -3  121.49    7.05   2
  -4  -1  -2   56.82    6.28   2
  -4  -1  -2   65.93    7.24   2
  -4  -1  -2   57.70    3.63   1
  -4  -1  -1   20.68    3.34   1
  -4  -1  -1   18.75    6.77   2
  -4  -1  -1   16.39    6.29   2
  -4  -1   0    2.16    5.39   2
  -4  -1   0   -3.09    7.32   2
  -4  -1   0    6.63    3.26   1
  -4  -1   1   93.93    4.09   1
  -4  -1   1   94.81    7.57   2
  -4  -1   1   97.38    6.85   2
  -4  -1   2   53.44    6.92   2
  -4  -1   2   51.96    7.25   2
  -4  -1   2   53.05    3.73   1
  -4  -1   3   -3.33    5.29   2
  -4  -1   3    2.23    5.33   2
  -4  -1   3    1.36    6.13   2
  -4  -1   3   -6.12    3.18   1
  -4  -1   4   19.93    5.68   2
  -4  -1   4   20.13    5.13   2
  -4  -1   4   22.54    3.47   1
  -4  -1   5    1.11    4.01   1
  -4  -1   5   -8.38    5.29   2
  -4  -1   6   17.21    5.72   2
  -4  -1   6   12.25    6.91   2
  -4  -1   6    9.96    3.42   1
  -4  -1   7   32.10    7.19   2
  -4  -1   7   31.43    6.54   2
  -4  -1   7   36.45    7.10   2
  -4  -1   7   27.94    3.67   1
  -4  -1   8   51.87    7.67   2
  -4  -1   8   40.14    6.40   2
  -4  -1   8   48.69    8.21   2
  -4  -1   8   42.49    3.83   1
  -4  -1   9   40.11    6.60   2
  -4  -1   9   37.97    3.87   1
  -4  -1   9   41.61    7.77   2
  -4  -1   9   34.45    7.33   2
  -4  -1   9   38.35    7.19   2
  -4  -1  10   21.50    6.88   2
  -4  -1  10   22.10    6.99   2
  -4  -1  10   16.51    3.69   1
  -4  -1  10   24.59    9.05   2
  -4  -1  11    8.81    7.59   2
  -4  -1  11    7.86    8.15   2
  -4  -1  11   15.52    8.36   2
  -4  -1  12   13.10    7.90   2
  -4  -1  12    8.99    7.41   2
  -4  -1  12    8.79    8.67   2
  -4  -1  13   -2.33    7.48   2
  -4  -1  13   -0.24    7.03   2
  -4  -1  13    2.05    6.42   2
  -4  -1  13   -1.72    7.44   2
  -4  -1  13   -2.25    9.57   2
  -4  -1  13   -2.23    7.18   2
  -4  -1  13   -0.78    6.78   2
  -4  -1  13   -1.77    8.36   2
  -4  -1  13   -1.00    4.44   1
  -4  -1  13    2.24    7.04   2
  -4  -1  13   -2.08    6.90   2
  -4  -1  13   -6.03    3.99   1
  -4  -1  13   -1.07    4.03   1
  -4  -1  14    7.17    7.72   2
  -4  -1  14    4.04   10.16   2
  -4  -1  14    5.81    8.93   2
  -4  -1  14   -3.93    6.54   2
  -4  -1  14   -1.16    8.62   2
  -4  -1  14    0.25    9.11   2
  -4  -1  14   -2.66    7.39   2
  -4  -1  14   -0.77    7.26   2
  -4  -1  14    1.27    4.25   1
  -4  -1  14    0.42    7.13   2
  -4  -1  14    1.68    4.23   1
  -4  -1  14    1.08    4.57   1
  -4  -1  14   -2.59    8.22   2
  -4  -1  14    1.67    8.61   2
  -4  -1  15   -0.61    4.35   1
  -4  -1  15    3.38    4.75   1
  -4  -1  15    2.21    9.17   2
  -4  -1  15    4.05    8.74   2
  -4  -1  15    1.64    7.89   2
  -4  -1  15   -0.05    7.60   2
  -4  -1  15    3.35    7.50   2
  -4  -1  15    0.04    7.53   2
  -4  -1  15   -3.67    7.45   2
  -4  -1  15    1.81    7.60   2
  -4  -1  15    1.24    5.12   1
  -4  -1  15    1.08    9.40   2
  -4  -1  15    2.02    8.71   2
  -4  -1  16    2.05    5.28   1
  -4  -1  16    1.44   10.66   2
  -4  -1  16    0.04    7.65   2
  -4  -1  16    1.03    9.20   2
  -4  -1  16   -0.83    7.60   2
  -4  -1  16    1.78    8.07   2
  -4  -1  16    8.20    7.45   2
  -4  -1  16    3.93    7.83   2
  -4  -1  16    0.03   10.94   2
  -4  -1  16   -1.36    5.96   1
  -4  -1  16    5.23    4.53   1
  -4  -1  16   -0.74    7.60   2
  -4  -1  17    4.17    7.50   2
  -4  -1  17   -0.74    9.60   2
  -4  -1  17    2.07    8.11   2
  -4  -1  17   -4.30    7.39   2
  -4  -1  17    3.71    8.90   2
  -4  -1  17    4.99    7.64   2
  -4  -1  17   -2.52    5.21   1
  -4  -1  17    2.23    7.69   2
  -4  -1  17   -1.49    4.30   1
  -4  -1  17   -1.08    9.07   2
  -4  -1  17    3.34    4.99   1
  -4  -1  18    3.35    7.63   2
  -4  -1  18    2.82    8.91   2
  -4  -1  18    6.40    8.03   2
  -4  -1  18    3.99    9.21   2
  -4  -1  18    4.22    9.51   2
  -4  -1  18    5.04    7.58   2
  -4  -1  18    7.29    5.08   1
  -4  -1  18    7.11    4.46   1
  -4  -1  19    4.47    8.58   2
  -4  -1  19   -2.67    9.09   2
  -4  -1  19    0.59    7.34   2
  -4  -1  19   -2.60    7.78   2
  -4  -1  19   -8.51    8.70   2
  -4  -1  19   -1.18    4.88   1
  -4  -1  19   -5.23    7.31   2
  -4  -1  19    2.40    4.26   1
  -4  -1  19    2.06    4.29   1
  -4  -1  21   18.07    4.07   1
  -4  -1  21   17.50    6.88   2
  -4  -1  21   18.09    7.21   2
  -4  -1  21   12.05    8.27   2
  -4  -1  21   20.91    4.69   1
  -4  -1  22    6.46    8.48   2
  -4  -1  22    0.12    4.53   1
  -4  -1  22   -2.41    6.79   2
  -4  -1  22    3.75    6.14   2
  -4  -1  22    0.43    3.98   1
  -4  -1  23    0.05    5.30   2
  -4  -1  23   -1.91    5.34   2
  -4  -1  23    1.86    6.33   2
  -4  -1  23    0.02    3.52   1
  -4  -1  23    0.10    3.44   1
  -4  -1  24    0.69    5.74   2
  -4  -1  24    0.29    3.21   1
  -4   0 -23    6.45    2.90   1
  -4   0 -23    5.96    5.20   2
  -4   0 -23    3.09    5.53   2
  -4   0 -23    6.59    2.96   1
  -4   0 -22    1.43    3.35   1
  -4   0 -22   -0.29    5.71   2
  -4   0 -22   -5.33    7.13   2
  -4   0 -22    2.15    3.28   1
  -4   0 -22    0.48    5.66   2
  -4   0 -21    3.79    6.41   2
  -4   0 -21    5.12    7.84   2
  -4   0 -21    7.65    3.80   1
  -4   0 -21   -0.63    6.65   2
  -4   0 -20   26.50    8.79   2
  -4   0 -19   42.12    8.42   2
  -4   0 -19   37.50    7.85   2
  -4   0 -19   29.72    7.81   2
  -4   0 -19   41.47    8.44   2
  -4   0 -19   39.81    5.40   1
  -4   0 -19   43.46    4.68   1
  -4   0 -18   35.41    5.46   1
  -4   0 -18   33.25    7.99   2
  -4   0 -18   34.94    8.97   2
  -4   0 -18   32.70    9.61   2
  -4   0 -18   34.11    7.92   2
  -4   0 -18   33.50    4.82   1
  -4   0 -17    9.41    4.20   1
  -4   0 -17    5.95    7.87   2
  -4   0 -17   17.51    4.63   1
  -4   0 -17    3.08    8.78   2
  -4   0 -17   19.64    5.17   1
  -4   0 -17   16.81    8.96   2
  -4   0 -17    7.44    7.42   2
  -4   0 -17    6.56    7.90   2
  -4   0 -16   -1.35    5.22   1
  -4   0 -16    0.16    4.10   1
  -4   0 -16   -4.64    8.38   2
  -4   0 -16    0.72    9.33   2
  -4   0 -16    1.06    7.10   2
  -4   0 -16    3.07    7.88   2
  -4   0 -16   -0.10    7.27   2
  -4   0 -16    5.95    5.42   1
  -4   0 -16    2.81    7.09   2
  -4   0 -15   10.26    7.31   2
  -4   0 -15    5.32    8.54   2
  -4   0 -15    5.37    4.44   1
  -4   0 -15    6.04    7.14   2
  -4   0 -15    7.25    8.90   2
  -4   0 -15   12.40    7.72   2
  -4   0 -15    6.59    7.22   2
  -4   0 -15    8.27    8.54   2
  -4   0 -15    6.43    4.29   1
  -4   0 -15    9.49    5.19   1
  -4   0 -15   10.04    4.19   1
  -4   0 -14   14.37    4.21   1
  -4   0 -14   12.37    8.66   2
  -4   0 -14   13.14    8.45   2
  -4   0 -14    4.05    7.21   2
  -4   0 -14   13.78    4.17   1
  -4   0 -14   16.74    7.27   2
  -4   0 -14    9.09    7.51   2
  -4   0 -14   12.18    7.20   2
  -4   0 -14    5.49    8.14   2
  -4   0 -14   13.25    5.32   1
  -4   0 -13   40.98    7.54   2
  -4   0 -13   46.67    7.78   2
  -4   0 -13   33.94    8.85   2
  -4   0 -13   38.72    4.26   1
  -4   0 -13   38.31    4.41   1
  -4   0 -13   36.23    7.61   2
  -4   0 -13   40.67    7.62   2
  -4   0 -13   32.39    4.59   1
  -4   0 -12    9.55    6.32   2
  -4   0 -12    8.25    6.93   2
  -4   0 -12   11.73    3.91   1
  -4   0 -11    3.46    6.05   2
  -4   0 -11    2.22    7.53   2
  -4   0 -11    2.08    7.44   2
  -4   0 -11    3.29    3.60   1
  -4   0 -10    8.40    6.00   2
  -4   0 -10    6.78    6.17   2
  -4   0 -10    1.54    8.49   2
  -4   0 -10    2.42    3.41   1
  -4   0  -9    6.25    5.79   2
  -4   0  -9   -4.47    6.85   2
  -4   0  -9   -0.58    3.26   1
  -4   0  -9    4.72    5.96   2
  -4   0  -8   -4.84    6.57   2
  -4   0  -8    4.02    6.81   2
  -4   0  -8    9.70    6.99   2
  -4   0  -8    8.85    3.31   1
  -4   0  -7    2.92    6.70   2
  -4   0  -7    5.09    6.98   2
  -4   0  -7    0.91    6.60   2
  -4   0  -7    5.02    3.20   1
  -4   0  -6   30.38    6.98   2
  -4   0  -6   25.35    6.06   2
  -4   0  -6   23.74    3.38   1
  -4   0  -5   26.79    5.76   2
  -4   0  -5   32.45    5.99   2
  -4   0  -5   21.40    3.29   1
  -4   0  -4   35.16    5.93   2
  -4   0  -4   35.12    6.56   2
  -4   0  -3   30.58    6.40   2
  -4   0  -2    1.18    7.17   2
  -4   0  -1   12.79    6.03   2
  -4   0   0  275.01    9.36   2
  -4   0   1  471.99    8.59   2
  -4   0   1  463.58   11.22   2
  -4   0   2  602.53   12.53   2
  -4   0   2  629.95   10.07   2
  -4   0   3  726.73   11.36   2
  -4   0   3  630.31   13.14   2
  -4   0   4   -7.18    5.94   2
  -4   0   4    0.88    4.77   2
  -4   0   5   34.14    6.66   2
  -4   0   5   36.22    4.09   1
  -4   0   5   33.84    6.85   2
  -4   0   6   -3.85    5.18   2
  -4   0   6    6.66    3.98   1
  -4   0   7   44.83    4.25   1
  -4   0   7   44.54    6.11   2
  -4   0   7   46.29    6.37   2
  -4   0   8  148.99    9.05   2
  -4   0   8  155.05    9.16   2
  -4   0   8  144.76    8.50   2
  -4   0   8  149.86    4.66   1
  -4   0   9  225.29    9.02   2
  -4   0   9  224.18    5.31   1
  -4   0   9  224.26   10.37   2
  -4   0  10  165.87    9.82   2
  -4   0  10  168.95    9.27   2
  -4   0  10  142.25    5.33   1
  -4   0  11   14.64    6.59   2
  -4   0  11   14.43    6.99   2
  -4   0  11   20.41    7.40   2
  -4   0  12    1.32    7.35   2
  -4   0  12    1.34    6.77   2
  -4   0  12    0.86    6.71   2
  -4   0  13    9.02    7.02   2
  -4   0  13   11.16    7.12   2
  -4   0  13    6.69    7.71   2
  -4   0  13    5.97    7.70   2
  -4   0  13    4.01    7.00   2
  -4   0  13    6.35    7.36   2
  -4   0  14   13.15    8.71   2
  -4   0  14   11.02    5.04   1
  -4   0  14    9.67    8.38   2
  -4   0  14   12.29    8.81   2
  -4   0  14   13.82    7.59   2
  -4   0  14    6.04    7.16   2
  -4   0  14    2.74    7.87   2
  -4   0  14    9.75    7.36   2
  -4   0  14   12.72    8.47   2
  -4   0  14   14.73    4.25   1
  -4   0  14   11.11    4.46   1
  -4   0  15   -3.32    8.54   2
  -4   0  15    5.71    7.41   2
  -4   0  15   -0.65    4.93   1
  -4   0  15   -2.64    6.70   2
  -4   0  15   -1.15    7.76   2
  -4   0  15   -0.79    8.29   2
  -4   0  15   -1.72    7.38   2
  -4   0  15    2.09    7.50   2
  -4   0  15   -2.10    7.00   2
  -4   0  15   -6.05    4.39   1
  -4   0  15    3.83    9.13   2
  -4   0  16    1.46    8.70   2
  -4   0  16    5.39    7.52   2
  -4   0  16    7.22    7.71   2
  -4   0  16    4.08    8.57   2
  -4   0  16    6.05    8.26   2
  -4   0  16    5.54    9.94   2
  -4   0  16    7.30    7.56   2
  -4   0  16    3.97    4.33   1
  -4   0  16    6.29    4.36   1
  -4   0  17   17.16    9.10   2
  -4   0  17   22.92    9.33   2
  -4   0  17   24.61    9.18   2
  -4   0  17   15.99    7.64   2
  -4   0  17   22.51    8.85   2
  -4   0  17   15.62    8.04   2
  -4   0  17   19.92    4.64   1
  -4   0  17   15.71    4.57   1
  -4   0  18   22.24    9.07   2
  -4   0  18   30.26    8.17   2
  -4   0  18   25.36    9.36   2
  -4   0  18   23.16    7.81   2
  -4   0  18   20.29    4.59   1
  -4   0  18   24.51    4.56   1
  -4   0  19   48.33    9.47   2
  -4   0  19   47.66    9.77   2
  -4   0  19   46.10    8.14   2
  -4   0  19   56.79    4.96   1
  -4   0  20   17.20    7.25   2
  -4   0  20   17.14    4.86   1
  -4   0  20    5.28    8.47   2
  -4   0  20    8.74    7.30   2
  -4   0  22    9.45    6.27   2
  -4   0  22    4.27    7.21   2
  -4   0  22    9.14    6.52   2
  -4   0  22    4.77    4.21   1
  -4   0  22    8.61    4.24   1
  -4   0  23   -1.17    6.83   2
  -4   0  23    2.27    3.16   1
  -4   0  23   -1.89    7.67   2
  -4   0  24   -0.03    6.61   2
  -4   0  24    0.91    3.77   1
  -4   1 -24   -1.37    4.72   2
  -4   1 -24    2.45    4.50   2
  -4   1 -24    0.67    2.70   1
  -4   1 -24    0.61    3.00   1
  -4   1 -23    9.00    3.03   1
  -4   1 -23    7.40    5.47   2
  -4   1 -23    3.72    5.99   2
  -4   1 -23    9.19    3.17   1
  -4   1 -22    3.67    6.11   2
  -4   1 -22    4.58    3.40   1
  -4   1 -22    4.72    3.48   1
  -4   1 -22    5.34    6.31   2
  -4   1 -21   -3.11    6.70   2
  -4   1 -21    0.63    3.48   1
  -4   1 -21    4.48    7.63   2
  -4   1 -21   -3.64    6.29   2
  -4   1 -21    6.80    4.44   1
  -4   1 -21    0.22    3.67   1
  -4   1 -19    0.93    8.79   2
  -4   1 -19   -3.26    4.44   1
  -4   1 -19   -1.22    7.75   2
  -4   1 -19    3.25    6.98   2
  -4   1 -19    1.12    4.95   1
  -4   1 -18   -0.43    7.98   2
  -4   1 -18    2.98    7.58   2
  -4   1 -18    1.35    8.30   2
  -4   1 -18   -2.08    4.29   1
  -4   1 -18   -4.43    3.85   1
  -4   1 -18   -2.75    6.91   2
  -4   1 -18    3.21    7.04   2
  -4   1 -18    6.73    5.13   1
  -4   1 -17    4.95    8.55   2
  -4   1 -17    0.03    5.10   1
  -4   1 -17   -0.55    6.96   2
  -4   1 -17   -0.48    7.28   2
  -4   1 -17   -1.25    9.33   2
  -4   1 -17    1.60    5.23   1
  -4   1 -17    6.73    8.46   2
  -4   1 -17   -0.71    4.57   1
  -4   1 -16    3.12    7.05   2
  -4   1 -16    7.65    6.93   2
  -4   1 -16    6.31    8.43   2
  -4   1 -16    5.58    4.62   1
  -4   1 -16   -1.02    8.00   2
  -4   1 -16    6.26    4.57   1
  -4   1 -16    7.33    4.50   1
  -4   1 -16    7.80    4.33   1
  -4   1 -15    0.41    7.50   2
  -4   1 -15    5.84    8.04   2
  -4   1 -15    1.69    4.23   1
  -4   1 -15    7.75    7.13   2
  -4   1 -15    5.37    9.19   2
  -4   1 -15   -3.18    5.38   1
  -4   1 -15    0.47    6.59   2
  -4   1 -15    0.06    5.01   1
  -4   1 -15    1.37    7.33   2
  -4   1 -15    0.77    4.58   1
  -4   1 -15    5.62    4.26   1
  -4   1 -14   35.45    7.43   2
  -4   1 -14   35.16    4.31   1
  -4   1 -14   38.49    8.42   2
  -4   1 -14   37.30    7.74   2
  -4   1 -14   37.18    9.04   2
  -4   1 -14   47.03    8.14   2
  -4   1 -14   41.78    8.89   2
  -4   1 -14   38.91    9.34   2
  -4   1 -14   43.90    5.58   1
  -4   1 -14   38.98    5.17   1
  -4   1 -14   43.77    5.05   1
  -4   1 -13   22.10    6.76   2
  -4   1 -13   19.59    7.08   2
  -4   1 -13   18.08    4.98   1
  -4   1 -13   18.50    8.26   2
  -4   1 -13   25.86    6.97   2
  -4   1 -13   25.71    4.18   1
  -4   1 -13   23.65    4.88   1
  -4   1 -13   21.01    4.50   1
  -4   1 -13   22.75    7.78   2
  -4   1 -12    8.05    6.45   2
  -4   1 -12    3.85    4.40   1
  -4   1 -12    8.29    3.67   1
  -4   1 -11   -4.03    5.94   2
  -4   1 -11   -5.46    6.94   2
  -4   1 -11    1.47    3.42   1
  -4   1 -10    3.38    5.88   2
  -4   1 -10    4.46    6.87   2
  -4   1 -10    7.12    5.51   2
  -4   1 -10    5.42    3.34   1
  -4   1  -9    9.38    5.82   2
  -4   1  -9   13.02    6.76   2
  -4   1  -9    8.25    4.00   1
  -4   1  -8   22.16    5.95   2
  -4   1  -8   28.68    5.80   2
  -4   1  -8   30.09    7.97   2
  -4   1  -8   20.74    3.38   1
  -4   1  -7   34.27    7.12   2
  -4   1  -7   31.28    5.86   2
  -4   1  -7   28.28    3.39   1
  -4   1  -6   34.58    5.90   2
  -4   1  -6   36.27    5.87   2
  -4   1  -6   36.98    3.38   1
  -4   1  -6   31.71    6.46   2
  -4   1  -5   12.86    6.98   2
  -4   1  -5   15.16    3.21   1
  -4   1  -4   -0.25    5.52   2
  -4   1  -3    1.58    6.69   2
  -4   1  -2   19.24    5.68   2
  -4   1  -2   22.40    5.32   2
  -4   1  -2   21.47    3.83   1
  -4   1  -1   95.47    6.20   2
  -4   1  -1   90.21    6.69   2
  -4   1  -1   90.64    4.72   2
  -4   1  -1   95.21    3.74   1
  -4   1   0  148.81    5.65   2
  -4   1   0  139.85    7.31   2
  -4   1   0  142.10    6.76   2
  -4   1   0  156.54    4.67   1
  -4   1   1   11.68    3.06   1
  -4   1   1    8.95    4.57   2
  -4   1   1   14.20    5.57   2
  -4   1   1   14.17    5.86   2
  -4   1   2  118.35    7.17   2
  -4   1   2  117.18    5.78   2
  -4   1   2  135.16    4.56   1
  -4   1   2  114.61    6.41   2
  -4   1   3  195.31    7.43   2
  -4   1   3  203.63    9.25   2
  -4   1   3  207.49    4.61   1
  -4   1   4   49.42    6.27   2
  -4   1   4   47.43    6.39   2
  -4   1   5    0.77    5.80   2
  -4   1   6    2.81    5.93   2
  -4   1   7    3.98    4.98   2
  -4   1   7    0.91    6.60   2
  -4   1   7    7.20    3.07   1
  -4   1   8   22.61    7.15   2
  -4   1   8   22.35    5.44   2
  -4   1   8   28.88    3.31   1
  -4   1   9   18.02    6.76   2
  -4   1   9   10.51    3.15   1
  -4   1   9   12.89    6.38   2
  -4   1   9    9.69    6.11   2
  -4   1  10   17.42    6.40   2
  -4   1  10    6.51    3.15   1
  -4   1  10   14.58    6.94   2
  -4   1  11   25.83    7.32   2
  -4   1  11   31.94    7.11   2
  -4   1  11   34.01    7.01   2
  -4   1  12    0.38    7.05   2
  -4   1  12    2.99    6.66   2
  -4   1  12   -0.86    6.47   2
  -4   1  13    8.93    6.99   2
  -4   1  13   14.24    7.21   2
  -4   1  13    4.06    8.96   2
  -4   1  14   10.54    7.29   2
  -4   1  14   17.79    7.28   2
  -4   1  14   14.35    8.14   2
  -4   1  14   19.66    7.13   2
  -4   1  14    5.74    7.04   2
  -4   1  14   16.42    8.12   2
  -4   1  14   13.25    7.35   2
  -4   1  14   14.90    4.69   1
  -4   1  14   10.81    4.46   1
  -4   1  14   12.48    4.04   1
  -4   1  15    5.04    8.03   2
  -4   1  15    2.65    8.26   2
  -4   1  15    7.24    8.40   2
  -4   1  15    5.84    7.96   2
  -4   1  15    7.95    4.12   1
  -4   1  15   10.59    8.69   2
  -4   1  15    6.91    4.48   1
  -4   1  15   10.39    4.89   1
  -4   1  15   12.61    7.12   2
  -4   1  16    6.80    4.69   1
  -4   1  16    5.78    7.34   2
  -4   1  16    2.83    8.10   2
  -4   1  16    3.98    4.25   1
  -4   1  16   13.95    7.34   2
  -4   1  16    6.12    8.44   2
  -4   1  16    9.79    4.28   1
  -4   1  16    6.23    8.35   2
  -4   1  17    2.61    7.53   2
  -4   1  17    5.76    7.29   2
  -4   1  17    8.50    8.55   2
  -4   1  17    4.01    8.44   2
  -4   1  17    4.14    4.29   1
  -4   1  18   -0.42    8.44   2
  -4   1  18   -5.60    7.09   2
  -4   1  18    4.81    7.52   2
  -4   1  18    1.74    4.16   1
  -4   1  19    0.38    7.12   2
  -4   1  19    2.13    7.40   2
  -4   1  19    6.21    9.98   2
  -4   1  19   -0.01    4.06   1
  -4   1  19   -3.30    5.49   1
  -4   1  20    5.26    8.29   2
  -4   1  20    8.95    8.44   2
  -4   1  20    7.52    7.08   2
[truncated: 1,167,943 more chars]
