# Supplementary material for: 2,5-Bis[5-(3,5-dido­decyl­oxyphen­yl)-1,3,4-oxa­diazol-2-yl]-3,6-di­methyl­pyrazine
Source: IUCrdata. 2023 Jan 17;8(Pt 1):x230034. doi: 10.1107/S2414314623000342 (PMC9912323; doi:10.1107/S2414314623000342)
Supplement: Supplementary file 2 [file x-08-x230034-Isup2.hkl]

data_I                                                                          
_shelx_title ' bjor25f12 in P-1'                                                
_shelx_refln_list_code          4                                               
_shelx_F_calc_maximum      225.87                                               
_exptl_crystal_F_000       622.00                                               
_reflns_d_resolution_high  0.8316                                               
                                                                                
loop_                                                                           
 _space_group_symop_operation_xyz                                               
 'x, y, z'                                                                      
 '-x, -y, -z'                                                                   
                                                                                
_cell_length_a     8.1119                                                       
_cell_length_b     9.5566                                                       
_cell_length_c    22.2332                                                       
_cell_angle_alpha  90.553                                                       
_cell_angle_beta   91.592                                                       
_cell_angle_gamma 106.047                                                       
                                                                                
_shelx_F_squared_multiplier     1.000                                           
                                                                                
loop_                                                                           
 _refln_index_h                                                                 
 _refln_index_k                                                                 
 _refln_index_l                                                                 
 _refln_F_squared_calc                                                          
 _refln_F_squared_meas                                                          
 _refln_F_squared_sigma                                                         
 _refln_observed_status                                                         
   2   0   0       5081.59       5385.71        44.92 o                         
   3   0   0        742.59        740.06        26.88 o                         
   4   0   0       1366.41       1367.11        46.53 o                         
   5   0   0          0.01          2.51        13.65 o                         
   6   0   0         42.83         42.17         9.26 o                         
   7   0   0        109.88        107.11        16.56 o                         
   8   0   0        102.21        125.20        16.21 o                         
   9   0   0         92.33         83.66         8.03 o                         
  -9   1   0         14.00         11.50         8.72 o                         
  -8   1   0         17.30         21.31        11.70 o                         
  -7   1   0        143.44        132.86        12.01 o                         
  -6   1   0        170.60        170.87        14.53 o                         
  -5   1   0         70.29         53.84        13.11 o                         
  -4   1   0        723.98        741.60        13.54 o                         
  -3   1   0         17.21         18.42         3.56 o                         
  -2   1   0         24.71         50.49         6.37 o                         
  -1   1   0       1454.04       1401.68        24.92 o                         
   0   1   0         26.59         55.60         5.20 o                         
   1   1   0        311.39        304.97         4.77 o                         
   2   1   0      32810.82      34361.41       516.85 o                         
   3   1   0         26.51         45.01         8.15 o                         
   4   1   0         11.33         15.91        12.96 o                         
   5   1   0        124.34        113.23        13.77 o                         
   6   1   0        242.38        244.99         8.98 o                         
   7   1   0          2.20        -12.12        12.12 o                         
   8   1   0          5.32         12.96        13.72 o                         
   9   1   0         63.20         68.02        19.79 o                         
  -9   2   0          0.36          8.12         8.07 o                         
  -8   2   0         12.84          9.49         8.81 o                         
  -7   2   0         88.97         81.78         7.78 o                         
  -6   2   0          2.65          6.92        22.91 o                         
  -5   2   0        107.59         71.63        34.10 o                         
  -4   2   0        215.67        240.74        18.41 o                         
  -3   2   0         91.21        143.16        10.71 o                         
  -2   2   0       1135.42       1155.76        10.92 o                         
  -1   2   0      30279.99      30487.00       133.88 o                         
   0   2   0       1877.66       2236.83        16.15 o                         
   1   2   0      19629.97      19456.28       541.70 o                         
   2   2   0        920.78        935.25        12.73 o                         
   3   2   0         29.53         18.64        10.30 o                         
   4   2   0       4834.90       4649.22        81.63 o                         
   5   2   0         33.10         33.84        15.31 o                         
   6   2   0         81.47        100.19        10.98 o                         
   7   2   0          0.05         -2.04        12.07 o                         
   8   2   0         18.67         28.74        16.62 o                         
  -9   3   0          3.84         -7.09        10.47 o                         
  -8   3   0         10.82         19.50        10.89 o                         
  -7   3   0         15.36         23.95         9.30 o                         
  -6   3   0          0.27         14.25        17.12 o                         
  -5   3   0         36.54         36.88        20.81 o                         
  -3   3   0        587.31        649.13        20.94 o                         
  -2   3   0        454.75        429.23         6.62 o                         
  -1   3   0        113.20        125.97         6.22 o                         
   0   3   0       1945.42       2591.21        32.44 o                         
   1   3   0          0.04         -4.94         4.94 o                         
   2   3   0        162.09        187.20         7.89 o                         
   3   3   0        448.76        460.81        22.13 o                         
   4   3   0        203.91        207.59        18.13 o                         
   5   3   0          2.09          3.20        12.89 o                         
   6   3   0        645.97        593.73        24.87 o                         
   8   3   0         45.35         46.27        13.32 o                         
  -9   4   0         15.13         13.12         8.21 o                         
  -8   4   0         24.60         15.80        10.27 o                         
  -7   4   0          0.03          0.39         8.90 o                         
  -6   4   0         10.71         20.46         9.77 o                         
  -5   4   0         26.18         22.19        22.71 o                         
  -4   4   0         19.94         24.97        13.84 o                         
  -3   4   0        200.30        196.18        11.36 o                         
  -2   4   0        514.81        599.83         8.70 o                         
  -1   4   0        200.21        250.90         9.33 o                         
   0   4   0        958.11       1369.05        41.15 o                         
   1   4   0        891.61        980.09        17.55 o                         
   2   4   0        368.88        457.79        33.87 o                         
  -9   5   0        104.53        108.25         8.84 o                         
  -8   5   0         70.03         89.36        12.64 o                         
  -7   5   0        178.10        171.10        15.21 o                         
  -6   5   0         74.71         65.05         9.42 o                         
  -5   5   0         41.92         34.00        17.71 o                         
  -4   5   0          7.52         14.78        12.36 o                         
  -3   5   0        207.80        279.19        17.72 o                         
  -2   5   0          3.73         -5.17         9.64 o                         
  -1   5   0          7.85         21.09        10.24 o                         
   0   5   0         16.44         31.56         9.49 o                         
   1   5   0         11.22          2.17        13.40 o                         
  -9   6   0         35.20         33.76        11.25 o                         
  -8   6   0        132.89        121.10        43.05 o                         
  -7   6   0        134.61        118.43        13.82 o                         
  -6   6   0         76.54         68.33        10.74 o                         
  -5   6   0        369.17        353.50         9.61 o                         
  -4   6   0         68.68         65.75        11.46 o                         
  -3   6   0        670.97        655.74        13.94 o                         
  -2   6   0         50.65         31.62        10.21 o                         
  -1   6   0        493.95        480.74        12.66 o                         
   0   6   0          0.24          3.36         8.93 o                         
   1   6   0         45.25         76.86        12.50 o                         
  -9   7   0          0.30         -0.49        10.95 o                         
  -8   7   0          0.01         12.84        11.99 o                         
  -7   7   0         25.51         38.75        12.76 o                         
  -6   7   0        168.09        167.15        10.74 o                         
  -5   7   0        281.20        301.92        11.71 o                         
  -4   7   0         84.60         97.90         7.80 o                         
  -3   7   0        338.15        355.79        11.06 o                         
  -2   7   0        112.68        112.15        10.18 o                         
  -1   7   0        321.47        431.77        13.27 o                         
   0   7   0         41.57         30.90        11.52 o                         
   1   7   0         54.89         49.28         9.44 o                         
  -8   8   0          0.01         21.93        12.27 o                         
  -7   8   0          3.17         -7.80        11.80 o                         
  -6   8   0          0.01          6.48        10.71 o                         
  -5   8   0          3.24          0.47         9.47 o                         
  -4   8   0         38.05         44.44         7.58 o                         
  -3   8   0        912.88        998.49        10.04 o                         
  -2   8   0        804.38        753.01         9.48 o                         
  -1   8   0        170.14        179.38         7.57 o                         
   0   8   0          0.15         -2.34         8.26 o                         
   1   8   0        204.95        203.66        30.41 o                         
  -7   9   0          7.92          5.78        10.98 o                         
  -6   9   0          8.98         13.93         9.14 o                         
  -5   9   0          2.06         -6.41         8.14 o                         
  -4   9   0         13.59         18.72         7.08 o                         
  -3   9   0          1.53         38.19         7.64 o                         
  -2   9   0        127.10        128.51         8.86 o                         
  -1   9   0        265.60        385.20        11.17 o                         
   0   9   0        266.34        266.32        11.87 o                         
  -6  10   0         75.09         77.22         7.51 o                         
  -5  10   0          7.82         15.46         7.72 o                         
  -4  10   0          2.62         19.63         6.40 o                         
  -3  10   0        274.71        298.72        21.81 o                         
  -2  10   0       1027.56       1157.82        46.70 o                         
  -1  10   0        170.26        206.55         9.46 o                         
   0  10   0         34.67         29.84         8.86 o                         
  -5  11   0         27.92         25.94         5.30 o                         
  -4  11   0        212.76        260.92         6.48 o                         
  -3  11   0         14.57         22.23         5.84 o                         
  -2  11   0        146.13        164.11         7.96 o                         
  -1  11   0         63.54         75.76         6.91 o                         
   1 -11   1         76.48         71.97         7.01 o                         
   2 -11   1        224.14        282.12         8.36 o                         
   3 -11   1         34.30         42.94         5.51 o                         
   4 -11   1         57.89         62.97         6.57 o                         
   5 -11   1          9.79          8.32         5.55 o                         
   0 -10   1        341.24        409.57        12.80 o                         
   1 -10   1         31.25         30.27        10.72 o                         
   2 -10   1         36.85         40.32        15.38 o                         
   3 -10   1          0.18         -7.10        24.21 o                         
   4 -10   1        101.37         98.53         6.95 o                         
   5 -10   1         38.07         44.89         7.00 o                         
   6 -10   1         75.47         91.40         8.99 o                         
   0  -9   1        173.89        261.63        11.92 o                         
   1  -9   1        337.99        426.40        12.62 o                         
   2  -9   1         16.10         18.09         8.08 o                         
   3  -9   1        136.92        138.63         8.05 o                         
   4  -9   1         38.78         42.02         8.81 o                         
   5  -9   1          5.72         14.04         8.64 o                         
   6  -9   1         62.08         64.99         9.12 o                         
   7  -9   1          7.65          2.69        11.38 o                         
  -1  -8   1          6.48         28.55        22.40 o                         
   0  -8   1        316.89        328.37         9.84 o                         
   1  -8   1         78.89         73.84         6.72 o                         
   2  -8   1          4.49          3.09         6.25 o                         
   3  -8   1        522.86        552.71         8.78 o                         
   4  -8   1          1.49          1.78         6.98 o                         
   5  -8   1         27.64         24.07        10.34 o                         
   6  -8   1         44.74         29.09        10.50 o                         
   7  -8   1          4.03          0.29        11.34 o                         
   8  -8   1         29.46          9.02        14.29 o                         
  -1  -7   1          9.72         19.87         7.99 o                         
   0  -7   1         80.51        108.82        12.18 o                         
   1  -7   1        497.79        667.36        15.90 o                         
   2  -7   1          4.73         10.71         9.14 o                         
   3  -7   1         14.86         18.03         9.55 o                         
   4  -7   1         61.01         53.95         7.32 o                         
   5  -7   1        377.21        416.57        12.05 o                         
   6  -7   1         84.48         89.04         9.77 o                         
   7  -7   1          0.20          4.42        11.96 o                         
   8  -7   1         10.97         11.30        11.97 o                         
   9  -7   1          3.47          9.01         8.59 o                         
  -1  -6   1         22.87         24.06        10.83 o                         
   0  -6   1         76.69         63.59        11.97 o                         
   1  -6   1          0.93         15.58         9.75 o                         
   2  -6   1         55.97         52.33         8.71 o                         
   3  -6   1        535.94        536.37        17.68 o                         
   4  -6   1         64.06         72.75        17.52 o                         
   5  -6   1         93.79         92.82         9.21 o                         
   6  -6   1         79.78         70.32         9.72 o                         
   7  -6   1        194.53        177.85        13.58 o                         
   8  -6   1        124.72        158.74        18.06 o                         
   9  -6   1          0.87          6.57         9.93 o                         
  -1  -5   1         15.41         38.15        15.03 o                         
   0  -5   1         47.20         53.49        11.30 o                         
   1  -5   1         56.91        136.04        11.96 o                         
   2  -5   1          7.79          6.99        10.44 o                         
   3  -5   1        240.39        235.06        11.54 o                         
   4  -5   1         70.33         65.47        25.11 o                         
   5  -5   1        278.54        235.16        24.38 o                         
   6  -5   1        121.37        121.30        10.87 o                         
   7  -5   1        193.91        188.09        12.59 o                         
   8  -5   1         64.36         78.95        14.10 o                         
   9  -5   1        108.42        118.04         8.78 o                         
  -2  -4   1        898.05       1043.40        43.66 o                         
  -1  -4   1          0.08         82.85        24.38 o                         
   0  -4   1        771.16       1046.80        12.38 o                         
   1  -4   1          2.89         21.84         7.13 o                         
   2  -4   1         43.48         34.74         7.70 o                         
   3  -4   1         25.66         33.32        12.73 o                         
   4  -4   1         10.20        -13.79        13.79 o                         
   5  -4   1        169.31        159.22        24.66 o                         
   6  -4   1          0.79          6.73         7.96 o                         
   7  -4   1         22.40         20.72         8.39 o                         
   8  -4   1         34.18         18.65        10.18 o                         
   9  -4   1         59.16         58.47         9.44 o                         
  -8  -3   1          6.32         17.98        12.78 o                         
  -6  -3   1         82.12         61.78        19.84 o                         
  -5  -3   1          3.55         11.25        10.04 o                         
  -4  -3   1          0.02         10.52        14.98 o                         
  -3  -3   1          5.12        105.88        34.60 o                         
  -2  -3   1        947.21        946.39         7.64 o                         
  -1  -3   1          9.63          4.23         3.97 o                         
   0  -3   1        682.65        765.81         9.05 o                         
   1  -3   1         84.84         91.53         6.09 o                         
   2  -3   1          4.18          9.92         5.32 o                         
   3  -3   1        294.00        282.91         9.38 o                         
   4  -3   1         21.44         18.99        26.89 o                         
   5  -3   1          0.05         30.57        29.88 o                         
   6  -3   1          5.18         -1.77        21.30 o                         
   7  -3   1         17.15         17.92         7.87 o                         
   8  -3   1          2.19         -3.99        11.06 o                         
   9  -3   1         12.43         13.41         8.25 o                         
  -8  -2   1          0.51         -6.62        10.85 o                         
  -7  -2   1         38.96         39.01        15.08 o                         
  -6  -2   1         80.85         90.13        14.30 o                         
  -5  -2   1        357.30        363.49        25.33 o                         
  -4  -2   1       1360.78       2007.90       132.70 o                         
  -3  -2   1       1085.13       1192.17        15.73 o                         
  -1  -2   1      22314.47      22370.19       201.39 o                         
   0  -2   1        419.99        415.62         7.05 o                         
   1  -2   1       1518.25       1493.96         7.42 o                         
   2  -2   1       1701.21       1679.16        16.51 o                         
   3  -2   1        660.31        609.06        18.35 o                         
   4  -2   1         84.11         64.24        17.60 o                         
   5  -2   1         97.61        112.35        30.37 o                         
   6  -2   1         31.67         49.69        24.12 o                         
   7  -2   1         24.97         31.05         8.92 o                         
   8  -2   1          8.93         -4.23         8.73 o                         
   9  -2   1          7.67          9.15         7.01 o                         
  -9  -1   1         32.56         28.41         7.61 o                         
  -8  -1   1         44.35         46.32        12.38 o                         
  -7  -1   1          1.34          2.29        11.63 o                         
  -6  -1   1        123.47        135.98         9.00 o                         
  -5  -1   1         19.68         58.41        11.87 o                         
  -4  -1   1        470.98        471.52        15.84 o                         
  -3  -1   1        201.04        266.27        10.92 o                         
  -2  -1   1      17112.39      21634.84       273.23 o                         
  -1  -1   1        178.00        188.70         6.56 o                         
   0  -1   1        179.67        202.24         7.27 o                         
   1  -1   1       1017.18        923.34        38.97 o                         
   2  -1   1        581.72        536.33         7.53 o                         
   3  -1   1         58.95         42.96         3.73 o                         
   4  -1   1        477.50        458.96        11.41 o                         
   5  -1   1          7.11         19.78        12.10 o                         
   6  -1   1         18.40         19.27        14.76 o                         
   7  -1   1        128.59        130.80         9.72 o                         
   8  -1   1          0.40         -0.10         8.86 o                         
   9  -1   1         16.83         15.04         9.08 o                         
  -9   0   1        112.04        114.77         7.86 o                         
  -8   0   1         65.91         60.80        17.67 o                         
  -7   0   1        127.25        146.15        12.84 o                         
  -6   0   1        111.28        102.32         9.38 o                         
  -5   0   1          1.95        -13.73        13.73 o                         
  -4   0   1       2211.24       2331.05        33.91 o                         
  -3   0   1        150.31        234.37        27.01 o                         
  -2   0   1      51015.75      48836.29       448.37 o                         
  -1   0   1          7.00         10.17         2.72 o                         
   0   0   1       5160.77       3804.55      2107.43 o                         
   1   0   1         42.94         33.90         2.60 o                         
   2   0   1       3025.31       2900.52        15.59 o                         
   3   0   1        517.04        511.33        10.88 o                         
   4   0   1        109.11         73.18        19.04 o                         
   5   0   1          3.62          1.88        18.89 o                         
   6   0   1        148.43        126.79        11.29 o                         
   7   0   1         11.33          3.76        12.76 o                         
   8   0   1         70.21         67.27        19.03 o                         
   9   0   1         37.70         43.76         7.74 o                         
  -9   1   1         57.18         55.25         7.85 o                         
  -8   1   1         63.08         63.01        10.05 o                         
  -7   1   1        225.08        221.36        12.93 o                         
  -6   1   1        371.53        387.80        14.92 o                         
  -5   1   1        445.34        474.64        16.30 o                         
  -4   1   1         20.56         60.57         9.81 o                         
  -3   1   1         17.78         24.82         5.46 o                         
  -2   1   1       2259.11       2119.11        11.83 o                         
  -1   1   1       1455.17       1381.99        11.10 o                         
   0   1   1         41.52         29.63         5.16 o                         
   1   1   1         49.82         54.90         3.93 o                         
   2   1   1      27866.54      27043.52       230.27 o                         
   3   1   1        261.08        256.18         8.94 o                         
   4   1   1        107.68         97.60        13.44 o                         
   5   1   1        247.31        228.07        16.78 o                         
   6   1   1         82.94         99.28         8.34 o                         
   7   1   1          0.08          1.70        11.45 o                         
   8   1   1         32.69         41.03        10.90 o                         
   9   1   1         28.49         21.12        17.54 o                         
  -9   2   1          0.18         -5.17         8.77 o                         
  -8   2   1          0.03          0.04         8.86 o                         
  -7   2   1        224.86        224.85        11.76 o                         
  -6   2   1        191.92        208.93        15.88 o                         
  -5   2   1        405.43        421.85        34.75 o                         
  -4   2   1        254.96        308.61        21.19 o                         
  -3   2   1      12086.46      11506.91       184.54 o                         
  -2   2   1       3122.82       3015.72        23.70 o                         
  -1   2   1      19289.04      18883.56       115.13 o                         
   0   2   1       4372.10       4445.97        50.07 o                         
   1   2   1       4174.59       3902.10        59.53 o                         
   2   2   1        193.50        190.48         6.25 o                         
   3   2   1          4.01          8.13         9.74 o                         
   4   2   1       7120.95       7176.57       192.45 o                         
   5   2   1         41.37         51.28        19.87 o                         
   6   2   1          0.87          0.18         9.90 o                         
   7   2   1         50.33         45.34        13.97 o                         
   8   2   1         35.78         35.49        10.59 o                         
  -9   3   1         13.02         14.20         7.91 o                         
  -8   3   1         23.40         35.02         9.18 o                         
  -7   3   1          3.90         12.92         8.25 o                         
  -6   3   1          0.84        -11.15        16.01 o                         
  -5   3   1        331.73        377.96        20.61 o                         
  -4   3   1         17.84         25.62        19.51 o                         
  -3   3   1        691.87        949.50        13.06 o                         
  -2   3   1        502.59        497.48         7.38 o                         
  -1   3   1         22.76         10.70         5.63 o                         
   0   3   1       1188.43       1134.14        15.55 o                         
   1   3   1        175.97        175.87         4.59 o                         
   2   3   1        692.64        682.53        17.55 o                         
   3   3   1        913.76        962.09        29.17 o                         
   4   3   1        136.44        141.09        14.85 o                         
   5   3   1          0.02         11.94        12.14 o                         
   6   3   1       1768.80       1762.99        48.93 o                         
   8   3   1         12.00         26.64        12.73 o                         
  -9   4   1          0.19          9.41         7.47 o                         
  -8   4   1          0.14         -7.73         8.44 o                         
  -7   4   1          6.28          5.98         9.04 o                         
  -6   4   1         35.84         29.85        10.54 o                         
  -5   4   1         13.06         26.15        23.25 o                         
  -4   4   1        257.14        290.44        10.12 o                         
  -3   4   1        194.56        270.17        13.95 o                         
  -2   4   1        580.24        609.66        10.36 o                         
  -1   4   1         31.09         46.11         7.41 o                         
   0   4   1         61.66         58.59         7.57 o                         
   1   4   1         18.35         14.14         6.81 o                         
   2   4   1        834.19        860.94        12.08 o                         
  -9   5   1         96.45         98.82         8.53 o                         
  -8   5   1         64.30         66.53        11.63 o                         
  -7   5   1         20.61         33.37        11.87 o                         
  -6   5   1          3.97          9.94         8.49 o                         
  -5   5   1         21.53         25.12        17.97 o                         
  -4   5   1         86.73         77.29        12.23 o                         
  -3   5   1         13.70        107.99        13.53 o                         
  -2   5   1         98.12         80.07        13.35 o                         
  -1   5   1        120.48        139.24        13.31 o                         
   0   5   1          0.18        -11.49        11.84 o                         
   1   5   1          7.44         23.17        13.12 o                         
  -9   6   1         11.01          4.10         9.32 o                         
  -8   6   1         77.28         83.39        20.97 o                         
  -7   6   1        248.63        251.24        13.00 o                         
  -6   6   1         75.53         85.13        10.07 o                         
  -5   6   1        409.70        385.29        10.04 o                         
  -4   6   1          1.81          7.57        12.26 o                         
  -2   6   1         35.81         12.10         7.45 o                         
  -1   6   1         44.17         52.88         9.29 o                         
   0   6   1          0.21         -8.56         8.56 o                         
   1   6   1          2.80        -13.14        13.14 o                         
  -9   7   1         10.35         17.74        12.76 o                         
  -8   7   1          6.07         10.89        11.03 o                         
  -7   7   1         38.81         30.02        14.79 o                         
  -6   7   1        233.85        213.77        11.86 o                         
  -5   7   1        392.05        378.17        10.87 o                         
  -4   7   1        163.03        174.18         8.30 o                         
  -3   7   1        334.37        427.78        10.88 o                         
  -2   7   1         52.96         43.00         9.04 o                         
  -1   7   1         33.17         27.88         9.09 o                         
   0   7   1          1.22         10.90        12.94 o                         
   1   7   1         94.28         90.09        10.02 o                         
  -8   8   1         68.03         74.44        11.29 o                         
  -7   8   1          0.02          7.80        10.43 o                         
  -6   8   1         22.32         25.01         9.89 o                         
  -5   8   1         16.58          8.75         9.83 o                         
  -4   8   1       1271.18       1159.01        12.96 o                         
  -2   8   1         10.26          4.15         6.31 o                         
  -1   8   1        232.93        208.09         7.77 o                         
   0   8   1         26.10         35.48         8.60 o                         
  -7   9   1          0.28         -2.88         8.84 o                         
  -6   9   1         27.82         27.90         9.08 o                         
  -5   9   1         15.11         17.92         8.02 o                         
  -4   9   1         63.86         54.75         8.15 o                         
  -3   9   1         25.80         27.41         7.61 o                         
  -2   9   1        411.36        431.69         9.71 o                         
  -1   9   1        151.87        171.51         9.76 o                         
   0   9   1        122.09        125.78        10.37 o                         
  -6  10   1          0.31         12.33         7.31 o                         
  -5  10   1        198.39        209.18         8.96 o                         
  -4  10   1        651.47        687.46         9.95 o                         
  -3  10   1         71.25        105.69        15.61 o                         
  -2  10   1         41.88         45.00        16.44 o                         
  -1  10   1          6.28          8.19         9.73 o                         
   0  10   1         63.08         62.87         9.65 o                         
  -5  11   1          8.88          7.68         5.94 o                         
  -4  11   1        105.94        144.84         6.65 o                         
  -3  11   1         10.46          6.33         5.33 o                         
  -2  11   1         46.14         40.44         6.39 o                         
  -1  11   1          0.05         -0.74         6.72 o                         
   1 -11   2          0.43          1.58         6.93 o                         
   2 -11   2         32.01         35.86         6.33 o                         
   3 -11   2          7.14          7.78         5.44 o                         
   4 -11   2          4.84          4.02         5.06 o                         
   5 -11   2          0.19         -1.90         4.85 o                         
   0 -10   2        678.67        680.90        22.71 o                         
   1 -10   2        232.77        278.58        10.29 o                         
   2 -10   2          4.09        -10.73        22.75 o                         
   3 -10   2          0.70        -18.91        26.66 o                         
   4 -10   2         88.29         91.02         6.49 o                         
   5 -10   2          9.74         16.51         7.85 o                         
   6 -10   2         38.40         44.53         8.09 o                         
   0  -9   2         63.29         63.54        10.44 o                         
   1  -9   2        811.72        835.86        15.28 o                         
   2  -9   2         79.03         91.00         8.33 o                         
   3  -9   2        212.05        211.99         8.19 o                         
   4  -9   2          9.14          5.94         7.26 o                         
   5  -9   2          1.92         -3.22        10.02 o                         
   6  -9   2         67.48         55.50        10.67 o                         
   7  -9   2          3.22          2.48        11.44 o                         
  -1  -8   2        396.77        394.71        23.80 o                         
   0  -8   2        166.39        168.11         7.75 o                         
   1  -8   2        260.45        268.86         7.63 o                         
   2  -8   2         75.40         78.01         6.21 o                         
   3  -8   2        797.91        795.30         9.09 o                         
   4  -8   2          8.72          5.77         7.38 o                         
   5  -8   2        112.34        102.73         9.91 o                         
   6  -8   2         31.81         48.61        10.86 o                         
   7  -8   2          0.18        -12.29        12.66 o                         
   8  -8   2         31.04         49.59         9.80 o                         
  -1  -7   2         22.30         22.35         7.50 o                         
   0  -7   2          5.17         20.25        11.07 o                         
   1  -7   2        186.24        207.98        12.71 o                         
   2  -7   2          0.70         -1.26         8.91 o                         
   3  -7   2        102.24        118.41        12.11 o                         
   4  -7   2        107.49         90.66         8.41 o                         
   5  -7   2        614.92        606.18        13.59 o                         
   6  -7   2          6.43          7.18         9.56 o                         
   7  -7   2         34.43         22.17        11.06 o                         
   8  -7   2         10.51         26.98        12.85 o                         
   9  -7   2         13.39         22.55         8.89 o                         
  -1  -6   2        127.77        197.58        13.10 o                         
   0  -6   2         31.06         39.52        14.38 o                         
   1  -6   2         14.36          4.52        10.22 o                         
   2  -6   2         16.79         28.65        10.85 o                         
   3  -6   2        296.48        312.09         9.96 o                         
   4  -6   2         42.03         62.81        16.22 o                         
   5  -6   2          0.00          1.39         8.60 o                         
   6  -6   2        108.36         86.31        10.09 o                         
   7  -6   2        449.95        460.02        15.35 o                         
   8  -6   2         47.74         54.65        19.91 o                         
   9  -6   2         29.65         34.82        10.08 o                         
  -2  -5   2          0.28          8.10        28.68 o                         
  -1  -5   2         22.19         63.58        12.36 o                         
   0  -5   2        283.81        326.59        12.83 o                         
   1  -5   2        245.98        297.64        15.77 o                         
   2  -5   2          0.07         -5.59        10.12 o                         
   3  -5   2        161.61        160.97        10.50 o                         
   4  -5   2         55.75         50.66        30.87 o                         
   5  -5   2        356.51        343.31        38.97 o                         
   6  -5   2         86.08         96.90        10.50 o                         
   7  -5   2         53.52         44.21         9.99 o                         
   8  -5   2         21.92         10.74        11.16 o                         
   9  -5   2        207.13        204.83        10.88 o                         
  -6  -4   2          0.86          4.03        46.63 o                         
  -5  -4   2         18.44         22.87        49.16 o                         
  -4  -4   2        161.90        198.75        20.28 o                         
  -2  -4   2       2194.48       2543.39        37.97 o                         
  -1  -4   2        422.26        434.99        21.30 o                         
   0  -4   2         27.07         40.02         6.82 o                         
   1  -4   2         35.10         43.73         7.91 o                         
   2  -4   2        162.01        201.14         8.48 o                         
   3  -4   2        445.28        486.50        14.89 o                         
   4  -4   2          0.51          3.95        16.28 o                         
   5  -4   2        232.24        207.53        25.05 o                         
   6  -4   2          9.41         13.27         8.74 o                         
   7  -4   2        133.31        114.65         9.98 o                         
   8  -4   2         58.94         54.84        10.39 o                         
   9  -4   2        156.72        165.66         9.37 o                         
  -8  -3   2          1.53          5.23        11.74 o                         
  -6  -3   2         39.13        111.50        15.12 o                         
  -5  -3   2        161.78        159.43        10.73 o                         
  -4  -3   2         17.89         58.13        15.83 o                         
  -3  -3   2         46.78        214.84        58.68 o                         
  -2  -3   2        845.84        887.79        12.22 o                         
  -1  -3   2          0.00          0.53         4.31 o                         
   0  -3   2         12.12          8.32         5.34 o                         
   1  -3   2         42.80         44.98         5.50 o                         
   2  -3   2         41.67         45.90         5.35 o                         
   3  -3   2         35.93         35.88         7.62 o                         
   4  -3   2          0.20         -1.61        14.32 o                         
   5  -3   2         11.61         15.51        29.98 o                         
   6  -3   2         18.46          7.30        26.97 o                         
   7  -3   2         14.25          9.04         8.49 o                         
   8  -3   2          2.57         14.64        10.10 o                         
   9  -3   2         77.23         67.18         9.35 o                         
  -8  -2   2          0.21         -0.52        10.20 o                         
  -7  -2   2          0.06          8.35        13.86 o                         
  -6  -2   2          0.05         -1.42        18.23 o                         
  -5  -2   2       1287.20       1310.41        18.96 o                         
  -4  -2   2        531.36       1934.30       147.17 o                         
  -3  -2   2       8520.85       8614.78        83.59 o                         
  -2  -2   2        526.17        466.29         6.53 o                         
  -1  -2   2       2181.21       2060.03        22.71 o                         
   0  -2   2       2333.23       2247.68        11.42 o                         
   1  -2   2       1546.93       1496.41        10.76 o                         
   2  -2   2        389.63        384.97        13.43 o                         
   3  -2   2        286.65        246.66         7.11 o                         
   4  -2   2          0.53         -3.68        11.05 o                         
   5  -2   2         65.65         76.28        14.33 o                         
   6  -2   2          5.72         24.68        28.86 o                         
   7  -2   2          0.07          4.64         8.50 o                         
   8  -2   2          4.08          2.97         9.22 o                         
   9  -2   2         21.78          9.91         9.41 o                         
  -9  -1   2         13.65         15.45         8.39 o                         
  -8  -1   2         68.22         54.14        14.84 o                         
  -7  -1   2         96.81         92.63        12.82 o                         
  -6  -1   2         11.40         25.26         8.23 o                         
  -5  -1   2         29.28         63.57        10.87 o                         
  -4  -1   2        216.28        267.80        10.97 o                         
  -3  -1   2       1112.97       1134.85        14.16 o                         
  -2  -1   2       3582.78       2463.06        80.68 o                         
  -1  -1   2          0.61         -3.68         3.68 o                         
   0  -1   2       1177.61        980.12        39.89 o                         
   1  -1   2         33.50         40.05         2.95 o                         
   2  -1   2        324.24        288.22         6.00 o                         
   3  -1   2         89.49         79.53         5.42 o                         
   4  -1   2         91.68        105.69        13.55 o                         
   5  -1   2         39.49         35.23        12.03 o                         
   6  -1   2          0.11         -7.73        13.27 o                         
   7  -1   2         37.21         42.99         9.28 o                         
   8  -1   2          6.14          8.61        10.95 o                         
   9  -1   2         29.36         17.79         9.98 o                         
  -9   0   2         62.82         59.05         9.10 o                         
  -8   0   2          3.16         24.73        14.45 o                         
  -7   0   2         24.08         35.40        12.28 o                         
  -6   0   2        445.81        450.50        12.56 o                         
  -5   0   2         37.16         36.78        10.36 o                         
  -4   0   2       2716.15       3079.51        68.15 o                         
  -3   0   2          0.07          5.95        10.02 o                         
  -2   0   2       9200.39       8287.63       200.48 o                         
  -1   0   2       2809.70       2700.84        14.52 o                         
   0   0   2       7244.60       5235.26       341.02 o                         
   1   0   2         82.34         63.09         3.99 o                         
   2   0   2        878.95        792.52        10.36 o                         
   3   0   2        160.94        181.52         6.87 o                         
   4   0   2         35.01          5.87        35.64 o                         
   5   0   2         41.88         35.02        13.59 o                         
   6   0   2         88.11         77.34         8.45 o                         
   7   0   2         14.89         18.55         9.80 o                         
   9   0   2         15.96         11.05         9.22 o                         
  -9   1   2         52.00         45.19         8.08 o                         
  -8   1   2         81.02         58.02         9.14 o                         
  -7   1   2        369.05        367.71        13.08 o                         
  -6   1   2         68.76         74.52        11.90 o                         
  -5   1   2        158.06        196.57        11.45 o                         
  -4   1   2        513.05        612.61        19.91 o                         
  -3   1   2          5.33          3.57         4.81 o                         
  -2   1   2       4177.81       3972.52        31.60 o                         
  -1   1   2       1956.96       1860.35        13.62 o                         
   0   1   2         93.39         87.83         3.24 o                         
   1   1   2       3374.58       3128.28        43.27 o                         
   2   1   2      15823.87      16112.65       198.71 o                         
   3   1   2        128.08        129.62        18.54 o                         
   4   1   2        308.70        293.21        14.33 o                         
   5   1   2         78.06         91.73        15.29 o                         
   6   1   2         17.36         16.35         9.43 o                         
   7   1   2          0.95         16.43        11.94 o                         
   8   1   2          9.02         14.36        10.46 o                         
   9   1   2          0.45          1.23         8.48 o                         
  -9   2   2          1.89          1.70         9.82 o                         
  -8   2   2         16.59         21.13        12.05 o                         
  -7   2   2        203.36        193.12        11.99 o                         
  -6   2   2        403.20        463.24        20.03 o                         
  -5   2   2       5081.59       5177.03        79.94 o                         
  -4   2   2       1116.57       1230.03        69.67 o                         
  -3   2   2       5064.05       4858.45        65.30 o                         
  -2   2   2       1361.24       1404.51        15.78 o                         
  -1   2   2        165.36        177.12         4.60 o                         
   0   2   2       6161.52       5722.21        29.04 o                         
   1   2   2        933.11        887.16        13.29 o                         
   2   2   2         18.76         23.21         4.64 o                         
   3   2   2        244.12        223.04        13.07 o                         
   4   2   2       5901.70       5976.40       160.02 o                         
   5   2   2         60.63         49.84        21.51 o                         
   6   2   2         84.38         75.26        12.71 o                         
   7   2   2         63.72         57.73        13.77 o                         
   8   2   2         47.63         53.03        14.97 o                         
  -9   3   2          6.38          6.40         7.85 o                         
  -8   3   2          1.43          4.81         8.68 o                         
  -7   3   2         13.54         13.57         8.76 o                         
  -6   3   2         23.06         24.05        17.84 o                         
  -5   3   2        719.44        869.42        19.25 o                         
  -4   3   2        721.97        871.04        21.80 o                         
  -3   3   2        565.54        613.45         9.09 o                         
  -2   3   2        105.43         98.87         3.99 o                         
  -1   3   2         51.05         51.61         5.70 o                         
   0   3   2         38.42         39.76         5.22 o                         
   1   3   2        110.45        114.89         5.63 o                         
   2   3   2       1704.58       1646.09        11.85 o                         
   3   3   2        822.75        816.95        40.42 o                         
   4   3   2          2.26          6.36        13.10 o                         
   5   3   2         39.96         38.33        11.68 o                         
   6   3   2       1979.06       2000.65        36.69 o                         
   8   3   2         21.59         20.59        11.20 o                         
  -9   4   2         11.28          9.45        10.63 o                         
  -8   4   2         42.89         50.40         9.43 o                         
  -7   4   2         10.50         13.46         9.51 o                         
  -6   4   2         18.09         24.66         9.54 o                         
  -5   4   2         22.85         46.97        26.20 o                         
  -4   4   2       1808.38       2059.40        16.26 o                         
  -3   4   2       1934.40       2296.18        20.34 o                         
  -2   4   2        343.22        373.73         8.84 o                         
  -1   4   2        664.16        759.75        10.04 o                         
   0   4   2        322.84        343.44         7.25 o                         
   1   4   2        214.58        220.63         8.39 o                         
   2   4   2        123.69        123.58         9.25 o                         
  -9   5   2         37.69         41.26         9.79 o                         
  -8   5   2         62.49         58.19        12.38 o                         
  -7   5   2         32.43         23.77        11.11 o                         
  -6   5   2         66.72         76.52        10.17 o                         
  -5   5   2         21.16          3.45        22.71 o                         
  -4   5   2        353.89        386.23        15.34 o                         
  -3   5   2         63.63         43.79        19.83 o                         
  -2   5   2         65.30         74.54        14.42 o                         
  -1   5   2        769.72        850.11        17.64 o                         
   0   5   2         62.30         64.34        12.21 o                         
   1   5   2         52.67         71.07         9.43 o                         
  -9   6   2         49.14         40.71         9.24 o                         
  -8   6   2         19.30         35.06        20.15 o                         
  -7   6   2        300.76        303.58        14.72 o                         
  -6   6   2         41.28         61.70        10.12 o                         
  -5   6   2          9.48          1.65         8.88 o                         
  -4   6   2          6.72        -10.41        10.99 o                         
  -3   6   2          0.45         -8.24         8.24 o                         
  -2   6   2        101.04         87.52         8.39 o                         
  -1   6   2         28.10         32.05        10.03 o                         
   0   6   2          4.94          5.18        10.28 o                         
   1   6   2         90.45        106.93        12.59 o                         
  -9   7   2         62.09         78.11        12.84 o                         
  -8   7   2          5.81          8.61        12.11 o                         
  -7   7   2          3.27          4.75        13.99 o                         
  -6   7   2        131.16        129.02        11.17 o                         
  -5   7   2        330.10        325.89        11.39 o                         
  -4   7   2        112.89        118.38         7.66 o                         
  -3   7   2         23.04          8.66         8.98 o                         
  -2   7   2          1.33          3.21         9.90 o                         
  -1   7   2         14.20         13.05         9.17 o                         
   0   7   2         49.37         56.26        13.79 o                         
   1   7   2         72.46         62.38         7.92 o                         
  -8   8   2         90.52         97.63        11.18 o                         
  -7   8   2          2.22         -6.98        10.24 o                         
  -6   8   2        239.80        212.97        10.81 o                         
  -5   8   2        655.42        560.34        13.30 o                         
  -4   8   2         32.11         13.10         8.97 o                         
  -3   8   2        544.92        489.37         8.42 o                         
  -2   8   2         63.16         60.67         6.53 o                         
  -1   8   2        116.73        110.55         6.38 o                         
   0   8   2         31.16         35.69         8.76 o                         
   1   8   2         10.09          3.37        16.80 o                         
  -7   9   2          2.72         -1.15         8.16 o                         
  -6   9   2         22.61         41.52         8.86 o                         
  -5   9   2         10.17         24.30         8.93 o                         
  -4   9   2         36.29         36.65         8.20 o                         
  -3   9   2         45.71         38.73         7.42 o                         
  -2   9   2        243.83        266.90         8.64 o                         
  -1   9   2        249.40        261.84        10.06 o                         
   0   9   2         17.03         15.76        10.74 o                         
  -6  10   2        593.60        646.24        28.60 o                         
  -5  10   2        118.57        112.05         8.79 o                         
  -4  10   2        490.21        493.07         8.87 o                         
  -3  10   2          1.26         -3.48        16.19 o                         
  -2  10   2          3.95         -4.52        14.26 o                         
  -1  10   2         26.19         28.16         8.70 o                         
   0  10   2        187.36        187.07         9.02 o                         
  -5  11   2          7.99         -1.73         5.93 o                         
  -4  11   2         26.18         14.03         5.15 o                         
  -3  11   2         13.63          9.33         6.14 o                         
  -2  11   2         37.61         35.34         6.22 o                         
  -1  11   2         27.29         26.35         7.19 o                         
   1 -11   3         12.99         12.57         5.57 o                         
   2 -11   3          5.94         11.60         5.73 o                         
   3 -11   3          2.07          2.59         5.20 o                         
   4 -11   3          0.01         -1.22         4.58 o                         
   5 -11   3          1.76          1.19         5.79 o                         
   0 -10   3        217.67        255.71        10.73 o                         
   1 -10   3        154.65        177.41         9.26 o                         
   2 -10   3          7.05         11.16        13.60 o                         
   3 -10   3         15.52         -8.97        20.61 o                         
   4 -10   3         47.72         42.77         6.54 o                         
   5 -10   3          0.97         10.86         6.47 o                         
   6 -10   3          6.11          5.53         7.05 o                         
   0  -9   3        261.64        275.02         9.81 o                         
   1  -9   3        554.66        581.81        15.70 o                         
   2  -9   3        262.18        282.39         9.34 o                         
   3  -9   3        112.32        117.78         7.62 o                         
   4  -9   3          8.19          4.62         8.76 o                         
   5  -9   3         15.90         15.23        10.09 o                         
   6  -9   3         44.64         41.53         9.96 o                         
   7  -9   3          5.56          2.73        11.77 o                         
  -1  -8   3          7.26         34.21        15.19 o                         
   0  -8   3         64.43         75.90         8.08 o                         
   1  -8   3        392.83        403.97         8.61 o                         
   2  -8   3        350.53        362.14         8.03 o                         
   3  -8   3        803.62        779.37         9.25 o                         
   4  -8   3        129.43        134.28         9.35 o                         
   5  -8   3        122.69        135.70        11.42 o                         
   6  -8   3          2.32          4.87        12.34 o                         
   7  -8   3          3.94          1.55        11.93 o                         
   8  -8   3          7.30         14.62         8.81 o                         
  -1  -7   3         25.77         23.21         8.08 o                         
   0  -7   3         29.54         30.87         8.42 o                         
   1  -7   3         15.43         15.00         9.26 o                         
   2  -7   3          3.07         -0.27        10.60 o                         
   3  -7   3        414.20        423.40        12.28 o                         
   4  -7   3        211.50        192.72         8.19 o                         
   5  -7   3        775.58        773.63        14.87 o                         
   6  -7   3         52.14         59.70        11.54 o                         
   7  -7   3        114.28         88.70        13.07 o                         
   8  -7   3          1.35         10.23        10.30 o                         
  -1  -6   3        116.16         96.75        12.25 o                         
   0  -6   3         47.47         70.83        13.33 o                         
   1  -6   3          0.03         -1.54         8.77 o                         
   2  -6   3          1.67          6.56         9.70 o                         
   3  -6   3        139.36        156.73         9.39 o                         
   4  -6   3         22.25         11.70        15.38 o                         
   5  -6   3         81.42         82.27        10.24 o                         
   6  -6   3        127.21        127.14        11.66 o                         
   7  -6   3        616.27        616.29        16.67 o                         
   8  -6   3         23.82         23.04        10.27 o                         
   9  -6   3         31.56         34.80        10.12 o                         
  -2  -5   3          0.01         -6.08        20.91 o                         
  -1  -5   3        126.99        123.33        14.28 o                         
   0  -5   3        541.05        608.91        16.83 o                         
   1  -5   3        465.28        464.76        13.49 o                         
   2  -5   3         30.31         23.68        14.42 o                         
   3  -5   3         26.78         33.67        20.89 o                         
   4  -5   3         10.80         26.20        22.57 o                         
   5  -5   3        228.99        266.75        35.99 o                         
   6  -5   3         16.07         19.23        10.67 o                         
   7  -5   3          0.02         -1.64        10.58 o                         
   8  -5   3          6.76        -13.52        21.92 o                         
   9  -5   3        341.57        337.40        10.32 o                         
  -7  -4   3          3.74        -10.89        29.63 o                         
  -6  -4   3        137.05        144.86        49.66 o                         
  -5  -4   3         87.35        128.25        37.31 o                         
  -4  -4   3       1350.65       1511.46        52.35 o                         
  -3  -4   3         65.22         14.62        18.29 o                         
  -2  -4   3        222.18        235.48        32.36 o                         
  -1  -4   3          0.55         -7.99         7.99 o                         
   0  -4   3        106.08         94.28         8.63 o                         
   1  -4   3        371.46        435.97         9.62 o                         
   2  -4   3        943.34       1098.58        10.24 o                         
   3  -4   3        727.09        770.77        20.07 o                         
   4  -4   3         11.57         -6.31        19.41 o                         
   5  -4   3         52.49         27.29        31.82 o                         
   6  -4   3         39.83         41.49         8.23 o                         
   7  -4   3        405.96        355.06        12.42 o                         
   8  -4   3        115.93        124.98         9.67 o                         
   9  -4   3        167.44        172.77         8.68 o                         
  -8  -3   3         12.26          9.04        11.69 o                         
  -7  -3   3          0.25         31.57        21.42 o                         
  -6  -3   3          0.49        419.34        80.46 o                         
  -5  -3   3         44.32         48.13        10.68 o                         
  -4  -3   3          2.97         -6.28        15.61 o                         
  -3  -3   3         17.56         -5.80        21.54 o                         
  -2  -3   3         27.53          4.60         6.53 o                         
  -1  -3   3          0.84          7.22         5.61 o                         
   0  -3   3         46.98         48.68         6.18 o                         
   1  -3   3         41.91         35.76         5.57 o                         
   2  -3   3         44.87         45.50         6.01 o                         
   3  -3   3         14.79          5.00         8.11 o                         
   4  -3   3        118.16        131.20        11.64 o                         
   5  -3   3         72.56         85.60        36.94 o                         
   6  -3   3          0.03         -3.02         8.91 o                         
   7  -3   3         15.59         12.50         8.51 o                         
   8  -3   3          0.01         -7.82         9.59 o                         
   9  -3   3         56.46         54.26         8.69 o                         
  -8  -2   3         10.07         10.11        11.21 o                         
  -7  -2   3         79.24         91.49        14.27 o                         
  -6  -2   3         29.85         28.68        16.88 o                         
  -5  -2   3        742.23        765.59        37.21 o                         
  -4  -2   3        126.71       1186.81       115.85 o                         
  -3  -2   3        744.52        735.46        26.32 o                         
  -2  -2   3          1.99         -3.98         3.98 o                         
  -1  -2   3        342.44        296.12         5.35 o                         
   0  -2   3        639.97        650.49         7.09 o                         
   1  -2   3        120.69        130.53         4.62 o                         
   2  -2   3         39.41         44.50         5.31 o                         
   3  -2   3          9.32         10.72         5.63 o                         
   4  -2   3        142.57        160.12        14.76 o                         
   5  -2   3         51.51         25.76        16.06 o                         
   6  -2   3         53.04         31.60        30.06 o                         
   7  -2   3         17.02         32.39         8.59 o                         
   8  -2   3          7.09         10.95         9.58 o                         
   9  -2   3          2.71         -5.46         7.33 o                         
  -9  -1   3         28.81         15.00         7.16 o                         
  -8  -1   3          1.12          0.41        12.68 o                         
  -7  -1   3         36.37         37.51        11.30 o                         
  -6  -1   3          2.56          1.46         8.19 o                         
  -5  -1   3          0.28         10.18        10.38 o                         
  -4  -1   3          1.61         -8.70         8.70 o                         
  -3  -1   3       2349.10       2271.90        16.87 o                         
  -2  -1   3         49.10          0.61         8.00 o                         
  -1  -1   3        660.36        533.09         7.67 o                         
   0  -1   3       2269.47       1926.86        26.30 o                         
   1  -1   3        230.48        191.57         4.50 o                         
   2  -1   3        148.97        126.17         5.25 o                         
   3  -1   3         60.16         57.06         3.78 o                         
   4  -1   3          8.55          7.85        33.26 o                         
   5  -1   3         67.94         46.70        12.17 o                         
   6  -1   3          7.30          2.41         8.38 o                         
   7  -1   3          1.99         -8.25        10.72 o                         
   8  -1   3          0.22         -0.71         8.90 o                         
   9  -1   3          0.22         -8.24         8.32 o                         
  -9   0   3          4.81         13.43         7.32 o                         
  -8   0   3         86.08        128.65        23.41 o                         
  -7   0   3         16.00         30.00        11.67 o                         
  -6   0   3        609.38        672.11        10.89 o                         
  -5   0   3        111.08        113.07        11.48 o                         
  -4   0   3       3192.81       3424.15       239.66 o                         
  -3   0   3         58.09         56.65         7.26 o                         
  -2   0   3        104.24         86.21         6.17 o                         
  -1   0   3       7630.20       6986.03        54.19 o                         
   0   0   3       2861.53       2298.64       126.28 o                         
   1   0   3        120.51        101.88         3.99 o                         
   2   0   3        772.59        688.93        10.78 o                         
   3   0   3          7.08          1.91         9.30 o                         
   4   0   3        138.79        152.02        31.82 o                         
   5   0   3         73.53         64.30        11.73 o                         
   6   0   3          9.75         -6.61         8.69 o                         
   7   0   3         27.63         29.33        12.11 o                         
   9   0   3         26.78         19.46         7.67 o                         
  -9   1   3          2.68          1.84         7.49 o                         
  -8   1   3        184.05        169.54         9.89 o                         
  -7   1   3         86.18         83.13        12.28 o                         
  -6   1   3         47.99         53.75        11.14 o                         
  -5   1   3          8.11         22.59        10.65 o                         
  -4   1   3       1040.76       1023.86        13.40 o                         
  -3   1   3          9.93          9.61         6.11 o                         
  -2   1   3       1164.51       1118.32         7.20 o                         
  -1   1   3       1658.97       1457.92        14.52 o                         
   0   1   3        134.92        120.51         3.97 o                         
   1   1   3       5599.45       5142.77        24.12 o                         
   2   1   3       4524.71       4136.22        58.67 o                         
   3   1   3         55.34         50.69         9.67 o                         
   4   1   3        607.74        590.23        15.95 o                         
   5   1   3          3.35         -0.64        14.64 o                         
   6   1   3          1.63          3.07         8.23 o                         
   7   1   3         30.35         24.48        15.01 o                         
   8   1   3          1.07         -4.47        11.95 o                         
   9   1   3         24.60         24.63        12.00 o                         
  -9   2   3          7.04         -2.81         8.77 o                         
  -8   2   3         12.09         12.76        11.08 o                         
  -7   2   3         93.89         88.99        11.54 o                         
  -6   2   3        155.50        186.30        18.33 o                         
  -5   2   3        873.96       1002.57        21.60 o                         
  -4   2   3        156.49        169.60        20.86 o                         
  -3   2   3        490.32        460.02        24.51 o                         
  -2   2   3       2848.75       2758.57        34.99 o                         
  -1   2   3        361.28        346.25         5.67 o                         
   0   2   3       2247.64       2080.47        13.81 o                         
   1   2   3        999.69        926.37         7.19 o                         
   2   2   3        119.36        107.74         4.68 o                         
   3   2   3       1083.40       1126.95        28.42 o                         
   4   2   3       2690.70       2759.64        36.94 o                         
   5   2   3          7.09         19.54        17.98 o                         
   6   2   3        311.10        318.87        16.26 o                         
   7   2   3         24.61         20.87        12.45 o                         
   8   2   3         48.40         43.57        16.23 o                         
  -9   3   3          0.06          6.02         8.40 o                         
  -8   3   3          0.58         -5.35        10.42 o                         
  -7   3   3         66.61         56.16         8.81 o                         
  -6   3   3         83.08         88.22        16.54 o                         
  -5   3   3        658.10        762.96        19.42 o                         
  -4   3   3       1883.03       2151.27        24.11 o                         
  -3   3   3       1131.23       1120.54        10.66 o                         
  -2   3   3          2.72         -3.44         3.44 o                         
  -1   3   3        487.41        480.49         7.38 o                         
   0   3   3        944.85        976.88         8.91 o                         
   1   3   3          3.72          8.07         4.70 o                         
   2   3   3        984.58        961.88        11.09 o                         
   3   3   3        823.87        842.56        41.31 o                         
   4   3   3          5.26         -1.50        12.61 o                         
   5   3   3        268.57        280.47        13.17 o                         
   6   3   3       1112.93       1119.66        22.21 o                         
   7   3   3        104.85        136.21        27.12 o                         
   8   3   3        152.16        137.54        12.62 o                         
  -9   4   3         11.06         12.15         8.39 o                         
  -8   4   3         61.61         61.50         9.82 o                         
  -7   4   3         62.33         56.14        13.97 o                         
  -6   4   3        618.48        600.71        12.60 o                         
  -5   4   3        550.46        597.34        29.28 o                         
  -4   4   3          2.60         -8.24         8.24 o                         
  -3   4   3       1041.18       1145.84        29.36 o                         
  -2   4   3       1105.27       1240.25        11.35 o                         
  -1   4   3       1795.15       1914.99        12.38 o                         
   0   4   3        144.62        157.27         7.36 o                         
   1   4   3        234.79        241.57         8.13 o                         
   2   4   3         28.42         19.13         9.63 o                         
   3   4   3         94.20         76.06        29.58 o                         
   7   4   3         82.38         66.23        16.32 o                         
  -9   5   3          0.00          2.00         8.60 o                         
  -8   5   3         18.74         17.13        14.11 o                         
  -7   5   3         52.67         43.33        10.10 o                         
  -6   5   3        253.56        231.32         9.35 o                         
  -5   5   3         16.21         -4.65        17.73 o                         
  -4   5   3         27.39         32.91        11.69 o                         
  -3   5   3        121.70        161.44        25.12 o                         
  -2   5   3         42.40         65.75        14.04 o                         
  -1   5   3        968.00       1151.54        20.13 o                         
   0   5   3        357.23        381.97        16.36 o                         
   1   5   3        674.59        710.44        35.86 o                         
  -9   6   3        246.66        228.16         9.89 o                         
  -8   6   3          3.62         11.29        13.17 o                         
  -7   6   3          0.03         72.90        13.47 o                         
  -6   6   3        173.44        132.29        10.11 o                         
  -5   6   3         38.09         36.62         8.24 o                         
  -4   6   3        133.93        134.80        11.18 o                         
  -3   6   3        134.47        155.41         9.30 o                         
  -2   6   3         70.62         54.45         9.10 o                         
  -1   6   3          3.90          8.29         8.61 o                         
   0   6   3         62.38         59.00         9.22 o                         
   1   6   3        284.74        327.58        14.17 o                         
  -9   7   3         55.85         41.33        12.61 o                         
  -8   7   3         55.68         52.66        14.21 o                         
  -7   7   3        135.24        141.88        11.66 o                         
  -6   7   3         33.79         10.99         9.37 o                         
  -5   7   3         67.23         63.09         9.30 o                         
  -4   7   3         91.74         92.25         7.18 o                         
  -3   7   3         38.26         29.67         6.31 o                         
  -2   7   3         36.30         48.90         9.75 o                         
  -1   7   3         72.05         72.60         9.88 o                         
   0   7   3         21.79          9.84         8.31 o                         
   1   7   3         16.87         21.56         8.54 o                         
  -8   8   3        119.52        107.82        13.07 o                         
  -7   8   3        778.85        759.21        16.89 o                         
  -6   8   3        297.91        236.27        11.67 o                         
  -5   8   3        223.66        200.77         9.43 o                         
  -4   8   3        105.12         89.62         8.38 o                         
  -3   8   3        301.66        269.01         6.99 o                         
  -2   8   3        117.31        127.21         6.04 o                         
  -1   8   3          0.02          3.44         8.14 o                         
   0   8   3          0.85          4.83         8.41 o                         
   1   8   3          4.40         11.41        12.35 o                         
  -7   9   3          0.01          8.56         9.56 o                         
  -6   9   3          7.48         14.26         7.89 o                         
  -5   9   3         44.01         51.13         9.71 o                         
  -4   9   3         15.18         13.89         7.56 o                         
  -3   9   3          0.57         -6.60         7.46 o                         
  -2   9   3         60.63         60.38         8.87 o                         
  -1   9   3        200.72        204.66         9.63 o                         
   0   9   3         15.43         19.05        11.93 o                         
  -6  10   3        485.94        485.47        22.06 o                         
  -5  10   3          5.51         -6.42         7.05 o                         
  -4  10   3         96.69         89.57         6.63 o                         
  -3  10   3         26.22         22.46        10.65 o                         
  -2  10   3         14.65         29.51        15.03 o                         
  -1  10   3          5.15          5.22         9.68 o                         
   0  10   3         95.81         96.89         9.89 o                         
  -5  11   3          1.94         -1.03         7.09 o                         
  -4  11   3         21.05         23.98         4.55 o                         
  -3  11   3         38.93         48.35         5.47 o                         
  -2  11   3         84.48         80.44         6.75 o                         
  -1  11   3          0.00          1.15         6.08 o                         
   1 -11   4          7.26          7.84         5.46 o                         
   2 -11   4          5.59          7.01         6.17 o                         
   3 -11   4          3.90          6.11         5.33 o                         
   4 -11   4          3.55          1.21         4.45 o                         
   0 -10   4        308.70        301.61        10.17 o                         
   1 -10   4          5.47         12.80         7.46 o                         
   2 -10   4         11.65         15.90         9.58 o                         
   3 -10   4         28.43         30.05         7.62 o                         
   4 -10   4         22.25         24.32         6.07 o                         
   5 -10   4          0.48          3.04         6.72 o                         
   6 -10   4          1.15         -1.00         7.75 o                         
   0  -9   4        328.86        362.20        10.14 o                         
   1  -9   4        228.88        226.69         8.84 o                         
   2  -9   4        462.23        461.17        11.95 o                         
   3  -9   4         34.10         42.82         7.75 o                         
   4  -9   4         33.46         43.71         9.34 o                         
   5  -9   4         10.35         18.43        10.90 o                         
   6  -9   4         20.00          8.89        11.86 o                         
   7  -9   4          8.71          9.36        11.11 o                         
  -1  -8   4         26.29         34.21        12.94 o                         
   0  -8   4          1.01         -3.22         8.09 o                         
   1  -8   4        466.93        480.17         9.83 o                         
   2  -8   4        591.37        583.02         8.83 o                         
   3  -8   4        507.63        474.41         8.39 o                         
   4  -8   4        419.10        399.16        10.17 o                         
   5  -8   4         63.41         65.15        10.47 o                         
   6  -8   4         61.28         50.36        11.55 o                         
   7  -8   4          1.60          2.08        11.88 o                         
   8  -8   4          4.41          1.42         9.49 o                         
  -1  -7   4         36.79         39.18         8.19 o                         
   0  -7   4         81.97         97.04         8.57 o                         
   1  -7   4         16.02         12.16         9.29 o                         
   2  -7   4          8.13         14.09        10.94 o                         
   3  -7   4        681.01        641.14         8.22 o                         
   4  -7   4        367.34        373.73         8.56 o                         
   5  -7   4        730.48        723.00        15.70 o                         
   6  -7   4        264.89        270.36        12.83 o                         
   7  -7   4        128.82        123.05        13.32 o                         
   8  -7   4         21.93         26.38        11.85 o                         
  -2  -6   4        142.94        119.73        23.64 o                         
  -1  -6   4         65.72         65.98        10.26 o                         
   0  -6   4         10.93          3.06        11.95 o                         
   1  -6   4         69.86         69.72        11.34 o                         
   2  -6   4          8.81          5.15         8.96 o                         
   3  -6   4         16.37         26.53         9.76 o                         
   4  -6   4          0.01          0.29        14.55 o                         
   5  -6   4        420.61        434.91        11.74 o                         
   6  -6   4         59.60         61.03        12.01 o                         
   7  -6   4        380.11        362.00        12.49 o                         
   8  -6   4        490.25        512.60        15.34 o                         
   9  -6   4         10.15          6.68         9.34 o                         
  -2  -5   4          7.22          9.29        33.95 o                         
  -1  -5   4        715.96        743.96        22.27 o                         
   0  -5   4        612.56        617.04        11.39 o                         
   1  -5   4        332.07        332.87        11.23 o                         
   2  -5   4         29.98         41.71         9.13 o                         
   3  -5   4         30.63         33.83        24.16 o                         
   4  -5   4          5.68         -1.84        15.74 o                         
   5  -5   4         94.20        123.18        27.17 o                         
   6  -5   4          0.27         -0.83         9.33 o                         
   7  -5   4         84.11         90.61         9.87 o                         
   9  -5   4        134.08        144.58         9.20 o                         
  -7  -4   4          8.52         17.45        31.96 o                         
  -6  -4   4        225.75        326.11        36.46 o                         
  -5  -4   4         30.20         11.92        18.29 o                         
  -4  -4   4        119.62        131.64        20.53 o                         
  -3  -4   4         56.23         70.67        12.93 o                         
  -2  -4   4        223.27        223.70        13.10 o                         
  -1  -4   4         14.24         18.04         7.43 o                         
   0  -4   4         18.26          4.14         9.22 o                         
   1  -4   4        964.01       1142.42        11.47 o                         
   2  -4   4       1091.81       1237.13        10.97 o                         
   3  -4   4        296.73        310.59        15.57 o                         
   4  -4   4          0.06         19.34        15.21 o                         
   5  -4   4         53.20          9.00        37.88 o                         
   6  -4   4         51.72         50.89         8.35 o                         
   7  -4   4        370.85        374.56        14.32 o                         
   8  -4   4         11.47          6.71        10.64 o                         
   9  -4   4        744.34        759.82        10.36 o                         
  -8  -3   4          6.58          4.88         8.08 o                         
  -6  -3   4         13.43        141.89        17.67 o                         
  -5  -3   4          2.71          0.01        10.03 o                         
  -4  -3   4        155.99        168.96        15.83 o                         
  -3  -3   4          4.41         16.14        13.58 o                         
  -2  -3   4         41.51         39.23         6.52 o                         
  -1  -3   4          0.10         -1.58         4.86 o                         
   0  -3   4         17.98         36.51         6.77 o                         
   1  -3   4          0.13         -4.42         5.48 o                         
   2  -3   4         53.35         58.82         5.98 o                         
   3  -3   4        227.65        235.22         9.79 o                         
   4  -3   4        633.10        637.31        27.28 o                         
   5  -3   4        186.64        185.35        26.06 o                         
   6  -3   4         19.63         21.14         9.66 o                         
   7  -3   4         42.14         32.08         9.07 o                         
   8  -3   4         39.80         36.37         8.80 o                         
   9  -3   4         40.85         39.12         7.89 o                         
  -8  -2   4          3.27          9.14        24.47 o                         
  -7  -2   4        797.17        882.56        20.72 o                         
  -6  -2   4         19.83         37.66        16.31 o                         
  -5  -2   4       1281.97       1181.28        22.76 o                         
  -4  -2   4         68.10         62.70         9.76 o                         
  -3  -2   4         91.74         80.51         8.66 o                         
  -2  -2   4        154.06        155.48         6.00 o                         
  -1  -2   4         41.73         40.95         3.71 o                         
   0  -2   4         40.11         62.06         4.87 o                         
   1  -2   4         98.25         87.35         4.60 o                         
   2  -2   4        526.53        521.24        11.49 o                         
   3  -2   4         46.12         44.72         5.53 o                         
   4  -2   4        253.81        219.87        28.34 o                         
   5  -2   4         58.57         62.22        13.07 o                         
   6  -2   4        131.73        131.43        19.92 o                         
   7  -2   4          0.92         -7.23         8.17 o                         
   8  -2   4        215.18        192.14        12.09 o                         
   9  -2   4         90.90         91.55         9.66 o                         
  -9  -1   4          0.18         -6.00         7.65 o                         
  -8  -1   4         10.84          1.36        13.05 o                         
  -7  -1   4          0.10         -8.50        14.28 o                         
  -6  -1   4          3.18          5.17         9.84 o                         
  -5  -1   4         57.51         44.39        11.56 o                         
  -4  -1   4         86.79         97.94         9.58 o                         
  -3  -1   4        607.45        559.77        10.21 o                         
  -2  -1   4        993.83        901.56         8.90 o                         
  -1  -1   4        857.95        695.36         7.93 o                         
   0  -1   4       1084.60        970.65        16.03 o                         
   1  -1   4         44.66         42.50         4.37 o                         
   2  -1   4        384.72        383.67         7.22 o                         
   3  -1   4         90.01         92.14         4.94 o                         
   4  -1   4          0.92         12.92        19.17 o                         
   5  -1   4         33.97         35.19        11.14 o                         
   6  -1   4         23.20         23.58         8.39 o                         
   7  -1   4         22.92         26.51         9.05 o                         
   8  -1   4         21.89          3.64        11.72 o                         
   9  -1   4          3.41          5.92         7.50 o                         
  -9   0   4          2.40         -5.73         6.10 o                         
  -7   0   4          2.24        -10.56        10.82 o                         
  -6   0   4       1821.80       1790.00        18.22 o                         
  -5   0   4          7.97         -7.91        10.12 o                         
  -4   0   4          3.99        -13.47        20.03 o                         
  -3   0   4        200.10        213.58         9.05 o                         
  -2   0   4        201.56        162.66         5.47 o                         
  -1   0   4       3938.44       3574.89        37.63 o                         
   0   0   4         31.23         43.61         5.57 o                         
   1   0   4        927.34        853.66         7.07 o                         
   2   0   4        990.55        881.71        14.08 o                         
   3   0   4          5.38          8.37         5.42 o                         
   4   0   4        164.49        167.50        17.61 o                         
   5   0   4         38.68         41.77        11.90 o                         
   6   0   4          9.62          4.56         8.91 o                         
   7   0   4          1.54         12.11        10.94 o                         
   8   0   4          0.93          3.63        15.28 o                         
   9   0   4          6.09          9.28         8.48 o                         
  -9   1   4          2.67          0.43         7.45 o                         
  -8   1   4        235.95        225.82        11.58 o                         
  -7   1   4          0.23        -10.32        10.32 o                         
  -6   1   4        240.99        245.67        17.08 o                         
  -5   1   4         40.68         34.55         9.50 o                         
  -4   1   4        238.01        240.92        22.25 o                         
  -3   1   4         20.42         20.73         3.64 o                         
  -2   1   4          1.98         -0.32         4.20 o                         
  -1   1   4        459.33        422.52         8.53 o                         
   0   1   4          0.26          4.50         3.10 o                         
   1   1   4       2769.48       2564.17        24.77 o                         
   2   1   4         55.61         51.88         4.93 o                         
   3   1   4        345.01        321.39        12.47 o                         
   4   1   4        645.35        637.19        23.39 o                         
   5   1   4          0.51          9.01        13.34 o                         
   6   1   4          6.05         10.38         8.79 o                         
   7   1   4         60.56         76.62        12.28 o                         
   8   1   4          0.32          0.76        15.52 o                         
  -9   2   4         26.41         31.44         8.92 o                         
  -8   2   4         15.56         13.01        11.42 o                         
  -7   2   4       1098.53       1118.83        18.42 o                         
  -6   2   4       1012.74       1107.36        37.57 o                         
  -5   2   4        601.33        649.49        18.26 o                         
  -4   2   4        251.24        262.92        12.67 o                         
  -3   2   4        485.65        479.48        11.32 o                         
  -2   2   4       1073.81       1007.93        17.32 o                         
  -1   2   4        130.95        118.58         4.22 o                         
   0   2   4        116.42         90.39         3.77 o                         
   1   2   4        800.38        782.68        11.46 o                         
   2   2   4          5.00         -3.29         6.20 o                         
   3   2   4       1166.02       1176.09        29.69 o                         
   4   2   4        457.35        420.83        28.30 o                         
   5   2   4         21.65          4.80        15.73 o                         
   6   2   4        377.00        381.95        14.99 o                         
   7   2   4         83.70         84.04        14.04 o                         
   8   2   4         17.04         12.00        10.65 o                         
  -9   3   4          4.24          4.50         8.43 o                         
  -8   3   4          3.64         -0.50         9.22 o                         
  -7   3   4         67.86         65.32         9.07 o                         
  -6   3   4         47.70         50.42         9.60 o                         
  -5   3   4         64.51         68.82        13.60 o                         
  -4   3   4       1405.31       1483.46        18.39 o                         
  -3   3   4       1318.85       1273.11        16.96 o                         
  -2   3   4         24.02         23.29         3.54 o                         
  -1   3   4        353.59        400.09         8.54 o                         
   0   3   4        646.81        694.98        12.50 o                         
   1   3   4          0.69          8.22         5.04 o                         
   2   3   4        245.05        233.38         7.24 o                         
   3   3   4        663.65        698.19        27.66 o                         
   4   3   4          0.20        -12.49        15.89 o                         
   5   3   4        420.55        457.82        12.90 o                         
   6   3   4        316.80        316.94        17.74 o                         
   7   3   4          4.57         -7.10        12.01 o                         
   8   3   4         72.52         82.19        13.67 o                         
  -9   4   4         15.10         14.64         8.19 o                         
  -8   4   4        237.99        248.37        11.41 o                         
  -7   4   4         34.01         31.39         9.92 o                         
  -6   4   4        286.37        252.97        10.25 o                         
  -5   4   4         47.78         43.12        16.81 o                         
  -4   4   4          4.98         -0.17        11.65 o                         
  -3   4   4        200.05        177.67        28.53 o                         
  -2   4   4       1745.79       1927.64        14.45 o                         
  -1   4   4       1815.61       1813.58        16.21 o                         
   0   4   4         44.22         58.23         8.21 o                         
   1   4   4         23.55         24.41        10.38 o                         
   2   4   4         85.09        106.07         9.94 o                         
   3   4   4         67.72         59.16        30.27 o                         
   5   4   4        325.20        299.98        25.81 o                         
   6   4   4        163.88        148.04        26.55 o                         
   7   4   4          0.55         -7.41        15.14 o                         
  -9   5   4          3.40         -3.11         8.75 o                         
  -8   5   4          0.81        -13.90        22.09 o                         
  -7   5   4         48.54         36.12        10.49 o                         
  -6   5   4         50.59         47.19         6.72 o                         
  -5   5   4         54.83         46.54        18.41 o                         
  -4   5   4         90.21         88.11        11.55 o                         
  -3   5   4         38.53         33.53        21.95 o                         
  -2   5   4         61.30         45.29         9.39 o                         
  -1   5   4        351.54        415.43        10.79 o                         
   0   5   4        896.94        961.52        22.33 o                         
   1   5   4       1200.06       1253.04        21.84 o                         
   2   5   4          2.36          0.10        35.79 o                         
  -9   6   4         53.48         44.86        10.08 o                         
  -8   6   4        139.10        138.80        11.13 o                         
  -7   6   4          6.14          7.33        14.96 o                         
  -6   6   4         13.58          8.21        10.02 o                         
  -5   6   4        277.61        271.64        11.38 o                         
  -4   6   4        129.42        133.06        12.51 o                         
  -3   6   4        234.54        233.92         9.61 o                         
  -2   6   4          0.88         -6.23         9.00 o                         
  -1   6   4          4.43         -1.12         8.52 o                         
   0   6   4        120.13        123.75        10.33 o                         
   1   6   4        274.55        297.05        14.36 o                         
  -8   7   4         96.85         87.28        12.79 o                         
  -7   7   4        174.09        163.95        12.09 o                         
  -6   7   4         46.95         44.79        10.34 o                         
  -5   7   4         12.26          8.21         7.79 o                         
  -4   7   4         70.24         77.78         8.31 o                         
  -3   7   4        171.62        179.68         5.67 o                         
  -2   7   4         70.44         57.61         8.73 o                         
  -1   7   4        104.38        112.74        11.63 o                         
   0   7   4          1.64          7.70         8.31 o                         
   1   7   4          0.02         -1.01         9.19 o                         
  -8   8   4         53.30         38.96        10.55 o                         
  -7   8   4         10.84         11.29        10.00 o                         
  -6   8   4         66.21         59.12         9.46 o                         
  -5   8   4        283.92        249.73        10.68 o                         
  -4   8   4        105.89         88.33         8.53 o                         
  -3   8   4         61.73         53.36         6.42 o                         
  -2   8   4         73.89         68.11         6.56 o                         
  -1   8   4         64.44         51.46         7.14 o                         
   0   8   4         49.39         59.41         9.19 o                         
   1   8   4         61.67         49.56        11.60 o                         
  -7   9   4         21.69         29.34         9.47 o                         
  -6   9   4          7.95          2.22         7.92 o                         
  -5   9   4         65.52         95.59        11.70 o                         
  -4   9   4        100.62         85.06         8.97 o                         
  -3   9   4         80.79         93.08         7.76 o                         
  -2   9   4         41.92         30.86         8.45 o                         
  -1   9   4         73.23         78.02        10.46 o                         
   0   9   4         34.83         48.69        11.63 o                         
  -6  10   4         34.46         21.20         7.92 o                         
  -5  10   4          8.75         13.42         7.52 o                         
  -4  10   4          0.61         -1.29         6.00 o                         
  -3  10   4         45.11         48.96         7.80 o                         
  -2  10   4          4.17          6.55         9.61 o                         
  -1  10   4         18.48         16.13         9.24 o                         
   0  10   4         44.05         43.94         9.90 o                         
  -4  11   4         46.65         45.46         4.84 o                         
  -3  11   4          0.36         -0.75         5.66 o                         
  -2  11   4         21.77         20.51         5.80 o                         
  -1  11   4         24.59         24.20         6.24 o                         
   1 -11   5          0.98          7.78         6.61 o                         
   2 -11   5          0.04          6.61         6.31 o                         
   3 -11   5          5.94          4.57         4.69 o                         
   4 -11   5          9.86          7.31         4.79 o                         
   0 -10   5        188.22        202.61        10.40 o                         
   1 -10   5         29.48         43.99         7.85 o                         
   2 -10   5          0.86         -2.28         6.92 o                         
   3 -10   5          7.28         11.22         6.68 o                         
   4 -10   5          5.81         10.51         6.52 o                         
   5 -10   5          5.86          8.65         7.89 o                         
   6 -10   5          9.34         11.89         7.65 o                         
  -1  -9   5         85.60         94.41        17.99 o                         
   0  -9   5        216.19        232.48        10.35 o                         
   1  -9   5        105.99        110.46         9.43 o                         
   2  -9   5        435.75        446.08         9.30 o                         
   3  -9   5          0.70         -1.68         7.55 o                         
   4  -9   5         11.09          3.60         8.27 o                         
   5  -9   5          4.36         20.68        35.10 o                         
   6  -9   5          9.85         11.64        10.63 o                         
   7  -9   5          2.01         -6.54        13.19 o                         
  -1  -8   5        119.14        117.12        12.09 o                         
   0  -8   5         17.63         22.76         8.55 o                         
   1  -8   5        371.38        391.95         9.76 o                         
   2  -8   5        567.74        568.50        10.03 o                         
   3  -8   5        245.50        208.62         6.59 o                         
   4  -8   5        589.16        557.00        12.08 o                         
   5  -8   5         33.67         40.78         8.11 o                         
   6  -8   5         36.60         27.11        14.45 o                         
   7  -8   5         77.43         92.49        12.09 o                         
   8  -8   5        102.02        109.02        11.12 o                         
  -2  -7   5          7.07         -3.54        15.08 o                         
  -1  -7   5         85.56         99.53         8.93 o                         
   0  -7   5        199.96        207.85         8.03 o                         
   1  -7   5        117.39        114.74         7.13 o                         
   2  -7   5          1.21          5.70         5.59 o                         
   3  -7   5        670.53        626.55         9.12 o                         
   4  -7   5        643.05        639.13        10.03 o                         
   5  -7   5        436.86        397.55        10.91 o                         
   6  -7   5        356.35        364.36        14.39 o                         
   8  -7   5          0.48        -10.61        10.61 o                         
  -2  -6   5          0.74         -0.69         9.69 o                         
  -1  -6   5         18.17         24.47        10.41 o                         
   0  -6   5          0.47         -4.57        11.72 o                         
   1  -6   5        210.83        203.26        10.99 o                         
   2  -6   5        176.21        179.63        12.13 o                         
   3  -6   5         62.52         56.76        10.50 o                         
   4  -6   5         51.30         51.07        17.59 o                         
   5  -6   5        944.86        944.31        12.52 o                         
   6  -6   5         25.94         24.13        10.51 o                         
   7  -6   5        173.82        165.37        12.16 o                         
   8  -6   5        439.41        410.18        14.17 o                         
   9  -6   5          0.69        -12.12        12.12 o                         
  -3  -5   5         12.15         59.31        37.48 o                         
  -2  -5   5          4.93          5.57        27.38 o                         
  -1  -5   5       1362.27       1423.66        35.31 o                         
   0  -5   5        207.71        199.99        11.36 o                         
   1  -5   5         78.64         73.42        10.03 o                         
   2  -5   5          1.62         10.99        11.71 o                         
   3  -5   5        165.37        166.58        35.25 o                         
   4  -5   5         49.83         46.10        16.89 o                         
   5  -5   5          0.25         27.84        36.49 o                         
   6  -5   5         32.10         28.73         8.71 o                         
   7  -5   5        638.23        622.54        17.18 o                         
   8  -5   5        293.19        325.31        49.07 o                         
   9  -5   5         74.38         89.03         9.36 o                         
  -7  -4   5         38.08         39.52        35.79 o                         
  -6  -4   5        132.63        149.34        18.20 o                         
  -5  -4   5         27.73         54.68        20.54 o                         
  -4  -4   5         39.51         44.36        12.78 o                         
  -3  -4   5          0.02          2.16        12.99 o                         
  -2  -4   5         20.87         39.10        23.81 o                         
  -1  -4   5          2.96         12.06         8.41 o                         
   0  -4   5         22.90         11.76         8.80 o                         
   1  -4   5       1083.26       1354.43        27.60 o                         
   2  -4   5        327.23        362.32         9.50 o                         
   3  -4   5          7.21         -5.67        11.27 o                         
   4  -4   5          9.09         27.94        16.14 o                         
   5  -4   5        106.94         64.67        34.70 o                         
   6  -4   5         28.79         29.34         9.74 o                         
   7  -4   5        893.03        808.93        14.44 o                         
   8  -4   5        135.37        146.88        10.89 o                         
   9  -4   5         10.17          9.72         7.60 o                         
  -8  -3   5         10.32         15.41         8.14 o                         
  -7  -3   5          0.02          0.04        14.26 o                         
  -6  -3   5         54.91         55.76        14.44 o                         
  -5  -3   5         70.15         83.88        10.93 o                         
  -4  -3   5         14.89         31.25        13.87 o                         
  -3  -3   5          8.02         10.96        11.15 o                         
  -2  -3   5         38.38         38.21         6.61 o                         
  -1  -3   5          0.47          9.34         6.07 o                         
   0  -3   5         51.98         56.99         5.64 o                         
   1  -3   5         46.51         40.45         5.96 o                         
   2  -3   5         28.16         28.30         5.92 o                         
   3  -3   5        958.82       1060.65        47.99 o                         
   4  -3   5        766.04        780.46        67.34 o                         
   5  -3   5        274.63        284.18        29.70 o                         
   6  -3   5          5.10         13.15         8.95 o                         
   7  -3   5         11.32          1.85         9.05 o                         
   8  -3   5         16.02         12.95         7.91 o                         
   9  -3   5         21.81         17.80         6.70 o                         
  -8  -2   5         35.05         39.22        14.66 o                         
  -7  -2   5        348.51        366.05        16.09 o                         
  -6  -2   5         21.60         25.94        15.38 o                         
  -5  -2   5         34.84         45.94        11.98 o                         
  -4  -2   5        182.12        181.27        11.94 o                         
  -3  -2   5          3.01         -3.98        29.98 o                         
  -2  -2   5        113.83        119.57         5.83 o                         
  -1  -2   5         65.81         37.41         5.12 o                         
   0  -2   5          0.20         -0.05         4.10 o                         
   1  -2   5        165.91        170.95         5.26 o                         
   2  -2   5        366.13        405.29         7.44 o                         
   3  -2   5         19.05         14.64         5.68 o                         
   4  -2   5         22.36         23.81        26.10 o                         
   5  -2   5         54.05         60.78        12.98 o                         
   6  -2   5          0.02         -3.54         7.01 o                         
   7  -2   5        258.91        247.08        10.65 o                         
   8  -2   5        279.23        258.80        13.21 o                         
   9  -2   5         15.51         19.88         7.94 o                         
  -8  -1   5          4.47          6.80        11.66 o                         
  -7  -1   5         61.19         63.82        13.73 o                         
  -6  -1   5         61.81         61.23         8.69 o                         
  -5  -1   5         38.00         45.52        11.39 o                         
  -4  -1   5          8.93         -0.66        10.45 o                         
  -3  -1   5         45.63         44.26        11.53 o                         
  -2  -1   5        544.36        485.06         9.49 o                         
  -1  -1   5          3.96          1.03         4.26 o                         
   0  -1   5          7.68          4.77         4.45 o                         
   1  -1   5        133.66        124.33         4.70 o                         
   2  -1   5        486.51        473.23         8.44 o                         
   3  -1   5         19.10         13.55         6.64 o                         
   4  -1   5         44.99         77.11        11.83 o                         
   5  -1   5         10.68         18.02        12.39 o                         
   6  -1   5         46.10         47.65         7.75 o                         
   7  -1   5         59.28         50.81        10.31 o                         
   9  -1   5         18.26         21.96         6.92 o                         
  -9   0   5          0.51          5.96         7.33 o                         
  -8   0   5        941.31        956.88        41.19 o                         
  -7   0   5         29.52         45.82        12.60 o                         
  -6   0   5          8.79          3.55         7.42 o                         
  -5   0   5         21.82          7.91         9.89 o                         
  -4   0   5        171.65        175.91        11.54 o                         
  -3   0   5         11.26          9.83         3.53 o                         
  -2   0   5         51.66         42.24         4.21 o                         
  -1   0   5        422.10        304.58         6.76 o                         
   0   0   5       1373.11       1355.50        10.54 o                         
   1   0   5        550.53        466.85         7.13 o                         
   2   0   5        524.35        492.48         7.92 o                         
   3   0   5          1.93          6.79         6.26 o                         
   4   0   5        137.87        125.46        11.78 o                         
   5   0   5          2.41          5.31        13.70 o                         
   6   0   5          9.43         -0.61         8.74 o                         
   7   0   5         16.69         24.84        10.10 o                         
   8   0   5         60.23         78.92        14.03 o                         
   9   0   5         34.02         25.20         8.51 o                         
  -9   1   5          0.03         -0.02         6.63 o                         
  -8   1   5        201.21        201.33        13.99 o                         
  -7   1   5         16.61         10.78         9.66 o                         
  -6   1   5         41.61         48.70         7.34 o                         
  -5   1   5          9.07         -3.24        10.06 o                         
  -4   1   5         10.53          3.83        28.83 o                         
  -3   1   5         64.86         63.34         5.79 o                         
  -2   1   5         85.55         87.99         4.94 o                         
  -1   1   5         54.98         51.24         6.69 o                         
   0   1   5        134.47        107.62         5.07 o                         
   1   1   5        807.75        746.71         9.91 o                         
   2   1   5        577.34        572.07         8.44 o                         
   3   1   5        156.11        147.75         7.94 o                         
   4   1   5        291.04        302.46        14.72 o                         
   5   1   5          3.46          2.99        11.29 o                         
   6   1   5         72.54         74.93         9.40 o                         
   7   1   5          8.61          6.40        11.19 o                         
   8   1   5          4.50          3.94        11.40 o                         
  -9   2   5        271.13        275.92        10.54 o                         
  -8   2   5          5.22          8.02        11.36 o                         
  -7   2   5        158.12        165.93        11.27 o                         
  -6   2   5        393.32        357.70        18.60 o                         
  -5   2   5        205.87        267.04        15.50 o                         
  -4   2   5         42.15         65.08        15.88 o                         
  -3   2   5          1.03          3.94         5.32 o                         
  -2   2   5         68.11         59.97         5.18 o                         
  -1   2   5         52.02         40.09         3.94 o                         
   0   2   5          1.43         -5.03         5.03 o                         
   1   2   5         49.58         50.92         4.16 o                         
   2   2   5         58.50         48.01         6.51 o                         
   3   2   5        683.29        721.70        29.88 o                         
   4   2   5          1.99          4.34        13.08 o                         
   5   2   5          5.03        -10.39        10.39 o                         
   6   2   5         21.63         35.28        12.07 o                         
   7   2   5         56.69         45.23        13.29 o                         
   8   2   5          1.22         -9.88        10.34 o                         
  -9   3   5         10.13         13.25         8.08 o                         
  -8   3   5         16.50        -12.31        12.31 o                         
  -7   3   5          2.96         -4.89        11.16 o                         
  -6   3   5         46.73         45.88         8.14 o                         
  -5   3   5         26.36         25.20        11.83 o                         
  -4   3   5        671.95        742.72        14.80 o                         
  -3   3   5        504.77        498.25         7.91 o                         
  -2   3   5          0.06         -4.08         4.08 o                         
  -1   3   5          2.87          5.21         3.19 o                         
   0   3   5        151.22        149.28         4.39 o                         
   1   3   5          1.65          1.48         5.71 o                         
   2   3   5         26.23         23.62         6.65 o                         
   3   3   5        175.52        185.82        22.80 o                         
   4   3   5          2.81          0.21        16.46 o                         
   5   3   5         92.93         92.98        10.21 o                         
   6   3   5        187.58        172.73        19.37 o                         
   7   3   5         41.29         33.30        13.27 o                         
   8   3   5         45.99         36.06        12.58 o                         
  -9   4   5          0.26          6.24         8.36 o                         
  -8   4   5          8.32          4.31        11.40 o                         
  -7   4   5          4.00         -5.26         9.81 o                         
  -6   4   5        243.96        214.05         8.84 o                         
  -5   4   5         13.96          2.99        19.42 o                         
  -4   4   5          3.26         26.05        20.21 o                         
  -3   4   5          0.39         -6.60        10.76 o                         
  -2   4   5       1329.19       1484.51        12.03 o                         
  -1   4   5        760.68        753.09        10.36 o                         
   0   4   5         19.53         17.87         7.35 o                         
   1   4   5          0.28         -0.59         8.88 o                         
   2   4   5        142.77        149.14        15.73 o                         
   3   4   5         44.21         29.03        37.93 o                         
   4   4   5        349.73        338.98        14.87 o                         
   5   4   5          9.01          8.83        14.90 o                         
   7   4   5        126.33        101.38        14.18 o                         
  -9   5   5         17.13         18.14        10.64 o                         
  -8   5   5          1.69         -3.23        35.00 o                         
  -7   5   5         78.84         67.50        10.89 o                         
  -6   5   5          0.37          6.42         6.93 o                         
  -5   5   5         43.85         44.76        22.38 o                         
  -4   5   5        260.50        277.01        15.77 o                         
  -3   5   5          2.82        -14.47        21.53 o                         
  -2   5   5         41.44         48.03         8.83 o                         
  -1   5   5         27.44         21.09         9.75 o                         
   0   5   5        971.64       1044.74        17.20 o                         
   1   5   5        729.80        746.40        20.85 o                         
   2   5   5         30.60         39.34        18.18 o                         
  -9   6   5        175.27        152.09         9.53 o                         
  -8   6   5         20.23         14.47        12.08 o                         
  -7   6   5         39.66         24.13        10.77 o                         
  -6   6   5          0.67          2.79        10.89 o                         
  -5   6   5        328.08        323.16        10.56 o                         
  -4   6   5         36.27         23.17        10.88 o                         
  -3   6   5        106.92        110.06         9.72 o                         
  -2   6   5        135.36        131.98        10.70 o                         
  -1   6   5         14.35         12.82         9.69 o                         
   0   6   5         32.78         32.22         9.42 o                         
   1   6   5        242.07        233.83        14.96 o                         
   2   6   5         80.39         82.25        16.29 o                         
  -8   7   5         21.30         26.25        13.47 o                         
  -7   7   5        256.94        239.26        14.85 o                         
  -6   7   5         97.35        112.23         9.39 o                         
  -5   7   5          0.36          1.05         8.68 o                         
  -4   7   5         28.05         26.13         6.90 o                         
  -3   7   5        256.07        276.88         5.79 o                         
  -2   7   5         55.38         56.89         6.35 o                         
  -1   7   5        104.29        104.51         7.09 o                         
   0   7   5         26.04         26.97         7.42 o                         
   1   7   5          8.58         -2.58         8.91 o                         
  -8   8   5         18.71         18.96         8.76 o                         
  -7   8   5          8.93          6.32         9.18 o                         
  -6   8   5         36.52         19.83         9.44 o                         
  -5   8   5        270.09        243.05        10.56 o                         
  -4   8   5         73.89         80.88         8.96 o                         
  -3   8   5          0.77         -0.77         6.44 o                         
  -2   8   5         18.83         22.75         6.53 o                         
  -1   8   5        173.09        199.36         9.27 o                         
   0   8   5        101.20        104.67        10.51 o                         
   1   8   5        168.02        160.92        12.16 o                         
  -7   9   5         91.05         94.19        10.11 o                         
  -6   9   5          1.03         -8.51         8.51 o                         
  -5   9   5         48.47         54.14        36.89 o                         
  -4   9   5         81.66         80.60         7.92 o                         
  -3   9   5        232.46        211.57         8.31 o                         
  -2   9   5         80.46         80.85         8.73 o                         
  -1   9   5         24.07         26.85         9.00 o                         
   0   9   5         50.81         61.74        10.61 o                         
  -6  10   5          6.85         11.83         6.93 o                         
  -5  10   5         50.45         57.77         9.02 o                         
  -4  10   5          4.82          5.77         5.95 o                         
  -3  10   5         36.72         34.36         6.84 o                         
  -2  10   5         41.51         35.14         7.28 o                         
  -1  10   5        107.67        102.68        10.85 o                         
   0  10   5         48.12         58.59         8.17 o                         
  -4  11   5          8.94          6.98         4.98 o                         
  -3  11   5         26.83         29.66         5.49 o                         
  -2  11   5          0.80          7.85         7.12 o                         
  -1  11   5         31.92         27.14         6.13 o                         
   1 -11   6         21.21         25.90         6.02 o                         
   2 -11   6          8.31          9.68         5.39 o                         
   3 -11   6          3.78          3.92         4.76 o                         
   4 -11   6          1.81          3.90         4.13 o                         
  -1 -10   6         21.90         21.12        10.49 o                         
   0 -10   6         17.47         18.52         8.53 o                         
   1 -10   6         86.07         98.27         8.02 o                         
   2 -10   6         23.64         31.90         6.44 o                         
   3 -10   6         12.16         14.72         6.37 o                         
   4 -10   6          1.38          3.07         6.52 o                         
   5 -10   6         12.79         -1.50         8.58 o                         
   6 -10   6         40.91         59.65         7.09 o                         
  -1  -9   6          5.05          2.56        11.02 o                         
   0  -9   6         64.37         83.50        10.76 o                         
   1  -9   6         23.95         18.83         8.38 o                         
   2  -9   6        165.33        155.31         8.56 o                         
   3  -9   6         52.51         51.64         6.80 o                         
   4  -9   6         11.34          3.65         7.30 o                         
   5  -9   6          1.88         20.73        38.77 o                         
   6  -9   6         14.91         19.16         8.53 o                         
   7  -9   6         12.45         12.33         8.82 o                         
  -1  -8   6        245.11        255.39        12.50 o                         
   0  -8   6         35.23         36.03         8.64 o                         
   1  -8   6         54.03         61.02         7.32 o                         
   2  -8   6        308.16        299.88         9.06 o                         
   3  -8   6        156.04        141.46         7.11 o                         
   4  -8   6        344.41        305.25        10.53 o                         
   5  -8   6         50.46         50.64        11.55 o                         
   6  -8   6         77.55         72.60        26.31 o                         
   7  -8   6        789.13        866.60        47.20 o                         
   8  -8   6         27.52         38.15        10.64 o                         
  -2  -7   6         20.71          2.33        13.24 o                         
  -1  -7   6         91.78         95.12         8.43 o                         
   0  -7   6        194.19        209.67         6.94 o                         
   1  -7   6        301.28        305.54         7.00 o                         
   2  -7   6         41.20         40.01         6.57 o                         
   3  -7   6        366.60        358.33         7.05 o                         
   4  -7   6        868.20        849.16        13.84 o                         
   5  -7   6         77.12         74.51         8.90 o                         
   6  -7   6        155.26        139.38        12.64 o                         
   7  -7   6         49.88         35.86        25.97 o                         
   8  -7   6         11.56         12.47        10.76 o                         
  -3  -6   6        586.71        517.65        33.27 o                         
  -2  -6   6         63.86         64.10        10.76 o                         
  -1  -6   6          2.58         -1.20        11.68 o                         
   0  -6   6         46.78         53.75         9.47 o                         
   1  -6   6        204.79        206.22        11.24 o                         
   2  -6   6        614.83        646.83        15.00 o                         
   3  -6   6        348.90        380.65        11.56 o                         
   4  -6   6         36.51         41.71        15.46 o                         
   5  -6   6        938.23        952.53        17.30 o                         
   6  -6   6       5213.17       5083.31        71.55 o                         
   7  -6   6         60.27         62.26        11.60 o                         
   8  -6   6        817.20        829.13        17.05 o                         
   9  -6   6          0.60          4.94         8.48 o                         
  -4  -5   6          3.49          9.60        20.47 o                         
  -3  -5   6         15.11         -3.06        11.88 o                         
  -2  -5   6         12.22         37.33        31.52 o                         
  -1  -5   6       1314.26       1434.83        20.48 o                         
   0  -5   6         19.57         35.07        12.22 o                         
   1  -5   6          7.49         18.92        13.24 o                         
   2  -5   6          0.98         10.71        11.74 o                         
   3  -5   6        186.82        191.72        16.15 o                         
   4  -5   6         78.40         72.27        15.33 o                         
   5  -5   6        190.05        186.73        10.60 o                         
   6  -5   6         43.55         40.02         8.55 o                         
   7  -5   6        823.76        779.83        14.22 o                         
   8  -5   6        398.75        394.60        21.17 o                         
   9  -5   6         64.33         65.52         8.13 o                         
  -7  -4   6          1.01          8.84        16.05 o                         
  -6  -4   6         34.98         54.05        17.68 o                         
  -5  -4   6          5.02         10.52        18.33 o                         
  -4  -4   6          0.30         14.35        11.41 o                         
  -3  -4   6         57.24         56.28        12.85 o                         
  -1  -4   6        147.22        132.09        13.49 o                         
   0  -4   6        124.42        100.13         9.82 o                         
   1  -4   6       1209.01       1481.82        13.02 o                         
   2  -4   6          4.00         -8.48         8.48 o                         
   3  -4   6         39.70         62.64        17.27 o                         
   4  -4   6         18.51         16.84        22.56 o                         
   5  -4   6       1349.43       1326.49        60.15 o                         
   6  -4   6          2.89          3.76         8.32 o                         
   7  -4   6        745.53        694.18        15.04 o                         
   9  -4   6        320.73        318.92        10.20 o                         
  -8  -3   6          1.48         -3.21         7.80 o                         
  -7  -3   6          1.46         -5.76        12.70 o                         
  -6  -3   6         13.41         31.00        13.96 o                         
  -5  -3   6         41.23         35.51        10.56 o                         
  -4  -3   6          2.71         -5.84        12.63 o                         
  -3  -3   6          2.78         -8.70        10.11 o                         
  -2  -3   6          6.69          8.23         8.12 o                         
  -1  -3   6          0.10          6.87         8.42 o                         
   0  -3   6         33.59         33.20         6.66 o                         
   1  -3   6          3.68         -2.31         5.78 o                         
   2  -3   6         15.95         12.96         7.10 o                         
   3  -3   6       1690.84       1937.72        71.78 o                         
   4  -3   6        113.41        103.96        17.40 o                         
   5  -3   6        106.96        102.42        24.42 o                         
   6  -3   6         15.23         19.02         8.80 o                         
   7  -3   6          3.85         10.84        11.24 o                         
   8  -3   6          5.85          6.30        23.85 o                         
   9  -3   6         41.51         34.99         8.89 o                         
  -8  -2   6         15.19         28.65        15.07 o                         
  -7  -2   6         10.67         10.70        16.54 o                         
  -6  -2   6          0.67         -2.71        13.01 o                         
  -5  -2   6         54.57         59.37        10.83 o                         
  -4  -2   6          7.25         20.77        10.16 o                         
  -2  -2   6         11.58         12.30         6.28 o                         
  -1  -2   6          0.01         -2.45         5.75 o                         
   0  -2   6         24.12         24.52         4.88 o                         
   1  -2   6          4.34          1.94         4.30 o                         
   2  -2   6         25.50         17.94         5.12 o                         
   3  -2   6         63.11         53.26         5.93 o                         
   4  -2   6        428.74        429.29        14.38 o                         
   5  -2   6        855.85        859.42        19.13 o                         
   6  -2   6       1242.41       1149.98        15.14 o                         
   7  -2   6          0.35         -1.25        10.95 o                         
   9  -2   6          2.22          1.31         8.54 o                         
  -8  -1   6          4.07          5.99        11.54 o                         
  -7  -1   6          3.99         -9.27        13.03 o                         
  -6  -1   6         38.25         38.09         8.78 o                         
  -5  -1   6         98.75        109.28        10.78 o                         
  -4  -1   6         38.29         48.23         9.76 o                         
  -3  -1   6          2.74         -0.60         8.24 o                         
  -2  -1   6          2.52          5.25         5.19 o                         
  -1  -1   6        393.36        359.18         6.71 o                         
   0  -1   6         88.01         77.65         5.42 o                         
   1  -1   6        129.71        119.87         7.80 o                         
   2  -1   6        104.20        121.96         5.38 o                         
   3  -1   6         40.43         43.06         6.23 o                         
   4  -1   6        153.64        175.35        11.27 o                         
   5  -1   6         39.50         42.46        11.70 o                         
   6  -1   6         30.41         28.86         6.77 o                         
   7  -1   6         86.78         79.77        10.42 o                         
   8  -1   6        144.96        179.28        20.31 o                         
   9  -1   6          2.63         -2.17         6.73 o                         
  -9   0   6          1.38          3.96         7.34 o                         
  -7   0   6         67.68         77.06        11.89 o                         
  -6   0   6         84.66         88.32         7.18 o                         
  -5   0   6          3.38          4.10        10.27 o                         
  -4   0   6          0.90          7.72        11.20 o                         
  -3   0   6        365.71        395.43        10.27 o                         
  -2   0   6          7.12          3.94         4.54 o                         
  -1   0   6         10.11          7.93         4.27 o                         
   0   0   6        623.58        595.29         6.60 o                         
   1   0   6          6.04          5.75         5.44 o                         
   2   0   6         64.84         81.60         6.61 o                         
   3   0   6          1.34          7.00         6.82 o                         
   4   0   6        141.72        127.64        12.66 o                         
   5   0   6          2.84         -5.19        11.77 o                         
   6   0   6         80.57         81.91         9.10 o                         
   7   0   6         43.20         39.44         9.77 o                         
   8   0   6          0.59          4.14        11.07 o                         
   9   0   6         35.56         22.51         7.73 o                         
  -9   1   6         13.75          3.29         6.88 o                         
  -8   1   6          0.42          7.32        13.11 o                         
  -7   1   6         14.36         22.64         9.27 o                         
  -6   1   6         10.70          1.43         8.23 o                         
  -5   1   6         11.33         19.63         9.79 o                         
  -4   1   6          1.07         13.97        29.48 o                         
  -3   1   6         72.52         70.84         5.03 o                         
  -2   1   6         48.78         54.77         4.93 o                         
  -1   1   6        485.96        414.15        11.56 o                         
   0   1   6          0.97          6.93         4.33 o                         
   1   1   6        436.12        370.11         7.53 o                         
   2   1   6        422.72        414.99        11.86 o                         
   3   1   6          2.64         11.78         8.19 o                         
   4   1   6         11.56         22.94        11.30 o                         
   5   1   6          0.49          2.66        11.53 o                         
   6   1   6         60.10         68.87         9.91 o                         
   7   1   6          0.17          6.01        14.23 o                         
   8   1   6         23.56         13.96        11.31 o                         
  -9   2   6         41.72         47.62         7.40 o                         
  -8   2   6         44.78         40.26         9.07 o                         
  -7   2   6        188.96        206.62        12.06 o                         
  -6   2   6         15.09         13.31         8.11 o                         
  -5   2   6          5.08         -0.79        12.91 o                         
  -4   2   6          6.81         11.35        19.12 o                         
  -3   2   6        127.67        127.69         6.39 o                         
  -2   2   6         11.26         12.81         5.06 o                         
  -1   2   6        121.17        122.40         4.57 o                         
   0   2   6          0.23          0.81         4.05 o                         
   1   2   6         32.44         30.73         4.87 o                         
   2   2   6          1.18         -4.68         6.67 o                         
   3   2   6        716.14        648.32        23.73 o                         
   4   2   6         24.37         20.76        12.58 o                         
   5   2   6        373.16        379.33        10.98 o                         
   6   2   6         81.59         71.06        12.12 o                         
   7   2   6          1.10         25.60        25.90 o                         
   8   2   6         14.53         29.39        10.16 o                         
  -9   3   6         10.49         17.04         8.56 o                         
  -8   3   6         72.83         73.47         9.66 o                         
  -7   3   6         17.08          5.24        11.89 o                         
  -6   3   6        164.85        163.61         9.08 o                         
  -5   3   6        114.79        127.31        11.57 o                         
  -4   3   6        194.88        206.67        12.20 o                         
  -3   3   6         57.10         67.06        10.07 o                         
  -2   3   6          0.01         -4.36         4.36 o                         
  -1   3   6         47.33         46.99         4.39 o                         
   0   3   6         66.75         47.72         4.37 o                         
   1   3   6        188.02        199.54         7.33 o                         
   2   3   6         24.28         35.00         8.88 o                         
   3   3   6        111.34        126.45        14.22 o                         
   4   3   6         97.13        102.27        14.84 o                         
   5   3   6         57.25         53.68        11.18 o                         
   6   3   6         40.65         41.08        15.82 o                         
   7   3   6         86.56         64.11        14.47 o                         
   8   3   6         17.73         13.39        11.08 o                         
  -9   4   6         17.44          8.87         9.12 o                         
  -8   4   6          7.23          4.03        14.27 o                         
  -7   4   6         10.34          9.20         9.59 o                         
  -6   4   6        172.73        166.71         7.72 o                         
  -5   4   6         30.46         39.87        15.64 o                         
  -4   4   6        111.10         68.92        20.47 o                         
  -3   4   6         42.72         44.16        19.86 o                         
  -2   4   6        622.77        681.37        18.33 o                         
  -1   4   6        235.21        255.05         9.73 o                         
   0   4   6         35.79         49.19        13.42 o                         
   1   4   6        107.22        167.78        27.34 o                         
   2   4   6        442.49        415.54        19.46 o                         
   3   4   6        724.82        748.60        41.93 o                         
   4   4   6       1189.73       1176.62        20.07 o                         
   5   4   6         99.98         86.61        17.32 o                         
   7   4   6         24.38         17.55        15.66 o                         
  -9   5   6         63.47         63.48        10.89 o                         
  -8   5   6          0.02          3.01        12.54 o                         
  -7   5   6         51.98         50.28        10.65 o                         
  -6   5   6          0.15         -6.35         9.78 o                         
  -5   5   6          3.07         -0.29        12.59 o                         
  -4   5   6        298.73        307.67        14.93 o                         
  -3   5   6         14.42          4.10        17.65 o                         
  -2   5   6         16.19          9.79         8.69 o                         
  -1   5   6          1.37         -1.51        10.01 o                         
   0   5   6        349.42        352.37        12.54 o                         
   1   5   6        294.18        303.14        18.69 o                         
   2   5   6        225.00        192.35        16.97 o                         
   3   5   6        283.79        268.03        15.39 o                         
  -9   6   6         21.60         11.07         8.95 o                         
  -8   6   6          8.17          9.13        11.17 o                         
  -7   6   6         86.42        102.36        11.90 o                         
  -6   6   6          1.11          1.56         9.04 o                         
  -5   6   6        133.78        131.02         8.39 o                         
  -4   6   6          1.96          3.58        10.87 o                         
  -3   6   6          1.00          7.19        11.34 o                         
  -2   6   6        430.57        406.99        13.15 o                         
  -1   6   6         19.82         18.67        10.87 o                         
   0   6   6         56.31         61.27        11.17 o                         
   1   6   6        110.71        113.22        13.28 o                         
   2   6   6         34.88         38.17        13.12 o                         
  -8   7   6          5.98         15.22         9.97 o                         
  -7   7   6        195.21        188.95        41.11 o                         
  -6   7   6         56.08         55.30         9.11 o                         
  -5   7   6         27.68         25.55         8.77 o                         
  -4   7   6          1.25         -3.00         6.93 o                         
  -3   7   6        251.01        259.15         6.47 o                         
  -2   7   6         31.88         36.82         6.30 o                         
  -1   7   6         73.46         74.89         7.44 o                         
   0   7   6        118.75        111.74         9.50 o                         
   1   7   6         29.49         33.47         7.73 o                         
  -8   8   6          7.28         12.48         8.53 o                         
  -7   8   6         28.02         21.08         9.61 o                         
  -6   8   6          9.96          6.73        10.56 o                         
  -5   8   6        275.12        253.75        12.54 o                         
  -4   8   6         45.45         47.30         9.47 o                         
  -3   8   6         16.93         18.37         6.76 o                         
  -2   8   6          0.24          1.34         7.59 o                         
  -1   8   6        228.68        256.57         8.78 o                         
   0   8   6         34.10         39.67         9.38 o                         
   1   8   6         45.03         42.42        13.46 o                         
  -7   9   6         81.81         95.01         9.45 o                         
  -6   9   6         13.14         11.97         8.18 o                         
  -5   9   6         15.94          5.12        36.09 o                         
  -4   9   6         16.46         21.86         8.63 o                         
  -3   9   6        364.98        355.75         8.90 o                         
  -2   9   6        103.64        105.84         9.58 o                         
  -1   9   6          0.12         -0.61         8.83 o                         
   0   9   6          8.96          4.91        18.41 o                         
   1   9   6        173.20        150.26        12.19 o                         
  -6  10   6         20.09         16.34         6.51 o                         
  -5  10   6         83.36         85.57         8.74 o                         
  -4  10   6          7.96         10.21         5.99 o                         
  -3  10   6         16.12         20.70         6.40 o                         
  -2  10   6         36.28         29.07         7.07 o                         
  -1  10   6        176.83        174.75         8.90 o                         
   0  10   6         32.47         31.42         9.14 o                         
  -4  11   6          0.70          0.22         4.42 o                         
  -3  11   6         55.22         57.42         6.50 o                         
  -2  11   6          3.28         -3.14         7.35 o                         
   2 -11   7          3.03          7.07         5.23 o                         
   3 -11   7          0.01         -0.89         4.75 o                         
  -1 -10   7        103.60         65.65        10.70 o                         
   0 -10   7          3.70          2.96         7.96 o                         
   1 -10   7         44.13         40.22         9.19 o                         
   2 -10   7         10.75         15.14         7.46 o                         
   3 -10   7         71.87         81.60         7.48 o                         
   4 -10   7         50.11         59.74         6.30 o                         
   5 -10   7         19.71         13.18         6.18 o                         
   6 -10   7         79.68         75.77         8.71 o                         
  -1  -9   7        128.40        123.18        11.19 o                         
   0  -9   7         17.17          3.54        20.58 o                         
   1  -9   7         51.34         48.62         7.93 o                         
   2  -9   7          0.63         -3.20         8.65 o                         
   3  -9   7        190.09        198.25         7.13 o                         
   4  -9   7         59.90         49.71         8.68 o                         
   5  -9   7          0.36          3.71        11.42 o                         
   6  -9   7         14.31         14.56         8.81 o                         
   7  -9   7         12.58         17.23         8.87 o                         
  -1  -8   7        117.96        110.27        12.19 o                         
   0  -8   7          1.06          2.64         8.05 o                         
   1  -8   7        167.98        159.24         8.21 o                         
   2  -8   7        102.27        105.46         7.09 o                         
   3  -8   7         68.37         70.84         6.20 o                         
   4  -8   7          0.00          5.41         8.08 o                         
   5  -8   7       1772.43       1729.88        17.46 o                         
   6  -8   7         30.14         25.25        21.92 o                         
   7  -8   7         66.98         75.90        12.57 o                         
   8  -8   7          7.05          2.36         9.42 o                         
  -2  -7   7         43.09         30.70        12.99 o                         
  -1  -7   7          0.85         -8.92         8.92 o                         
   0  -7   7          3.45          4.55         6.29 o                         
   1  -7   7        398.91        396.60         8.02 o                         
   2  -7   7        102.06         98.29         5.75 o                         
   3  -7   7         24.48         24.03         5.79 o                         
   4  -7   7        627.73        588.10        10.31 o                         
   5  -7   7          0.08         -9.36         9.36 o                         
   6  -7   7         68.51         49.80        12.09 o                         
   7  -7   7         74.15         77.19        17.73 o                         
   8  -7   7         15.06          7.80        11.76 o                         
  -3  -6   7        404.27        412.21        20.61 o                         
  -2  -6   7         45.96         39.66         9.17 o                         
  -1  -6   7         62.94         61.13        12.99 o                         
   0  -6   7        313.90        304.23        15.71 o                         
   1  -6   7         63.45         59.24         9.39 o                         
   2  -6   7        349.10        343.33        10.77 o                         
   3  -6   7        582.61        616.85        29.86 o                         
   4  -6   7       3407.76       3111.06        25.32 o                         
   5  -6   7        342.75        324.23        12.37 o                         
   6  -6   7         40.33         35.74        11.83 o                         
   7  -6   7        155.70        142.73        13.80 o                         
   8  -6   7        179.13        180.09        12.46 o                         
  -6  -5   7          0.13         -0.75        38.08 o                         
  -5  -5   7         15.28          7.01        22.11 o                         
  -4  -5   7          2.50         32.31        18.38 o                         
  -3  -5   7         83.48         85.94         9.75 o                         
  -2  -5   7         52.42         76.93        25.37 o                         
  -1  -5   7       1216.21       1258.61        20.24 o                         
   0  -5   7        294.48        307.88        12.92 o                         
   1  -5   7         19.45         19.67        11.73 o                         
   2  -5   7         26.39         46.31        10.29 o                         
   3  -5   7        109.79        117.46        16.70 o                         
   4  -5   7        208.90        222.53        17.09 o                         
   5  -5   7        296.35        283.10        11.07 o                         
   6  -5   7         34.83         33.83         9.37 o                         
   7  -5   7        361.52        362.87        11.01 o                         
   8  -5   7        229.58        248.82        11.82 o                         
   9  -5   7        143.56        150.97         8.51 o                         
  -7  -4   7          1.69        -10.97        13.14 o                         
  -5  -4   7          9.76         15.87        16.76 o                         
  -4  -4   7          0.70         -1.73        11.73 o                         
  -3  -4   7        138.83        158.00        26.52 o                         
  -2  -4   7          0.03         -5.77        29.73 o                         
  -1  -4   7        360.15        374.77        34.80 o                         
   0  -4   7         73.92         69.81        12.48 o                         
   1  -4   7       2937.10       3185.26        21.67 o                         
   2  -4   7         47.32         15.61        21.28 o                         
   3  -4   7       3496.81       3693.55        63.73 o                         
   4  -4   7        121.24         89.00        16.37 o                         
   5  -4   7       3633.53       3714.87        86.35 o                         
   6  -4   7        647.26        595.82        13.54 o                         
   7  -4   7         54.90         53.83         9.77 o                         
   8  -4   7         13.45         -2.54        42.16 o                         
   9  -4   7        352.55        380.66        10.69 o                         
  -8  -3   7         60.91         46.94         7.54 o                         
  -7  -3   7         29.40         30.90        15.95 o                         
  -6  -3   7         17.90         21.40        14.48 o                         
  -5  -3   7          0.03         -2.24        13.81 o                         
  -4  -3   7         77.25         68.41        13.20 o                         
  -3  -3   7         43.96         54.35        14.80 o                         
  -2  -3   7         32.31         42.96        10.77 o                         
  -1  -3   7         72.08         78.30        14.89 o                         
   0  -3   7         17.43         18.76         7.40 o                         
   1  -3   7        300.20        305.71         7.15 o                         
   2  -3   7        174.61        169.95         8.04 o                         
   3  -3   7       1567.73       1919.20        36.36 o                         
   4  -3   7          1.94         -9.97        14.07 o                         
   5  -3   7          7.61         12.34        23.94 o                         
   6  -3   7          1.96          5.25         7.64 o                         
   7  -3   7        154.71        129.31        12.01 o                         
   8  -3   7        193.74        206.90        39.97 o                         
   9  -3   7          3.46         -2.10         9.04 o                         
  -8  -2   7        143.80        159.27        13.84 o                         
  -7  -2   7         19.92         23.80        16.74 o                         
  -6  -2   7         44.86         57.36        11.88 o                         
  -5  -2   7         69.44         68.55         8.26 o                         
  -4  -2   7         79.52         60.69        10.33 o                         
  -3  -2   7         32.71         30.68         8.75 o                         
  -2  -2   7         17.97         17.54         5.59 o                         
  -1  -2   7         20.41          9.99         5.79 o                         
   0  -2   7        220.49        201.79         7.07 o                         
   1  -2   7        327.98        306.30         6.23 o                         
   2  -2   7       1234.13       1313.65        17.22 o                         
   3  -2   7        190.83        170.36         9.14 o                         
   4  -2   7       1433.26       1365.88        31.38 o                         
   5  -2   7        145.36        162.65        13.74 o                         
   6  -2   7          1.71         -2.28         8.88 o                         
   7  -2   7         57.10         70.66        11.10 o                         
   9  -2   7          3.39          6.41        12.04 o                         
  -8  -1   7         17.28         14.91        10.60 o                         
  -7  -1   7          3.67         14.04        12.95 o                         
  -6  -1   7         90.12         90.87         8.98 o                         
  -5  -1   7         19.79         14.70        11.39 o                         
  -4  -1   7        145.78        159.59        10.31 o                         
  -3  -1   7          9.35          1.37        19.26 o                         
  -2  -1   7        166.51        150.70         7.13 o                         
  -1  -1   7        320.20        262.45         7.45 o                         
   0  -1   7         22.52         19.98         5.75 o                         
   1  -1   7          0.81         -5.62         5.62 o                         
   2  -1   7          8.41         10.26         4.69 o                         
   3  -1   7          0.16          9.87         6.38 o                         
   4  -1   7        142.95        146.90        12.38 o                         
   5  -1   7          0.52          8.18        12.23 o                         
   6  -1   7         21.48         20.20         7.18 o                         
   7  -1   7         54.64         58.07         8.90 o                         
   8  -1   7         52.91         61.05        14.74 o                         
   9  -1   7         26.37         24.36         7.20 o                         
  -9   0   7          0.02          5.76         7.06 o                         
  -8   0   7         20.59         23.09        25.77 o                         
  -7   0   7          0.00          6.14         9.86 o                         
  -6   0   7         26.95         28.77         7.47 o                         
  -5   0   7         40.55         61.13         9.81 o                         
  -4   0   7        219.45        226.19        11.13 o                         
  -3   0   7        243.92        256.85        11.10 o                         
  -2   0   7         57.68         64.16         5.18 o                         
  -1   0   7         33.28         50.68         5.36 o                         
   0   0   7          0.00         -0.97         5.93 o                         
   1   0   7        392.66        380.50         7.62 o                         
   2   0   7         12.40         15.14         6.22 o                         
   3   0   7         39.14         33.21        14.63 o                         
   4   0   7         10.98         23.17        10.70 o                         
   5   0   7         19.35         16.90        13.68 o                         
   6   0   7         14.95         14.77         7.42 o                         
   7   0   7         10.33         14.25        12.28 o                         
   8   0   7          0.52         -9.02         9.02 o                         
  -9   1   7        145.13        143.27         8.30 o                         
  -7   1   7         24.30         21.04         9.03 o                         
  -6   1   7          8.13          6.50         7.08 o                         
  -5   1   7         21.17          5.57         8.91 o                         
  -4   1   7         29.67         22.51         9.49 o                         
  -3   1   7         50.98         49.79         5.60 o                         
  -2   1   7          2.68          1.58         5.84 o                         
  -1   1   7        240.25        258.83         6.54 o                         
   0   1   7        384.85        320.56         7.51 o                         
   1   1   7        173.41        152.89         6.41 o                         
   2   1   7          8.43          9.14         6.05 o                         
   3   1   7          0.37        -11.42        12.73 o                         
   4   1   7          0.44          8.57        10.37 o                         
   5   1   7          3.18         -6.44        13.64 o                         
   6   1   7         19.60         26.62        10.11 o                         
   7   1   7          6.83         23.91        12.08 o                         
   8   1   7         13.08          8.10        10.73 o                         
  -9   2   7          0.86          5.40         8.60 o                         
  -8   2   7        123.98        126.86        30.87 o                         
  -7   2   7        186.56        179.73        14.43 o                         
  -6   2   7          1.76          4.97         8.58 o                         
  -5   2   7          0.00          9.48        11.57 o                         
  -4   2   7         62.40         60.13        20.38 o                         
  -3   2   7        208.25        226.22         7.56 o                         
  -2   2   7         15.26         16.45         5.45 o                         
  -1   2   7          6.68         -3.89         5.07 o                         
   0   2   7        157.51        138.16         5.28 o                         
   1   2   7        131.19        140.46         5.92 o                         
   2   2   7       1768.91       1769.70        31.95 o                         
   3   2   7        376.71        403.10        14.59 o                         
   4   2   7        145.07        125.55        12.73 o                         
   5   2   7         15.68         24.22         9.97 o                         
   6   2   7          4.21          6.58        11.85 o                         
   8   2   7         16.94         20.66         9.56 o                         
  -9   3   7         17.51         13.81         8.16 o                         
  -8   3   7         23.07          7.06        20.84 o                         
  -7   3   7          0.06          7.01        11.41 o                         
  -6   3   7        154.78        155.91         8.38 o                         
  -5   3   7        258.38        242.46        12.80 o                         
  -4   3   7         38.76         53.15        21.55 o                         
  -3   3   7         20.11         19.17         8.49 o                         
  -2   3   7         75.95         81.40         6.30 o                         
  -1   3   7         12.25         27.55         4.80 o                         
   0   3   7          3.21          1.44         4.71 o                         
   1   3   7        883.16        950.58        22.35 o                         
   2   3   7        580.54        521.48        15.27 o                         
   3   3   7        107.94        106.07        12.22 o                         
   4   3   7        114.81        110.11        16.38 o                         
   5   3   7         21.75         16.67        11.89 o                         
   6   3   7          0.08         -7.26        14.94 o                         
   7   3   7         29.89         25.52        12.68 o                         
  -9   4   7         15.35         10.72         8.59 o                         
  -8   4   7          0.65        -29.58        33.75 o                         
  -7   4   7          0.99         10.29        10.97 o                         
  -6   4   7         68.50         65.15         6.98 o                         
  -5   4   7          0.00          2.43        15.74 o                         
  -4   4   7        193.29        189.95        12.65 o                         
  -3   4   7        188.13        187.37        21.65 o                         
  -2   4   7        371.89        372.90        16.60 o                         
  -1   4   7        400.31        455.93        19.61 o                         
   0   4   7        387.36        444.88        20.68 o                         
   1   4   7        656.69        678.71        17.84 o                         
   2   4   7       2789.37       2617.40        67.36 o                         
   3   4   7         27.48         20.31        27.33 o                         
   4   4   7         52.90         53.18        13.69 o                         
   5   4   7          9.75         -2.96        12.87 o                         
   6   4   7         14.13          8.28        20.31 o                         
   7   4   7          3.67         -3.64         9.11 o                         
  -9   5   7         94.02         89.69         9.00 o                         
  -8   5   7          3.96          4.53        10.81 o                         
  -7   5   7          7.00          5.63        10.40 o                         
  -6   5   7          0.20          2.75        10.50 o                         
  -5   5   7         21.82         18.10         7.91 o                         
  -4   5   7        287.38        315.10        16.72 o                         
  -3   5   7          0.19         -2.30        16.87 o                         
  -2   5   7        275.26        233.69        14.49 o                         
  -1   5   7         89.36        116.19        10.58 o                         
   0   5   7         38.82         52.84        10.00 o                         
   1   5   7        619.22        602.91        20.53 o                         
   2   5   7          0.32        -13.74        18.94 o                         
   3   5   7         41.57         43.18        15.01 o                         
   4   5   7          1.27         -8.48        21.60 o                         
  -9   6   7          1.90          0.52         9.75 o                         
  -8   6   7          0.01         -0.49        11.24 o                         
  -7   6   7         88.64         86.06        10.66 o                         
  -6   6   7         16.20         16.25         8.29 o                         
  -5   6   7          4.20          3.51         7.98 o                         
  -4   6   7          4.25          0.27         6.39 o                         
  -3   6   7         62.13         53.58        11.37 o                         
  -2   6   7        646.32        654.34        14.65 o                         
  -1   6   7          0.31          9.94        10.37 o                         
   0   6   7        123.52        122.24        11.25 o                         
   1   6   7       2173.52       2276.73        35.90 o                         
   2   6   7        566.00        526.81        14.63 o                         
  -8   7   7          7.78         13.07        10.66 o                         
  -7   7   7         71.78         64.63        24.23 o                         
  -6   7   7          0.00          3.36         9.20 o                         
  -5   7   7        122.99        102.11         9.58 o                         
  -4   7   7         42.29         49.05         7.49 o                         
  -3   7   7        125.70        124.14         5.67 o                         
  -2   7   7          0.88          5.17         5.30 o                         
  -1   7   7          1.30          0.43         6.28 o                         
   0   7   7        562.21        547.45        12.78 o                         
   1   7   7          2.31         -3.66         8.34 o                         
   2   7   7          0.10         -1.40        19.14 o                         
  -8   8   7          0.18         -0.24         7.64 o                         
  -7   8   7          5.96         -5.15        10.01 o                         
  -6   8   7          0.01        -24.26        40.76 o                         
  -5   8   7        203.66        183.26        10.54 o                         
  -4   8   7          8.86         21.94         8.49 o                         
  -3   8   7         69.85         57.01         6.85 o                         
  -2   8   7          7.68          9.83         7.18 o                         
  -1   8   7         51.30         51.88         7.92 o                         
   0   8   7        241.63        240.14        13.39 o                         
   1   8   7          0.91         -0.51        12.36 o                         
  -7   9   7         29.21         23.26         8.25 o                         
  -6   9   7         12.96         18.07         8.14 o                         
  -5   9   7          1.97         -3.49        23.18 o                         
  -4   9   7          0.10          5.19         9.29 o                         
  -3   9   7        304.21        260.29         8.61 o                         
  -2   9   7         27.96         35.98         7.62 o                         
  -1   9   7         54.06         58.66         9.03 o                         
   0   9   7         10.91          4.08        43.85 o                         
   1   9   7         15.78          3.12        11.07 o                         
  -6  10   7         12.57         14.18         6.94 o                         
  -5  10   7         60.45         62.92         7.55 o                         
  -4  10   7          8.01          6.88         6.93 o                         
  -3  10   7          5.44          2.38         7.43 o                         
  -2  10   7         24.26         33.32         8.00 o                         
  -1  10   7        136.76        128.71         9.44 o                         
   0  10   7         35.20         28.96         8.53 o                         
  -3  11   7         39.56         39.69         6.72 o                         
  -2  11   7         12.64          8.72         6.21 o                         
  -1 -10   8         74.58         65.81        10.17 o                         
   0 -10   8          2.15         -7.66         8.32 o                         
   1 -10   8          2.12          1.64         7.93 o                         
   2 -10   8          3.43         -0.68         6.53 o                         
   3 -10   8          0.24          7.57         5.72 o                         
   4 -10   8        127.52        122.41         7.12 o                         
   5 -10   8          0.24         -6.31         6.31 o                         
  -1  -9   8         37.09         31.72         9.72 o                         
   0  -9   8         24.21         46.85        28.30 o                         
   1  -9   8        288.66        329.49        10.19 o                         
   2  -9   8          5.50          7.05         6.55 o                         
   3  -9   8        112.67         88.21         7.09 o                         
   4  -9   8         58.21         82.92        37.28 o                         
   5  -9   8         21.20         25.21         7.59 o                         
   6  -9   8          0.00          7.66        10.58 o                         
   7  -9   8          1.42         11.44         9.04 o                         
  -2  -8   8          5.24        -46.48        46.48 o                         
  -1  -8   8         26.70         32.80        11.95 o                         
   0  -8   8         36.95         35.61        10.47 o                         
   1  -8   8        496.06        497.86        10.78 o                         
   2  -8   8        158.31        166.02         7.86 o                         
   3  -8   8       1786.85       1717.58        13.84 o                         
   4  -8   8          6.98         15.67         8.42 o                         
   5  -8   8          7.28         -2.15        10.49 o                         
   6  -8   8         22.81         38.14        12.73 o                         
   7  -8   8         54.19         63.49        13.11 o                         
  -3  -7   8         18.05         16.73        17.95 o                         
  -2  -7   8          5.46         -6.85        11.94 o                         
  -1  -7   8        137.14        131.53        11.49 o                         
   0  -7   8         60.89         61.71         6.80 o                         
   1  -7   8         63.60         56.36         5.70 o                         
   2  -7   8          0.04         -4.04         5.74 o                         
   3  -7   8        116.11        108.04         6.37 o                         
   4  -7   8        157.70        169.17         7.83 o                         
   5  -7   8          7.38         -4.82        10.62 o                         
   6  -7   8         41.41         43.79        12.34 o                         
   7  -7   8         58.35         66.30        11.92 o                         
   8  -7   8          0.58         -1.78        11.59 o                         
  -4  -6   8          4.09        -25.40        40.81 o                         
  -3  -6   8        109.29        117.67        13.18 o                         
  -2  -6   8         26.09         29.31         9.93 o                         
  -1  -6   8        155.57        161.48         8.66 o                         
   0  -6   8         91.81         77.06        14.54 o                         
   1  -6   8         52.92         56.27        10.16 o                         
   2  -6   8       1946.52       1815.40        19.80 o                         
   3  -6   8        298.11        283.81        12.91 o                         
   4  -6   8       1321.93       1230.01        14.83 o                         
   5  -6   8        119.67        106.42         9.35 o                         
   6  -6   8        157.86        150.78        12.94 o                         
   7  -6   8         18.54         19.46        14.90 o                         
   8  -6   8         43.17         47.21        11.02 o                         
  -6  -5   8          3.87          5.09        15.22 o                         
  -5  -5   8         61.01         69.75        18.44 o                         
  -4  -5   8          1.49          3.04        13.38 o                         
  -3  -5   8         30.14         35.22         8.90 o                         
  -2  -5   8         48.33         42.11        21.53 o                         
  -1  -5   8        747.24        810.92        22.51 o                         
   0  -5   8         55.35         45.66        10.95 o                         
   1  -5   8        294.10        297.95        11.26 o                         
   2  -5   8        202.44        185.79        10.20 o                         
   3  -5   8         26.02         52.90        15.19 o                         
   4  -5   8        219.68        261.05        19.57 o                         
   5  -5   8        105.21        104.88        10.75 o                         
   6  -5   8          0.87          2.23         9.14 o                         
   7  -5   8          2.43          0.80        12.96 o                         
   8  -5   8        151.20        161.42        11.49 o                         
   9  -5   8         55.70         57.82         8.83 o                         
  -7  -4   8          0.30          1.59        12.94 o                         
  -5  -4   8         25.02         13.19        15.70 o                         
  -4  -4   8          2.43         -0.72        11.11 o                         
  -3  -4   8        211.52        233.46        30.74 o                         
  -2  -4   8         21.08         18.00        31.67 o                         
  -1  -4   8         69.91         95.04        12.60 o                         
   0  -4   8         37.02         65.32         9.68 o                         
   1  -4   8      10495.07      10987.83        41.99 o                         
   2  -4   8        894.63        850.84        18.01 o                         
   3  -4   8       7647.01       8338.42        94.85 o                         
   4  -4   8        888.78        938.71        33.98 o                         
   5  -4   8         45.41         48.38         9.76 o                         
   6  -4   8        204.97        182.33         9.71 o                         
   7  -4   8        129.40        131.61        10.57 o                         
   8  -4   8         25.03         19.71         9.92 o                         
   9  -4   8         65.56         72.50         8.26 o                         
  -7  -3   8         67.28         58.87        14.82 o                         
  -6  -3   8         12.13         -8.53        13.80 o                         
  -5  -3   8         18.15         16.95        10.07 o                         
  -4  -3   8        155.59        161.05        18.01 o                         
  -3  -3   8         67.37         67.92        17.61 o                         
  -2  -3   8         19.27         23.86         9.90 o                         
  -1  -3   8        689.08        700.96        13.04 o                         
   0  -3   8        115.48        123.05         8.50 o                         
   1  -3   8        968.67        961.64        12.30 o                         
   2  -3   8         66.73         56.73         7.89 o                         
   3  -3   8       1511.17       1782.44        26.53 o                         
   4  -3   8          8.66         19.19        35.94 o                         
   5  -3   8         98.58        117.37        46.78 o                         
   6  -3   8        173.27        170.33         9.97 o                         
   7  -3   8        157.74        163.07         9.90 o                         
   8  -3   8        128.58        124.68        43.00 o                         
   9  -3   8          3.86         13.88         8.95 o                         
  -8  -2   8        101.19        112.55         9.36 o                         
  -6  -2   8        137.56        159.74        13.97 o                         
  -5  -2   8         70.20         65.87         7.66 o                         
  -4  -2   8         61.91         44.13        10.05 o                         
  -3  -2   8          0.96         10.26         9.91 o                         
  -2  -2   8        138.01        151.20        10.78 o                         
  -1  -2   8          9.04         10.78         6.29 o                         
   0  -2   8        571.91        558.96         7.70 o                         
   1  -2   8         25.48         28.70         5.72 o                         
   2  -2   8       9465.53       9831.54       117.57 o                         
   3  -2   8       2410.73       2437.67       119.27 o                         
   4  -2   8        337.88        334.80        11.57 o                         
   5  -2   8        916.41        918.17        39.42 o                         
   6  -2   8         11.34          3.69         8.77 o                         
   7  -2   8         10.14          1.40         9.62 o                         
   8  -2   8         19.62          6.36        15.30 o                         
   9  -2   8         64.35         61.66         9.06 o                         
  -8  -1   8          7.84         11.90        13.94 o                         
  -7  -1   8          9.73          5.99        11.50 o                         
  -6  -1   8        275.48        307.89        12.11 o                         
  -5  -1   8          0.04         -1.93        11.17 o                         
  -4  -1   8        197.48        220.62        11.14 o                         
  -3  -1   8        128.08        131.75        10.19 o                         
  -2  -1   8        124.13        113.90         7.41 o                         
  -1  -1   8         21.43         15.91         5.53 o                         
   0  -1   8        519.08        480.68         7.30 o                         
   1  -1   8          6.44          4.30         5.93 o                         
   2  -1   8         31.20         41.64         5.46 o                         
   3  -1   8        241.13        247.53        18.81 o                         
   4  -1   8        127.64        124.56        11.08 o                         
   5  -1   8        138.51        128.09        14.37 o                         
   6  -1   8          1.81          4.50         7.89 o                         
   7  -1   8        221.62        222.22        11.54 o                         
   8  -1   8          1.51          2.70         8.27 o                         
   9  -1   8         20.93         16.54         6.53 o                         
  -9   0   8         33.70         40.24         6.48 o                         
  -8   0   8         16.07          8.91         9.96 o                         
  -7   0   8         21.48         19.09        10.80 o                         
  -6   0   8          5.74          8.21         7.33 o                         
  -5   0   8          3.37         -9.73         9.73 o                         
  -4   0   8        743.98        745.74        14.29 o                         
  -3   0   8          3.23         15.24        19.40 o                         
  -2   0   8        171.54        181.27         6.89 o                         
  -1   0   8          0.87          6.27         5.71 o                         
   0   0   8        177.09        170.08         9.41 o                         
   1   0   8        228.11        197.22         6.41 o                         
   2   0   8         22.88         35.00         6.62 o                         
   3   0   8         42.39         57.00        12.86 o                         
   4   0   8         27.37         21.48        11.36 o                         
   5   0   8          6.83         -4.52        11.62 o                         
   6   0   8         28.63         16.69        10.37 o                         
   7   0   8         14.15         20.16        11.42 o                         
   8   0   8          8.84         17.80         9.69 o                         
  -9   1   8         96.68         91.39         8.26 o                         
  -8   1   8          1.10        -12.97        16.17 o                         
  -7   1   8          8.36         14.22         8.81 o                         
  -6   1   8          5.98         11.19         7.71 o                         
  -5   1   8          4.92          1.62         9.29 o                         
  -4   1   8        104.73        134.24         9.91 o                         
  -3   1   8         12.35          5.91         7.01 o                         
  -2   1   8        223.61        239.80         7.59 o                         
  -1   1   8         10.74         20.49         5.61 o                         
   0   1   8        710.92        675.47        13.94 o                         
   1   1   8         65.70         44.11         6.73 o                         
   2   1   8         43.03         54.52         6.94 o                         
   3   1   8          0.00         25.76        10.78 o                         
   4   1   8          0.98         -4.34        10.89 o                         
   5   1   8          6.37          3.71         8.33 o                         
   6   1   8         15.84         11.56        10.62 o                         
   7   1   8          3.22          8.83        11.17 o                         
   8   1   8          8.67          2.09        11.23 o                         
  -9   2   8          8.85          8.50         8.48 o                         
  -7   2   8        182.67        172.94         9.30 o                         
  -6   2   8         12.58          9.65         8.89 o                         
  -5   2   8          0.31          2.58        12.22 o                         
  -4   2   8         70.51         97.48        13.86 o                         
  -3   2   8        216.12        223.16         8.42 o                         
  -2   2   8        152.79        161.63         6.75 o                         
  -1   2   8        235.15        260.63         7.10 o                         
   0   2   8       2874.80       3100.45        45.08 o                         
   1   2   8       7027.41       7267.48        75.48 o                         
   2   2   8         91.65         98.57         8.82 o                         
   3   2   8         44.36         54.31         8.75 o                         
   4   2   8          7.36         -7.26        12.00 o                         
   5   2   8          0.05          5.17         8.27 o                         
   6   2   8          0.40         -9.88        13.55 o                         
   7   2   8          2.28          3.32        16.80 o                         
   8   2   8         15.80         17.91        11.36 o                         
  -9   3   8          6.78          4.77        14.74 o                         
  -7   3   8         10.55          9.56        10.85 o                         
  -6   3   8         72.40         59.70         8.12 o                         
  -5   3   8        488.76        503.83        18.28 o                         
  -4   3   8         26.49         40.48        10.82 o                         
  -3   3   8         20.49         29.80         8.04 o                         
  -2   3   8        139.66        127.18         6.78 o                         
  -1   3   8          5.54          5.49         5.25 o                         
   0   3   8        473.87        473.09        10.23 o                         
   1   3   8         59.28         75.44         8.55 o                         
   2   3   8        164.44        166.86        13.68 o                         
   3   3   8         70.13         84.85        16.79 o                         
   4   3   8         36.05         42.63        10.56 o                         
   5   3   8         22.37         18.97        14.15 o                         
   6   3   8         15.44         10.25        12.69 o                         
   7   3   8         16.07          7.37        11.91 o                         
  -9   4   8          5.04         12.70         8.44 o                         
  -8   4   8         14.58         28.65        15.52 o                         
  -7   4   8          3.47         -3.22         8.69 o                         
  -6   4   8          0.28         -0.94         8.94 o                         
  -5   4   8         14.66         22.95        15.99 o                         
  -4   4   8         70.05         82.77        10.99 o                         
  -3   4   8        823.28        803.91        15.60 o                         
  -2   4   8        207.31        232.07         9.41 o                         
  -1   4   8        830.56        881.78        13.41 o                         
   0   4   8       4532.57       4330.90        56.70 o                         
   1   4   8       1157.51       1077.69        46.58 o                         
   2   4   8        975.08        929.64        56.57 o                         
   3   4   8         60.53         47.32        29.73 o                         
   4   4   8         34.89         29.83        12.61 o                         
   5   4   8         38.27         44.36        13.12 o                         
   6   4   8         19.08         19.95        12.78 o                         
   7   4   8          8.72          8.17         8.36 o                         
  -9   5   8         58.22         70.70        11.74 o                         
  -8   5   8          4.87          3.79        10.57 o                         
  -7   5   8          1.40          9.44        10.25 o                         
  -6   5   8          0.45         -0.87         9.23 o                         
  -5   5   8         52.71         47.35         8.14 o                         
  -4   5   8        114.57        134.05        13.20 o                         
  -3   5   8          0.01         -3.52        13.60 o                         
  -2   5   8        304.80        316.80        11.99 o                         
  -1   5   8        828.75        799.91        13.14 o                         
   0   5   8        200.83        205.10        11.98 o                         
   1   5   8         60.67         66.58        13.89 o                         
   2   5   8          6.15         10.06        21.40 o                         
   3   5   8         48.54         51.94        14.14 o                         
   4   5   8         25.37         25.25        16.42 o                         
  -8   6   8         26.53         27.11         9.41 o                         
  -7   6   8         67.83         66.47        10.18 o                         
  -6   6   8         21.85         29.61         8.92 o                         
  -5   6   8         26.96         27.09         8.23 o                         
  -4   6   8         13.96         14.73         7.60 o                         
  -3   6   8         69.83         69.15        13.63 o                         
  -2   6   8        222.16        247.65        12.33 o                         
  -1   6   8       1332.46       1272.32        18.09 o                         
   0   6   8         72.45         64.36        11.64 o                         
   1   6   8       1291.74       1151.64        15.54 o                         
   2   6   8         91.47         97.97        11.43 o                         
   3   6   8        153.06        121.69        21.29 o                         
  -8   7   8          1.68          4.96         7.39 o                         
  -7   7   8          0.84          6.71        16.03 o                         
  -6   7   8         37.21         36.25        10.44 o                         
  -5   7   8        177.32        166.56        10.16 o                         
  -4   7   8         35.05         32.75         8.18 o                         
  -3   7   8          0.20         -6.48         6.48 o                         
  -2   7   8         41.25         43.14         6.32 o                         
  -1   7   8        107.17         99.69         6.34 o                         
   0   7   8         84.01         77.27         7.64 o                         
   1   7   8          0.13          6.54         9.48 o                         
   2   7   8         26.24         24.85        15.55 o                         
  -8   8   8          1.91          5.63         9.37 o                         
  -7   8   8          0.12         -1.87         9.19 o                         
  -6   8   8          0.03         13.90        29.38 o                         
  -5   8   8         63.58         55.71         9.97 o                         
  -4   8   8          1.18          0.01         9.78 o                         
  -3   8   8         52.83         54.87         7.37 o                         
  -2   8   8         24.59         15.19         8.68 o                         
  -1   8   8          2.92          3.97         9.12 o                         
   0   8   8       1022.72       1073.64        15.11 o                         
   1   8   8         41.91         47.21        10.35 o                         
  -7   9   8          6.47          0.01         7.55 o                         
  -6   9   8          0.35         -4.26         7.13 o                         
  -5   9   8          0.45         -4.99         7.61 o                         
  -4   9   8          2.62        -16.31        32.31 o                         
  -3   9   8        118.93        117.08         8.04 o                         
  -2   9   8          4.84          2.01         8.09 o                         
  -1   9   8          5.41         16.29        12.09 o                         
   0   9   8         54.87         53.60        20.78 o                         
   1   9   8          1.20         11.56        10.42 o                         
  -6  10   8          4.13         14.19         8.10 o                         
  -5  10   8         24.52         25.69         6.91 o                         
  -4  10   8          0.26         -0.77         7.17 o                         
  -3  10   8          5.48          7.93         6.62 o                         
  -2  10   8          2.89         -1.55         6.65 o                         
  -1  10   8        603.77        591.82        11.10 o                         
   0  10   8          0.31         -5.12         7.82 o                         
  -1 -10   9          5.20         -0.25        10.69 o                         
   0 -10   9         54.09         58.14         7.42 o                         
   1 -10   9         52.74         46.56         7.83 o                         
   2 -10   9        248.92        261.29         7.97 o                         
   3 -10   9         22.05         20.81         5.82 o                         
   4 -10   9         13.11         14.86         5.66 o                         
   5 -10   9          0.08         -5.54         5.54 o                         
  -2  -9   9          3.25         -2.23        10.24 o                         
  -1  -9   9         15.74          7.39         9.05 o                         
   0  -9   9          8.18         17.62        13.22 o                         
   1  -9   9        117.22        125.49        12.29 o                         
   2  -9   9          2.24         10.34         7.53 o                         
   3  -9   9         20.82         30.22         9.65 o                         
   4  -9   9          8.78         13.00        16.97 o                         
   5  -9   9         40.17         34.37         6.97 o                         
   6  -9   9          0.68         -7.40         7.40 o                         
  -2  -8   9         13.61         15.64        11.69 o                         
  -1  -8   9        127.21        140.10        13.52 o                         
   0  -8   9          1.75          1.56         9.52 o                         
   1  -8   9        561.02        578.44         9.82 o                         
   2  -8   9         11.79          9.88         6.66 o                         
   3  -8   9         25.65         24.11         6.63 o                         
   4  -8   9         13.32          8.35         8.51 o                         
   5  -8   9          9.80          1.90         9.75 o                         
   6  -8   9          9.74          3.38         9.55 o                         
   7  -8   9         48.38         59.11        10.92 o                         
  -3  -7   9         18.61          4.47        41.21 o                         
  -2  -7   9        121.68        120.98        11.08 o                         
  -1  -7   9         48.83         47.60         9.87 o                         
   0  -7   9          2.85         -1.97         6.95 o                         
   1  -7   9         42.69         45.80         5.88 o                         
   2  -7   9         64.99         73.16         6.20 o                         
   3  -7   9        348.42        297.88         8.47 o                         
   4  -7   9          1.36          3.67         8.49 o                         
   5  -7   9         83.99         66.85         9.88 o                         
   6  -7   9         71.82         61.31        13.18 o                         
   7  -7   9         35.73         37.35        12.26 o                         
   8  -7   9          1.23          0.55        10.20 o                         
  -4  -6   9        180.16        150.24        27.45 o                         
  -3  -6   9          3.56         10.48        13.51 o                         
  -2  -6   9         44.38         40.73         9.53 o                         
  -1  -6   9          9.12         10.47         6.49 o                         
   0  -6   9       2269.11       2088.99        38.65 o                         
   1  -6   9        198.62        199.83        10.57 o                         
   2  -6   9       2260.62       2091.19        23.49 o                         
   3  -6   9         77.96         70.02         7.14 o                         
   4  -6   9         41.60         36.91         7.18 o                         
   5  -6   9        350.83        320.20        10.70 o                         
   6  -6   9         81.99         90.57        12.60 o                         
   7  -6   9         22.69          8.50        20.68 o                         
   8  -6   9         33.51         33.20         9.59 o                         
  -6  -5   9          2.67         -0.45        33.41 o                         
  -4  -5   9         20.71         25.94        13.62 o                         
  -3  -5   9          0.93          3.97         9.95 o                         
  -2  -5   9         72.55         47.61        22.56 o                         
  -1  -5   9         27.33         35.25        12.13 o                         
   0  -5   9         97.43        107.72        12.36 o                         
   1  -5   9        256.48        297.80        12.11 o                         
   2  -5   9        109.70         93.33        12.59 o                         
   3  -5   9          0.13         -0.87        16.66 o                         
   4  -5   9         67.82        103.55        23.26 o                         
   5  -5   9         13.20          9.99        10.00 o                         
   6  -5   9         11.09          1.19        10.63 o                         
   7  -5   9        102.79        103.00        11.19 o                         
   8  -5   9         54.91         64.67        10.70 o                         
  -7  -4   9          8.64          5.35        11.05 o                         
  -6  -4   9         77.92         82.24        29.03 o                         
  -5  -4   9          9.09          7.96        12.81 o                         
  -4  -4   9         28.20         29.17        10.68 o                         
  -3  -4   9         86.79         99.89        29.87 o                         
  -2  -4   9          2.19        -10.84        24.39 o                         
  -1  -4   9        638.26        562.57        15.56 o                         
   0  -4   9        157.02        173.62        14.57 o                         
   1  -4   9       3779.50       3490.15        78.89 o                         
   2  -4   9        918.20        988.86        24.88 o                         
   3  -4   9         29.44         32.48        15.27 o                         
   4  -4   9        176.60        144.13        18.92 o                         
   5  -4   9          5.79          0.62         7.41 o                         
   6  -4   9         23.19         22.92         8.96 o                         
   7  -4   9          8.51         15.50        10.57 o                         
   8  -4   9          0.31         -5.06        10.77 o                         
   9  -4   9          5.36          8.91        10.14 o                         
  -7  -3   9         47.97         43.75        11.89 o                         
  -6  -3   9         52.17         40.54        11.85 o                         
  -5  -3   9         37.35         39.54        11.06 o                         
  -4  -3   9        149.22        168.99        12.07 o                         
  -3  -3   9         16.03         21.00        21.56 o                         
  -2  -3   9         50.29         63.37        23.27 o                         
  -1  -3   9       1144.53       1176.57        22.24 o                         
   0  -3   9        156.18        142.45        14.52 o                         
   1  -3   9        412.71        421.98        14.79 o                         
   2  -3   9         23.54         21.63        11.09 o                         
   3  -3   9        892.44       1048.91        46.73 o                         
   4  -3   9         20.37         34.76        16.07 o                         
   5  -3   9        196.13        220.34        32.01 o                         
   6  -3   9         81.69         86.43        11.72 o                         
   7  -3   9         57.67         50.70        13.23 o                         
   8  -3   9         33.71         29.30        12.40 o                         
   9  -3   9          0.49          8.52        12.73 o                         
  -8  -2   9         26.47         17.42        12.14 o                         
  -7  -2   9          2.32         16.63        27.95 o                         
  -6  -2   9         84.08        110.91        12.62 o                         
  -5  -2   9         73.54         82.12         7.76 o                         
  -4  -2   9          5.51          8.69        10.80 o                         
  -3  -2   9         69.80         68.48        10.13 o                         
  -2  -2   9        244.07        260.75        10.84 o                         
  -1  -2   9        568.78        593.38         9.05 o                         
   0  -2   9       7447.90       7812.12        58.86 o                         
   1  -2   9       7066.78       7529.41        70.47 o                         
   2  -2   9        305.92        350.24         8.96 o                         
   3  -2   9        138.99        155.87        12.95 o                         
   4  -2   9        111.89        122.33        14.92 o                         
   5  -2   9        982.10        912.66        22.45 o                         
   6  -2   9          0.24          4.62        10.16 o                         
   7  -2   9         48.09         31.88        11.08 o                         
   8  -2   9         44.10         34.03         8.63 o                         
   9  -2   9         98.38        101.30         8.31 o                         
  -8  -1   9         14.47         17.45        10.40 o                         
  -7  -1   9         15.20          8.91        11.22 o                         
  -6  -1   9        330.84        385.41        13.41 o                         
  -5  -1   9          0.16         -0.75         7.84 o                         
  -4  -1   9        176.47        191.37        10.34 o                         
  -3  -1   9        306.97        325.81        11.71 o                         
  -2  -1   9          0.16         -1.14         7.20 o                         
  -1  -1   9         21.63         29.14         6.83 o                         
   0  -1   9        826.16        813.69         9.50 o                         
   1  -1   9         15.99         24.90         5.98 o                         
   2  -1   9         30.13         60.03         7.61 o                         
   3  -1   9        835.79        814.17        13.14 o                         
   4  -1   9         50.53         47.72        12.41 o                         
   5  -1   9        100.40         94.22        13.42 o                         
   6  -1   9         19.43         21.77         8.39 o                         
   7  -1   9        385.25        360.52        11.55 o                         
   8  -1   9          0.07         -7.89         9.14 o                         
  -8   0   9         61.29         52.14         9.48 o                         
  -7   0   9          1.97         -5.49        11.00 o                         
  -6   0   9          3.00         -5.69         7.61 o                         
  -5   0   9         25.81         15.86        10.02 o                         
  -4   0   9       1126.64       1127.95        15.52 o                         
  -3   0   9         11.92         -1.49         8.91 o                         
  -2   0   9        353.37        384.65        11.42 o                         
  -1   0   9        763.92        841.38         9.76 o                         
   0   0   9        281.33        250.32         7.16 o                         
   1   0   9          5.43         13.37         6.20 o                         
   2   0   9         16.16          1.84         7.16 o                         
   3   0   9         39.00         40.28         9.87 o                         
   4   0   9          1.13          4.48        10.54 o                         
   5   0   9        101.17         99.39         9.48 o                         
   6   0   9         96.33         86.66        11.20 o                         
   7   0   9         37.14         38.85         9.60 o                         
   8   0   9          6.09         12.30         9.12 o                         
  -9   1   9          9.52         10.13         6.85 o                         
  -8   1   9          1.09         -5.04         8.32 o                         
  -7   1   9         20.55         35.41         9.41 o                         
  -6   1   9        152.49        147.53         8.37 o                         
  -5   1   9          3.98         -2.89         9.74 o                         
  -4   1   9         52.46         63.38         9.18 o                         
  -3   1   9          5.12          9.85         9.96 o                         
  -2   1   9       2200.73       2349.00        36.11 o                         
  -1   1   9          2.84          1.27         6.90 o                         
   0   1   9        210.55        221.44         6.96 o                         
   1   1   9        564.44        501.43         9.78 o                         
   2   1   9         22.80         24.15        11.53 o                         
   3   1   9          0.14         17.42        10.46 o                         
   4   1   9          3.86          0.61        11.70 o                         
   5   1   9          3.74         -4.04         7.94 o                         
   6   1   9         16.44         20.77        13.67 o                         
   7   1   9          9.60         16.74        13.84 o                         
   8   1   9         29.97         26.50         9.63 o                         
  -9   2   9         36.28         39.10         7.76 o                         
  -8   2   9         41.24         49.93        12.21 o                         
  -7   2   9         62.58         59.99        10.81 o                         
  -6   2   9         53.95         49.82         7.92 o                         
  -5   2   9          0.16          0.36        11.52 o                         
  -4   2   9         63.02         76.37        13.11 o                         
  -3   2   9         38.11         26.15         7.57 o                         
  -2   2   9       2259.18       2522.74        20.53 o                         
  -1   2   9       6111.06       6129.47        59.09 o                         
   0   2   9       5708.52       6001.49        86.80 o                         
   1   2   9        575.15        588.46         9.47 o                         
   2   2   9        206.21        218.12        12.57 o                         
   3   2   9          2.15          6.93        10.50 o                         
   4   2   9          5.54         12.23        12.74 o                         
   5   2   9         15.03          5.13         8.62 o                         
   6   2   9          0.01        -12.11        12.11 o                         
   7   2   9          1.17         -2.98        10.09 o                         
   8   2   9          9.62          6.05         9.53 o                         
  -9   3   9         11.33         13.51         7.98 o                         
  -8   3   9          0.76          7.49        13.91 o                         
  -7   3   9         14.29         11.10        10.01 o                         
  -6   3   9          0.63          5.96         8.61 o                         
  -5   3   9        378.90        407.86        21.11 o                         
  -4   3   9         55.02         74.87        11.67 o                         
  -3   3   9          9.96         20.04        10.40 o                         
  -2   3   9         19.15         27.16         9.79 o                         
  -1   3   9        164.19        148.57        11.51 o                         
   0   3   9        361.71        368.71        12.20 o                         
   1   3   9          0.01         -2.20         8.95 o                         
   2   3   9        204.75        176.93        22.98 o                         
   3   3   9         16.53         20.84        13.15 o                         
   4   3   9          3.38         -5.29         9.15 o                         
   5   3   9          0.64         -8.44        12.26 o                         
   6   3   9         12.36         30.30        12.53 o                         
   7   3   9          1.99          4.37         9.98 o                         
  -9   4   9          0.00         -4.31         7.94 o                         
  -8   4   9         90.71         97.06         9.56 o                         
  -7   4   9          0.19          4.54         8.65 o                         
  -6   4   9         49.61         54.88         8.44 o                         
  -5   4   9          0.72          1.67         6.68 o                         
  -4   4   9         20.47         27.22        13.30 o                         
  -3   4   9       1544.04       1563.02        23.84 o                         
  -2   4   9       2855.27       2644.12        19.88 o                         
  -1   4   9       1579.04       1589.54        18.14 o                         
   0   4   9       4496.43       4461.74        36.38 o                         
   1   4   9          8.94         10.57        30.80 o                         
   2   4   9          7.74         25.34        18.22 o                         
   3   4   9         19.59         32.65        12.85 o                         
   4   4   9          0.58         -9.87        11.49 o                         
   5   4   9          5.02        -11.81        14.96 o                         
   6   4   9          4.98         12.45        10.87 o                         
   7   4   9          7.32          0.52        11.56 o                         
  -9   5   9         21.71         26.89        10.76 o                         
  -8   5   9          0.03         -0.80         9.15 o                         
  -7   5   9          2.25        -12.07        12.07 o                         
  -6   5   9         30.72         19.72         8.68 o                         
  -5   5   9          7.90         -1.49         8.30 o                         
  -4   5   9         13.41         13.07        12.90 o                         
  -3   5   9         23.25         31.26        12.08 o                         
  -2   5   9         12.69         -4.41         9.79 o                         
  -1   5   9        445.89        423.67        12.41 o                         
   0   5   9        100.44        126.43        11.39 o                         
   1   5   9        100.88         74.58        18.86 o                         
   2   5   9        130.17        145.22         9.11 o                         
   3   5   9        142.16        143.81        15.96 o                         
   4   5   9          0.93         -6.06        16.34 o                         
   5   5   9          0.04         11.83        47.08 o                         
   6   5   9         17.24         23.36        13.81 o                         
  -8   6   9         57.56         60.34         8.66 o                         
  -7   6   9         42.11         36.89        10.89 o                         
  -6   6   9          1.50         -6.72         9.43 o                         
  -5   6   9          8.47         -3.18         8.19 o                         
  -4   6   9          9.06         12.27         6.62 o                         
  -3   6   9        408.70        334.65        11.72 o                         
  -2   6   9        240.79        209.54        10.34 o                         
  -1   6   9       2521.24       2398.06        20.83 o                         
   0   6   9         26.57         27.65         7.58 o                         
   1   6   9        492.01        506.12        12.90 o                         
   2   6   9         39.74         27.69        10.89 o                         
   3   6   9         26.12         23.03        15.61 o                         
  -8   7   9         20.19         18.57         7.73 o                         
  -7   7   9          9.10          0.25         7.97 o                         
  -6   7   9         56.70         44.05        10.01 o                         
  -5   7   9         73.61         52.31         9.23 o                         
  -4   7   9          4.55          2.99         7.97 o                         
  -3   7   9         98.48        105.68         6.95 o                         
  -2   7   9         48.92         39.96         6.67 o                         
  -1   7   9        126.52        108.07         7.37 o                         
   0   7   9         31.39         30.79         7.92 o                         
   1   7   9         80.03         70.43        12.11 o                         
   2   7   9         18.60         23.94        13.91 o                         
  -7   8   9          0.13          3.37         8.97 o                         
  -6   8   9          2.00         19.58         8.19 o                         
  -5   8   9          9.84         13.27        11.50 o                         
  -4   8   9          0.50         -4.47         9.19 o                         
  -3   8   9         32.55         24.43         7.20 o                         
  -2   8   9       1410.13       1365.99        14.62 o                         
  -1   8   9         30.62         31.17         8.93 o                         
   0   8   9        138.08        134.72        10.78 o                         
   1   8   9         18.91         12.34        12.19 o                         
   2   8   9         36.24         54.53        41.76 o                         
  -7   9   9          0.17          0.19         7.11 o                         
  -6   9   9         16.98         24.47         7.31 o                         
  -5   9   9          0.30         -0.05         8.03 o                         
  -4   9   9         19.65         35.73        14.04 o                         
  -3   9   9        108.29         75.01        36.04 o                         
  -2   9   9         59.17         53.37        13.26 o                         
  -1   9   9         14.87         10.79        36.79 o                         
   0   9   9        134.77        126.03        11.52 o                         
   1   9   9          5.74          6.27        10.14 o                         
  -5  10   9          6.94          7.56         6.96 o                         
  -4  10   9          1.13          1.95         7.10 o                         
  -3  10   9         87.17        103.99         6.48 o                         
  -2  10   9         17.40         10.16         7.27 o                         
  -1  10   9          2.79         -1.22         6.46 o                         
   0  10   9          0.05         -3.97         6.91 o                         
   0 -10  10         66.63         73.86         6.89 o                         
   1 -10  10          1.63          3.26         6.54 o                         
   2 -10  10         13.80          9.18         5.14 o                         
   3 -10  10          0.63          0.37         5.53 o                         
   4 -10  10          9.05          3.32         4.88 o                         
   5 -10  10          0.54         -5.53         5.53 o                         
  -2  -9  10          0.48          4.72         8.11 o                         
  -1  -9  10          3.70          9.54         9.30 o                         
   0  -9  10        144.69        129.19        10.18 o                         
   1  -9  10         10.65          2.14        13.23 o                         
   2  -9  10         51.01         50.75        25.88 o                         
   3  -9  10          2.12          3.68        15.07 o                         
   4  -9  10         10.00         10.54         6.51 o                         
   5  -9  10         35.15         34.86         6.29 o                         
   6  -9  10          2.46          6.88         6.98 o                         
  -3  -8  10         89.76         68.61        13.01 o                         
  -2  -8  10          3.23        -11.66        11.66 o                         
  -1  -8  10        804.12        845.88        15.37 o                         
   0  -8  10         31.71         36.99        10.04 o                         
   1  -8  10        602.84        609.57        11.52 o                         
   2  -8  10        150.90        129.93         7.98 o                         
   3  -8  10         43.43         39.29         6.58 o                         
   4  -8  10         47.53         35.04         8.38 o                         
   6  -8  10         10.20         12.79         8.90 o                         
   7  -8  10         34.17         26.88         8.82 o                         
  -4  -7  10          3.67          4.03        36.29 o                         
  -3  -7  10          0.00          2.44        41.46 o                         
  -2  -7  10          7.82         10.80        11.06 o                         
  -1  -7  10         24.67         24.91         9.34 o                         
   0  -7  10         28.58         17.48         7.55 o                         
   1  -7  10        102.07        101.40         6.43 o                         
   2  -7  10        128.33        145.86         6.25 o                         
   3  -7  10         66.99         57.62         8.17 o                         
   4  -7  10        157.90        141.75         8.99 o                         
   5  -7  10        110.65        107.34        10.73 o                         
   6  -7  10         48.31         37.54        18.39 o                         
   7  -7  10          5.00         16.64        11.74 o                         
   8  -7  10          9.01          7.21         9.72 o                         
  -5  -6  10          3.62         -7.16        36.09 o                         
  -4  -6  10        206.15        246.47        53.69 o                         
  -3  -6  10          3.52          6.03        10.27 o                         
  -2  -6  10        672.21        637.99        14.16 o                         
  -1  -6  10         13.89          9.37         7.20 o                         
   0  -6  10       1761.47       1590.53        14.68 o                         
   1  -6  10         16.13         14.82         6.75 o                         
   2  -6  10          0.00          0.03         6.18 o                         
   3  -6  10        149.16        157.02         6.63 o                         
   4  -6  10         30.07         44.28         8.54 o                         
   5  -6  10        158.97        131.50        10.58 o                         
   6  -6  10          4.38         11.57        12.42 o                         
   7  -6  10         56.97         62.49        17.75 o                         
   8  -6  10         42.52         58.40        12.11 o                         
  -6  -5  10          0.16          1.78        12.47 o                         
  -5  -5  10          2.93         24.61        47.03 o                         
  -4  -5  10          0.01          6.92        12.66 o                         
  -3  -5  10         11.68         17.75        10.25 o                         
  -2  -5  10        565.73        582.62        13.42 o                         
  -1  -5  10         41.03         34.23        12.22 o                         
   0  -5  10        198.15        181.19        11.77 o                         
   1  -5  10        101.50        118.86        10.43 o                         
   2  -5  10         31.83         35.59        11.29 o                         
   3  -5  10          5.42          1.14        15.90 o                         
   4  -5  10         25.94         23.74         8.30 o                         
   5  -5  10         32.64         32.74         7.80 o                         
   6  -5  10         69.35         69.94        11.10 o                         
   7  -5  10         89.53         78.13        13.48 o                         
   8  -5  10          0.12          3.49         8.63 o                         
  -7  -4  10          1.61          0.00        10.44 o                         
  -6  -4  10         85.80         73.28        21.46 o                         
  -5  -4  10         12.62         15.84        13.44 o                         
  -4  -4  10          3.23         -6.95        11.50 o                         
  -3  -4  10         66.99         66.17        10.40 o                         
  -2  -4  10        110.91        122.30        17.44 o                         
  -1  -4  10       3378.49       3228.15        86.81 o                         
   0  -4  10       2057.60       2054.28        21.72 o                         
   1  -4  10        687.67        732.86        19.94 o                         
   2  -4  10        154.38        174.15        15.22 o                         
   3  -4  10          6.96          8.10        18.79 o                         
   4  -4  10         12.52        -12.53        24.71 o                         
   5  -4  10          8.28         11.83         9.47 o                         
   6  -4  10         13.22         20.28        10.54 o                         
   7  -4  10         12.54         15.23        10.70 o                         
   8  -4  10         36.25         34.72        10.99 o                         
  -7  -3  10         32.56         22.63        10.27 o                         
  -6  -3  10         61.39         66.82        13.03 o                         
  -5  -3  10         17.38         15.12        11.33 o                         
  -4  -3  10        184.87        188.00         9.80 o                         
  -3  -3  10          0.66          8.77        21.02 o                         
  -2  -3  10         31.40         29.25        10.19 o                         
  -1  -3  10        436.84        408.88        18.99 o                         
   0  -3  10         40.60         44.02        12.28 o                         
   1  -3  10          0.02          9.34         9.03 o                         
   2  -3  10        275.67        252.69        11.48 o                         
   3  -3  10        247.68        241.60        18.16 o                         
   4  -3  10          1.14          3.40        15.29 o                         
   5  -3  10        154.99        153.19        12.29 o                         
   6  -3  10          0.32          1.78         9.61 o                         
   7  -3  10          5.21          9.84        11.14 o                         
   8  -3  10         23.42         25.91        11.27 o                         
  -8  -2  10          2.52          1.56        10.56 o                         
  -7  -2  10          3.50          3.74        12.08 o                         
  -6  -2  10         10.41         10.38        10.71 o                         
  -5  -2  10        101.74        116.08         9.89 o                         
  -4  -2  10        112.76        108.91        14.05 o                         
  -3  -2  10        310.40        298.25        15.82 o                         
  -2  -2  10       1998.82       2014.91        25.24 o                         
  -1  -2  10        303.20        278.46        12.14 o                         
   0  -2  10        582.32        604.58        10.19 o                         
   1  -2  10        295.20        341.53        10.78 o                         
   2  -2  10          2.38          7.28        10.43 o                         
   3  -2  10          8.09         16.79        11.51 o                         
   4  -2  10          7.78         -4.64        10.16 o                         
   5  -2  10        368.19        338.78        11.44 o                         
   6  -2  10          0.05         -0.75        10.70 o                         
   7  -2  10        146.19        140.83        11.72 o                         
   8  -2  10         13.15         13.65         9.06 o                         
  -8  -1  10         27.01         30.74         9.03 o                         
  -7  -1  10          0.33          0.73        11.28 o                         
  -6  -1  10        122.25        121.18        11.09 o                         
  -5  -1  10          0.24         -2.91         6.75 o                         
  -4  -1  10        118.44        115.75        10.58 o                         
  -3  -1  10        271.29        314.73        16.49 o                         
  -2  -1  10        142.96        150.00        12.00 o                         
  -1  -1  10        243.79        229.73         9.14 o                         
   0  -1  10        341.93        376.91         8.77 o                         
   1  -1  10         77.00         83.22         7.78 o                         
   2  -1  10         15.86         42.80        10.54 o                         
   3  -1  10        425.46        424.03        26.48 o                         
   4  -1  10         26.79         28.72        10.81 o                         
   5  -1  10         18.41         21.62         8.33 o                         
   6  -1  10          3.56         15.52         8.93 o                         
   7  -1  10        258.67        244.80        11.14 o                         
   8  -1  10          3.92          0.05         8.52 o                         
  -8   0  10         67.18         70.29         9.36 o                         
  -7   0  10         31.85         37.49        10.43 o                         
  -6   0  10         48.85         49.25         8.61 o                         
  -5   0  10         21.17         31.97         6.71 o                         
  -4   0  10        753.97        794.91        26.86 o                         
  -3   0  10         26.64         28.09        12.80 o                         
  -2   0  10        865.64        981.04        15.95 o                         
  -1   0  10        487.50        558.09         8.84 o                         
   0   0  10          3.31         -0.21         7.73 o                         
   1   0  10        281.31        279.45         9.84 o                         
   2   0  10        141.48        127.10        11.81 o                         
   3   0  10         71.00         66.04        10.99 o                         
   4   0  10         24.26         25.30        11.83 o                         
   5   0  10        134.46        142.01         7.80 o                         
   6   0  10         97.63         81.38         9.66 o                         
   7   0  10         27.84         24.68        13.21 o                         
   8   0  10          1.04         -4.90         9.06 o                         
  -8   1  10         32.89         40.37         8.45 o                         
  -7   1  10         83.30         94.48         9.63 o                         
  -6   1  10        344.12        332.59        10.80 o                         
  -5   1  10          2.87         19.95        10.39 o                         
  -4   1  10         69.71         56.55         9.77 o                         
  -3   1  10         26.04         51.87         9.13 o                         
  -2   1  10       3351.15       3540.63        55.82 o                         
  -1   1  10        171.08        160.93         8.95 o                         
   0   1  10        311.13        355.51         9.39 o                         
   1   1  10        404.92        417.98         8.59 o                         
   2   1  10         16.49        -14.22        30.13 o                         
   3   1  10          3.87          0.11        10.33 o                         
   4   1  10          8.15         21.34        11.31 o                         
   5   1  10          8.51          7.89         8.49 o                         
   6   1  10          1.41        -13.13        13.13 o                         
   7   1  10         50.10         43.10        40.46 o                         
   8   1  10         67.60         61.93         9.23 o                         
  -9   2  10        128.04        131.79        10.55 o                         
  -8   2  10        300.47        319.73        15.29 o                         
  -7   2  10          0.37         -7.05         9.39 o                         
  -6   2  10          0.48          5.30         6.69 o                         
  -5   2  10         51.70         45.74        12.95 o                         
  -4   2  10       1243.58       1254.83        31.78 o                         
  -3   2  10       1687.10       1958.32        56.62 o                         
  -2   2  10       1185.86       1149.29        18.87 o                         
  -1   2  10       2524.95       2893.71        33.19 o                         
   0   2  10       1846.01       1998.36        17.87 o                         
   1   2  10         12.01          5.11         7.91 o                         
   2   2  10        256.81        239.25        12.96 o                         
   3   2  10         32.74         30.81        10.36 o                         
   4   2  10          3.30          8.33         9.95 o                         
   5   2  10          1.97          7.46        10.83 o                         
   6   2  10          7.94         10.97        12.96 o                         
   7   2  10         14.65         18.79        10.89 o                         
  -9   3  10         65.96         79.59         7.86 o                         
  -8   3  10         14.72         14.86         9.40 o                         
  -7   3  10         70.02         79.54         9.77 o                         
  -6   3  10        137.28        127.50         9.57 o                         
  -5   3  10          7.78         12.00         6.28 o                         
  -4   3  10         27.06         24.98        10.70 o                         
  -3   3  10          5.90          0.71        12.49 o                         
  -2   3  10        420.22        402.79        22.82 o                         
  -1   3  10          3.48         -4.99         7.15 o                         
   0   3  10         19.40         27.96         9.70 o                         
   1   3  10         41.25         65.02        12.76 o                         
   2   3  10       1158.30       1132.93        35.29 o                         
   3   3  10         32.57         30.75        13.56 o                         
   4   3  10         17.57         24.86         8.92 o                         
   5   3  10         17.76         16.14        14.90 o                         
   7   3  10          5.61          2.34        10.62 o                         
  -9   4  10          0.25         -2.90         9.00 o                         
  -8   4  10        131.29        137.19        10.29 o                         
  -7   4  10         69.05         65.38        11.72 o                         
  -6   4  10          0.06         -8.25         8.47 o                         
  -5   4  10          2.06         -8.26         8.26 o                         
  -4   4  10       1010.24        973.54        34.69 o                         
  -3   4  10        179.19        168.80        12.31 o                         
  -2   4  10       5425.18       5649.36        87.50 o                         
  -1   4  10          4.92          9.17        11.27 o                         
   0   4  10         20.71         37.67        10.76 o                         
   1   4  10          0.11        -11.60        15.72 o                         
   2   4  10         38.98         23.86        19.19 o                         
   3   4  10         11.12          7.85         8.66 o                         
   4   4  10        114.01        124.26        16.28 o                         
   5   4  10          0.02         18.19        13.60 o                         
   6   4  10         11.53         22.46        10.70 o                         
  -8   5  10          1.36          3.29         9.52 o                         
  -7   5  10          0.02         -3.22        10.27 o                         
  -6   5  10        260.25        228.96        11.32 o                         
  -5   5  10         30.50         31.60         8.21 o                         
  -4   5  10        124.72        117.70         8.44 o                         
  -3   5  10         60.41         42.86        12.83 o                         
  -2   5  10          0.23         -4.74        10.06 o                         
  -1   5  10         38.68         29.45        10.60 o                         
   0   5  10        306.48        352.73        13.04 o                         
   1   5  10        185.85        148.91        17.09 o                         
   2   5  10          5.40         -3.49         8.65 o                         
   3   5  10         12.33         13.55        14.56 o                         
   4   5  10          9.09          7.66        15.38 o                         
   5   5  10          0.40         10.56        15.32 o                         
   6   5  10         17.72          6.18        12.86 o                         
  -8   6  10         18.99         13.54         8.92 o                         
  -7   6  10         63.79         61.26        17.46 o                         
  -6   6  10          0.03          4.56         8.88 o                         
  -5   6  10        338.87        289.00        11.26 o                         
  -4   6  10        627.30        596.82        11.05 o                         
  -3   6  10       2829.76       2682.62        48.44 o                         
  -2   6  10         59.02         48.87         6.02 o                         
  -1   6  10         99.46         96.61         6.69 o                         
   0   6  10         28.79         27.02         7.30 o                         
   1   6  10        388.49        355.78        11.47 o                         
   2   6  10        124.72        123.12        11.64 o                         
   3   6  10         40.26         30.64        15.56 o                         
   4   6  10         23.19         25.18        20.01 o                         
  -8   7  10         39.89         34.82         7.46 o                         
  -7   7  10          0.79         -8.03         8.51 o                         
  -6   7  10         44.48         41.42         8.78 o                         
  -5   7  10         20.11         21.81         9.95 o                         
  -4   7  10         92.94         65.50         8.60 o                         
  -3   7  10         58.50         53.74         7.86 o                         
  -2   7  10        221.69        195.80         7.74 o                         
  -1   7  10        181.21        197.70         9.80 o                         
   0   7  10        110.71        109.03         8.47 o                         
   1   7  10          0.36         11.10        11.02 o                         
   2   7  10         16.77         27.15        14.13 o                         
   3   7  10        108.69         80.66        18.82 o                         
  -7   8  10          0.09          8.58         7.91 o                         
  -6   8  10          0.72          9.10         8.62 o                         
  -5   8  10          0.01         -0.32        11.90 o                         
  -4   8  10       1386.30       1353.00        23.13 o                         
  -3   8  10         47.72         40.50         7.28 o                         
  -2   8  10         94.18        111.90         8.42 o                         
  -1   8  10          0.11          3.81         9.52 o                         
   0   8  10          0.00          2.73         9.23 o                         
   2   8  10         43.61         44.04        12.92 o                         
  -6   9  10         34.40         27.15         8.02 o                         
  -5   9  10          7.07         13.12         8.88 o                         
  -4   9  10         30.52         22.22         8.76 o                         
  -3   9  10          3.47         -0.73        14.40 o                         
  -2   9  10        120.62        112.41        25.48 o                         
  -1   9  10         73.69         70.42        11.42 o                         
   0   9  10          9.40          5.76         8.38 o                         
   1   9  10          1.76          6.02         9.14 o                         
  -5  10  10         29.47         33.96         7.38 o                         
  -4  10  10         23.07         10.77         7.48 o                         
  -3  10  10         84.21         80.74         7.10 o                         
  -2  10  10          0.08          7.62         6.78 o                         
  -1  10  10          6.15          3.66         6.05 o                         
   0  10  10         32.38         29.48         5.99 o                         
   0 -10  11         78.72         69.46         7.57 o                         
   1 -10  11         17.97          6.66         5.42 o                         
   2 -10  11          6.54          7.65         5.80 o                         
   3 -10  11          0.13          1.07         4.77 o                         
   4 -10  11          5.86          3.21         5.19 o                         
  -2  -9  11          0.46          3.54         7.23 o                         
  -1  -9  11          4.88          1.15        12.24 o                         
   0  -9  11        284.63        280.57         9.25 o                         
   1  -9  11          3.71          6.16         6.89 o                         
   2  -9  11          8.92         23.45        10.90 o                         
   3  -9  11          0.45         -0.96         5.89 o                         
   4  -9  11          0.85         -2.81         5.76 o                         
   5  -9  11          6.96          9.15         8.21 o                         
   6  -9  11          9.60         15.92         8.19 o                         
  -3  -8  11        128.34         92.48         9.97 o                         
  -2  -8  11         19.03          7.43        10.85 o                         
  -1  -8  11        343.35        317.10        36.88 o                         
   0  -8  11          9.83         13.22         8.98 o                         
   1  -8  11         16.00         10.53         7.97 o                         
   2  -8  11        362.29        347.40         9.39 o                         
   3  -8  11         27.23         28.66         7.52 o                         
   4  -8  11         25.11          6.17         8.65 o                         
   5  -8  11          5.82         15.15        17.41 o                         
   6  -8  11          0.95          1.44         8.33 o                         
   7  -8  11         11.59         12.25         8.25 o                         
  -4  -7  11         12.15         13.65         9.28 o                         
  -3  -7  11         70.32         77.46        10.00 o                         
  -2  -7  11          2.65          5.14        10.63 o                         
  -1  -7  11        176.43        191.10        10.06 o                         
   0  -7  11         53.03         52.13         8.17 o                         
   1  -7  11         38.13         36.63         7.42 o                         
   2  -7  11         70.37         73.37         6.87 o                         
   3  -7  11          0.03          4.96         7.53 o                         
   4  -7  11        249.81        227.92         8.90 o                         
   5  -7  11         33.73         28.70        10.02 o                         
   6  -7  11         15.15         27.80        16.51 o                         
   7  -7  11          0.19         -1.15        10.86 o                         
  -5  -6  11         15.74         12.64        10.76 o                         
  -4  -6  11         49.59         32.32        24.14 o                         
  -3  -6  11          0.34         -0.87        11.77 o                         
  -2  -6  11       1905.39       1769.30        17.84 o                         
  -1  -6  11        102.46         98.26         7.83 o                         
   0  -6  11        340.43        327.62         7.60 o                         
   1  -6  11         59.18         56.57         5.81 o                         
   2  -6  11          4.71          2.17         5.68 o                         
   3  -6  11          0.04          1.92         6.36 o                         
   4  -6  11         62.32         63.40         7.67 o                         
   5  -6  11         21.56         23.68         9.51 o                         
   6  -6  11        133.48        144.13        13.51 o                         
   7  -6  11         54.76         49.89        11.53 o                         
   8  -6  11         40.18         36.77        10.27 o                         
  -6  -5  11          5.51         11.12        10.82 o                         
  -5  -5  11         15.54         25.82        11.62 o                         
  -4  -5  11          5.19          3.62        12.43 o                         
  -3  -5  11          2.07        -11.49        11.49 o                         
  -2  -5  11        624.50        610.55        12.27 o                         
  -1  -5  11         89.39         83.53        12.99 o                         
   0  -5  11          1.84         -5.81        11.15 o                         
   1  -5  11          0.29          0.43         9.07 o                         
   2  -5  11        101.56         99.90        11.68 o                         
   3  -5  11         27.78         36.26        16.54 o                         
   4  -5  11         29.34         32.85         6.81 o                         
   5  -5  11          0.21          8.25         7.86 o                         
   6  -5  11         99.41         91.80        11.27 o                         
   7  -5  11         44.12         61.71        18.19 o                         
   8  -5  11         28.20         34.82         9.79 o                         
  -7  -4  11          0.23         12.27         9.90 o                         
  -6  -4  11         12.44          0.14        13.32 o                         
  -5  -4  11        108.78         97.08        13.69 o                         
  -4  -4  11         40.55         39.43        10.51 o                         
  -3  -4  11        930.29        842.15        13.51 o                         
  -2  -4  11        120.23         98.88        16.27 o                         
  -1  -4  11        585.78        493.35        17.72 o                         
   0  -4  11        722.49        713.83        17.54 o                         
   1  -4  11         17.18         12.58        11.14 o                         
   2  -4  11         18.25         22.87        11.40 o                         
   3  -4  11          7.15         18.53        17.27 o                         
   4  -4  11         79.28         71.06        30.08 o                         
   5  -4  11         16.53         16.63         8.85 o                         
   6  -4  11         25.38         31.69        11.33 o                         
   7  -4  11          7.62         13.64        11.54 o                         
   8  -4  11         65.77         70.86        11.66 o                         
  -7  -3  11         24.22         29.36         9.32 o                         
  -6  -3  11         90.90        117.79        30.81 o                         
  -5  -3  11          2.88         10.08        10.39 o                         
  -4  -3  11        105.59         89.75         9.80 o                         
  -3  -3  11          8.52         21.31        20.71 o                         
  -2  -3  11          3.12         -5.92        10.86 o                         
  -1  -3  11         23.52         31.43        11.70 o                         
   0  -3  11         63.92         82.47        12.75 o                         
   1  -3  11         23.21         -1.23        15.18 o                         
   2  -3  11        335.42        339.81        13.25 o                         
   3  -3  11          5.50         30.03        18.44 o                         
   4  -3  11          6.43         -4.63        19.18 o                         
   5  -3  11         38.53         35.51         9.14 o                         
   6  -3  11          6.61         24.68        10.49 o                         
   7  -3  11          3.91          8.71        12.23 o                         
   8  -3  11         24.76         21.13        10.91 o                         
  -8  -2  11          0.38         -3.44         7.35 o                         
  -7  -2  11          3.64          9.55        12.35 o                         
  -6  -2  11          0.75         -8.27        12.17 o                         
  -5  -2  11        179.73        190.41        10.59 o                         
  -4  -2  11        514.82        467.44        12.61 o                         
  -3  -2  11         24.70         25.06        13.16 o                         
  -2  -2  11          1.75         -4.98        11.00 o                         
  -1  -2  11        327.52        328.96        11.75 o                         
   0  -2  11         31.47         32.89        11.57 o                         
   1  -2  11         49.43         55.77        13.82 o                         
   2  -2  11          2.63          8.29         7.94 o                         
   3  -2  11          2.75         -6.03        12.97 o                         
   4  -2  11         94.73         95.51        10.72 o                         
   5  -2  11         44.44         37.12         7.99 o                         
   6  -2  11          1.51          7.05         8.96 o                         
   7  -2  11         65.65         68.82        14.27 o                         
   8  -2  11          2.33          8.83        12.53 o                         
  -8  -1  11          0.74         -4.47         8.21 o                         
  -7  -1  11          3.89         16.70        16.41 o                         
  -6  -1  11          3.30          7.60         9.79 o                         
  -5  -1  11         11.38         11.93         7.55 o                         
  -4  -1  11         56.61         42.00        14.18 o                         
  -3  -1  11        235.15        289.67        14.09 o                         
  -2  -1  11        167.93        187.44        13.73 o                         
  -1  -1  11        678.88        680.06        26.71 o                         
   0  -1  11        220.48        272.34        13.10 o                         
   1  -1  11        309.24        356.01        12.66 o                         
   2  -1  11          4.85          8.70         9.85 o                         
   3  -1  11         56.22         69.21        12.52 o                         
   4  -1  11          3.00         -8.28        11.85 o                         
   5  -1  11          3.26         -2.38         6.80 o                         
   6  -1  11          9.09          1.46        10.21 o                         
   7  -1  11         95.90         77.34         9.45 o                         
   8  -1  11          0.02          9.95         8.96 o                         
  -8   0  11         14.97         11.66         8.19 o                         
  -7   0  11         64.19         68.23         9.65 o                         
  -6   0  11         19.55         28.34         9.02 o                         
  -5   0  11         28.40         25.67         7.15 o                         
  -4   0  11         86.25         74.09        12.46 o                         
  -3   0  11          7.26         -9.03        11.47 o                         
  -2   0  11        209.78        236.46        13.77 o                         
  -1   0  11        641.83        732.02        12.48 o                         
   0   0  11        192.69        242.05         9.04 o                         
   1   0  11        809.49        747.72        16.82 o                         
   2   0  11        399.30        417.25        12.63 o                         
   3   0  11        124.11        116.09        12.68 o                         
   4   0  11         12.33          6.68        11.66 o                         
   5   0  11        102.12        109.85         7.51 o                         
   6   0  11          7.75         11.76        11.24 o                         
   7   0  11         25.91         31.82        34.80 o                         
   8   0  11         27.32         33.97         9.15 o                         
  -8   1  11        181.13        192.44        11.36 o                         
  -7   1  11         58.83         63.25        11.01 o                         
  -6   1  11        116.84        105.84         8.77 o                         
  -5   1  11         17.60         19.63         6.82 o                         
  -4   1  11        172.31        170.82        12.51 o                         
  -3   1  11         17.21          9.67        11.87 o                         
  -2   1  11       1189.69       1386.70        35.96 o                         
  -1   1  11         18.66          2.23         8.71 o                         
   0   1  11        492.99        503.68        10.80 o                         
   1   1  11        175.03        229.47        13.64 o                         
   2   1  11          0.23         10.88        11.03 o                         
   3   1  11        108.49        107.16         9.47 o                         
   4   1  11         59.21         43.85        12.59 o                         
   5   1  11         35.64         26.30         8.96 o                         
   6   1  11          2.23          7.66        10.41 o                         
   7   1  11         16.39         32.70        11.97 o                         
   8   1  11         30.72         34.05         8.66 o                         
  -8   2  11        344.09        362.09        15.91 o                         
  -7   2  11          0.18          1.61         9.34 o                         
  -6   2  11        408.21        408.29        10.31 o                         
  -5   2  11        839.56        817.67        13.41 o                         
  -4   2  11         64.10         62.82        10.40 o                         
  -3   2  11        632.90        675.03        12.14 o                         
  -2   2  11         36.08         28.34        29.18 o                         
  -1   2  11         64.91         64.27         8.91 o                         
   0   2  11       1754.52       1932.71        20.01 o                         
   1   2  11         11.83         12.82        11.87 o                         
   2   2  11        132.25        153.36        11.38 o                         
   3   2  11        120.45        133.57        11.55 o                         
   4   2  11          9.60         15.44         7.79 o                         
   5   2  11         47.57         54.72        10.74 o                         
   6   2  11         29.55         34.87        12.15 o                         
   7   2  11         64.25         58.89        11.02 o                         
  -8   3  11         43.62         54.08         9.68 o                         
  -7   3  11        542.36        529.57        13.24 o                         
  -6   3  11        576.76        528.28        14.12 o                         
  -5   3  11         11.66          6.44         6.29 o                         
  -4   3  11         46.02         37.55        16.74 o                         
  -3   3  11        181.60        171.58        13.15 o                         
  -2   3  11        356.06        385.95        15.48 o                         
  -1   3  11         24.76         38.29         8.74 o                         
   0   3  11        319.63        296.74        17.68 o                         
   1   3  11          3.57          7.22        13.00 o                         
   2   3  11       1217.40       1266.41        18.25 o                         
   3   3  11          6.79         12.80         9.73 o                         
   4   3  11         70.44         67.44        11.00 o                         
   5   3  11         19.61         14.39        11.52 o                         
   6   3  11          0.00          8.45        18.86 o                         
   7   3  11          0.00         11.36         9.13 o                         
  -8   4  11          5.33         10.57         8.92 o                         
  -7   4  11        331.30        331.37        12.62 o                         
  -6   4  11        796.19        746.97        14.76 o                         
  -5   4  11       1407.77       1315.91        13.63 o                         
  -4   4  11       4568.31       4483.70        61.51 o                         
  -3   4  11        130.33        125.38        12.46 o                         
  -2   4  11          4.55          1.70        10.08 o                         
  -1   4  11         22.46         20.99        10.86 o                         
   0   4  11        588.36        591.69        15.38 o                         
   1   4  11          0.97         11.40        14.34 o                         
   2   4  11          5.31         -7.55        17.26 o                         
   3   4  11         28.51         28.05         8.45 o                         
   4   4  11        307.94        310.14        16.77 o                         
   5   4  11          2.42         11.07        17.55 o                         
   6   4  11         18.86         28.05        13.09 o                         
  -8   5  11         82.49         98.29         9.52 o                         
  -7   5  11          0.69          4.76        12.98 o                         
  -6   5  11        184.73        176.07        10.60 o                         
  -5   5  11         97.22         89.52         8.98 o                         
  -4   5  11          2.45          7.20         6.79 o                         
  -3   5  11        482.85        469.23        28.67 o                         
  -2   5  11        198.64        183.90        11.50 o                         
  -1   5  11          0.06          3.57        10.30 o                         
   0   5  11         88.78         96.70        12.16 o                         
   1   5  11          2.83          8.37         9.49 o                         
   2   5  11         44.49         57.70         9.42 o                         
   3   5  11         11.08         -1.03        14.12 o                         
   4   5  11          5.00          7.61        15.12 o                         
   5   5  11          0.69          5.50        13.64 o                         
   6   5  11         88.61         59.12        12.66 o                         
  -8   6  11          0.04         -6.15         8.43 o                         
  -7   6  11        226.37        230.04        11.47 o                         
  -6   6  11        183.70        170.43        10.55 o                         
  -5   6  11       1940.86       1869.70        35.56 o                         
  -4   6  11        133.39        133.76         7.65 o                         
  -3   6  11        597.42        548.99        10.37 o                         
  -2   6  11          6.40         -4.79         5.89 o                         
  -1   6  11          4.38          0.77         6.24 o                         
   0   6  11          9.75          7.45         7.12 o                         
   1   6  11         23.55         25.69         8.47 o                         
   2   6  11        105.07        112.79        12.91 o                         
   3   6  11         38.74         62.63        17.27 o                         
   4   6  11          0.06         -7.23        14.29 o                         
  -8   7  11         60.58         62.60         8.67 o                         
  -7   7  11          0.00          1.25         8.44 o                         
  -6   7  11         53.51         59.90        36.19 o                         
  -5   7  11         47.46         45.38        10.54 o                         
  -4   7  11         51.27         43.30         9.86 o                         
  -3   7  11         23.77         25.27         7.79 o                         
  -2   7  11        165.09        153.66         8.04 o                         
  -1   7  11          1.68          4.63         7.46 o                         
   0   7  11          5.88          2.82         9.51 o                         
   1   7  11          5.74          4.98         9.66 o                         
   2   7  11         12.97         26.97        15.93 o                         
   3   7  11         32.17         31.39        18.48 o                         
  -7   8  11          0.43         -7.85         7.85 o                         
  -6   8  11        813.40        831.66        21.74 o                         
  -5   8  11          7.38          9.33        16.90 o                         
  -4   8  11        131.71        134.35        12.60 o                         
  -3   8  11        195.92        183.40         8.93 o                         
  -2   8  11          3.18         11.73         7.91 o                         
  -1   8  11          3.60          1.31         9.14 o                         
   0   8  11        108.93        124.86        10.47 o                         
   1   8  11         17.61         25.47        12.89 o                         
   2   8  11         38.94         36.88        10.94 o                         
  -6   9  11          7.07          1.39         6.05 o                         
  -5   9  11          3.26         -8.39         8.39 o                         
  -4   9  11         35.62         29.07         9.24 o                         
  -3   9  11         35.46         34.67         6.39 o                         
  -2   9  11         17.52         30.79         7.57 o                         
  -1   9  11        188.90        187.00        10.00 o                         
   0   9  11          1.50         -1.94         8.42 o                         
   1   9  11          0.58          0.41         7.73 o                         
  -4  10  11          0.35          0.88         7.34 o                         
  -3  10  11         10.39         10.85         5.58 o                         
  -2  10  11          9.80          3.02         5.70 o                         
  -1  10  11          0.35          2.11         7.00 o                         
   1 -10  12          8.12          6.55         5.78 o                         
   2 -10  12          9.72          7.23         4.82 o                         
   3 -10  12          0.02          5.19         4.64 o                         
   4 -10  12          5.37          9.98         5.28 o                         
  -2  -9  12          0.94          5.09         7.70 o                         
  -1  -9  12          3.46          3.87         8.87 o                         
   0  -9  12         57.19         47.64         7.96 o                         
   1  -9  12         21.63         25.22         5.85 o                         
   2  -9  12          3.70          4.30         6.69 o                         
   3  -9  12          7.48          4.09         5.65 o                         
   4  -9  12          9.05          4.66         6.07 o                         
   5  -9  12          0.34         -5.89         5.89 o                         
   6  -9  12         12.43         19.24         7.82 o                         
  -3  -8  12        678.35        520.97        11.79 o                         
  -2  -8  12          8.10          1.38         9.34 o                         
  -1  -8  12        195.79        178.24        15.99 o                         
   0  -8  12          8.83         -3.80         8.72 o                         
   1  -8  12         77.97         77.56         6.87 o                         
   2  -8  12        190.23        180.00         7.69 o                         
   3  -8  12          0.07         -7.48         7.48 o                         
   4  -8  12         12.01        -13.22        42.11 o                         
   5  -8  12          3.99         -6.48         7.59 o                         
   6  -8  12          0.21          3.26         8.92 o                         
   7  -8  12          2.26          7.17         8.44 o                         
  -4  -7  12          0.19          1.64         8.54 o                         
  -3  -7  12        231.33        215.65        12.23 o                         
  -2  -7  12          5.98          0.56        12.46 o                         
  -1  -7  12         11.03         12.05         9.93 o                         
   0  -7  12         11.21         -0.19         8.64 o                         
   1  -7  12        167.44        166.93         7.97 o                         
   2  -7  12          0.94          3.45         7.20 o                         
   3  -7  12         13.90         14.40         7.03 o                         
   4  -7  12        189.28        172.63         8.45 o                         
   5  -7  12          0.94          3.90         9.66 o                         
   6  -7  12          5.97         -0.83         9.66 o                         
   7  -7  12          0.82         -7.36         9.44 o                         
  -5  -6  12         65.13         68.53        11.38 o                         
  -4  -6  12        861.24        857.43        16.17 o                         
  -3  -6  12         80.15         94.42        12.91 o                         
  -2  -6  12        250.37        248.83        13.12 o                         
  -1  -6  12        129.53        122.80         8.97 o                         
   0  -6  12        222.27        225.53         7.03 o                         
   1  -6  12          9.66         19.63         5.74 o                         
   2  -6  12          3.44          3.10         6.22 o                         
   3  -6  12        114.92        104.67         7.67 o                         
   4  -6  12         40.41         36.91         7.37 o                         
   5  -6  12          7.23         12.90        10.33 o                         
   6  -6  12        219.34        209.00        13.76 o                         
   7  -6  12         32.48         29.57        10.75 o                         
   8  -6  12         16.45         12.76        10.48 o                         
  -6  -5  12          9.80          9.93        10.69 o                         
  -5  -5  12         22.84         13.57        13.50 o                         
  -4  -5  12          0.91         17.71        11.16 o                         
  -3  -5  12         19.34         27.70        11.09 o                         
  -2  -5  12         13.46         11.04         9.33 o                         
  -1  -5  12          0.20         -0.20         6.54 o                         
   0  -5  12         18.59         15.94         9.43 o                         
   1  -5  12          0.90         -2.35        10.33 o                         
   2  -5  12         83.90         84.85        11.79 o                         
   3  -5  12          6.82          1.14         6.32 o                         
   4  -5  12         10.19          9.20         7.92 o                         
   5  -5  12         22.93         13.12         8.78 o                         
   6  -5  12         38.92         40.64        11.40 o                         
   7  -5  12          4.79          3.52        10.62 o                         
   8  -5  12         55.29         60.09        12.32 o                         
  -6  -4  12         13.04         16.08        10.25 o                         
  -5  -4  12        260.76        258.26        13.73 o                         
  -4  -4  12         44.62         48.61        10.52 o                         
  -3  -4  12        380.29        355.68        11.64 o                         
  -2  -4  12         88.39         85.30         8.06 o                         
  -1  -4  12        138.60        139.94        13.61 o                         
   0  -4  12         80.87        108.31        10.41 o                         
   1  -4  12         35.14         30.32        10.32 o                         
   2  -4  12         52.77         66.33        10.77 o                         
   3  -4  12          0.20         22.38        19.38 o                         
   4  -4  12         68.54         58.39         7.82 o                         
   5  -4  12         24.92         21.04         9.47 o                         
   6  -4  12         18.74         19.30        10.93 o                         
   8  -4  12         23.63         25.99        10.33 o                         
  -7  -3  12         21.86         12.69         9.55 o                         
  -6  -3  12         38.51         53.46        14.53 o                         
  -5  -3  12          0.07         -8.80         9.32 o                         
  -4  -3  12          4.13          3.08         8.34 o                         
  -3  -3  12        139.49        131.90        10.36 o                         
  -2  -3  12        149.01        141.81        12.01 o                         
  -1  -3  12         79.69         99.71        13.14 o                         
   0  -3  12        248.53        262.53        10.36 o                         
   1  -3  12         18.40         -8.20        14.03 o                         
   2  -3  12        301.05        329.77        20.20 o                         
   3  -3  12          2.35         -4.22        40.99 o                         
   4  -3  12          1.53          3.49        16.97 o                         
   5  -3  12          0.23          2.10         9.57 o                         
   6  -3  12         13.55         13.95        13.23 o                         
   8  -3  12          3.03         -5.32         8.98 o                         
  -7  -2  12          1.14         -2.07         8.67 o                         
  -6  -2  12         23.16          7.91        12.30 o                         
  -5  -2  12         28.88         34.30         9.48 o                         
  -4  -2  12          7.83          5.72         7.52 o                         
  -3  -2  12        150.32        162.15        13.54 o                         
  -2  -2  12         14.72         22.16         9.46 o                         
  -1  -2  12        302.83        301.04        11.16 o                         
   0  -2  12        130.65        143.12        10.71 o                         
   1  -2  12         39.57         44.48         9.56 o                         
   2  -2  12        130.71        136.72        10.33 o                         
   3  -2  12          0.00          1.27        12.80 o                         
   4  -2  12        188.09        163.48        12.40 o                         
   5  -2  12          9.54          6.73         9.78 o                         
   6  -2  12          0.55         -9.07        11.06 o                         
   7  -2  12          7.19          2.88        20.83 o                         
   8  -2  12          0.66          1.90        10.43 o                         
  -8  -1  12         37.61         41.39         8.47 o                         
  -7  -1  12          1.69         17.62         9.98 o                         
  -6  -1  12         14.95         29.91         8.87 o                         
  -5  -1  12          4.50          5.38         6.60 o                         
  -4  -1  12         45.82         38.48        14.47 o                         
  -3  -1  12        296.95        327.10        13.10 o                         
  -2  -1  12        296.56        328.08        12.08 o                         
  -1  -1  12        578.53        567.30        13.56 o                         
   0  -1  12        160.22        185.07         8.92 o                         
   1  -1  12        255.40        256.15         8.28 o                         
   2  -1  12         55.02         45.05        13.84 o                         
   3  -1  12          1.33         -0.62        12.25 o                         
   4  -1  12         18.06         29.06        11.71 o                         
   5  -1  12          0.02         -4.12         8.40 o                         
   6  -1  12         24.03         29.62        11.24 o                         
   8  -1  12         44.79         48.61         7.84 o                         
  -8   0  12         16.24         18.82         7.41 o                         
  -7   0  12          1.77        -13.32        15.93 o                         
  -6   0  12         66.86         62.18         8.33 o                         
  -5   0  12          0.01         -0.56         7.15 o                         
  -4   0  12          4.73         12.00        11.94 o                         
  -3   0  12          3.89          5.03        12.27 o                         
  -2   0  12         74.39         75.06        12.90 o                         
  -1   0  12        563.43        651.45        22.08 o                         
   0   0  12        509.36        610.38        16.91 o                         
   1   0  12        757.60        722.35        24.24 o                         
   2   0  12        250.06        281.22        20.17 o                         
   3   0  12         49.26         69.39        20.52 o                         
   4   0  12         45.76         49.49        13.22 o                         
   5   0  12         53.10         52.98         7.52 o                         
   6   0  12         35.84         21.37        11.10 o                         
   7   0  12          0.20         11.51        22.87 o                         
   8   0  12          2.50          3.90         8.55 o                         
  -8   1  12        107.45        106.01         8.93 o                         
  -7   1  12          1.62          0.07        11.41 o                         
  -6   1  12         37.71         44.09         8.66 o                         
  -5   1  12         29.01         29.42         6.35 o                         
  -4   1  12          5.71          7.19        10.44 o                         
  -3   1  12          6.24          8.89         8.34 o                         
  -2   1  12         68.65         99.82        10.59 o                         
  -1   1  12         58.10         82.64        10.15 o                         
   0   1  12        344.07        360.76        12.17 o                         
   1   1  12        283.31        354.31        10.72 o                         
   2   1  12        150.55        179.53        10.79 o                         
   3   1  12        351.60        330.00        12.84 o                         
   4   1  12        119.45        105.53         7.97 o                         
   5   1  12         95.56         82.74         9.65 o                         
   6   1  12          3.46          5.75        10.32 o                         
   7   1  12          2.22         -1.39        12.06 o                         
  -8   2  12         62.36         61.44         8.79 o                         
  -7   2  12        279.96        263.03         9.16 o                         
  -6   2  12         19.06         21.88         8.40 o                         
  -5   2  12        195.33        188.97         8.06 o                         
  -4   2  12        479.50        468.97        15.16 o                         
  -3   2  12         20.95         29.44         9.77 o                         
  -2   2  12         95.34        107.66         9.86 o                         
  -1   2  12         72.61         58.67        15.34 o                         
   0   2  12        950.29       1026.40        27.31 o                         
   1   2  12          1.28         -0.85         9.24 o                         
   2   2  12         50.22         73.11        14.24 o                         
   3   2  12        275.47        282.99        11.95 o                         
   4   2  12         56.92         56.19         8.12 o                         
   5   2  12        144.04        166.78        13.32 o                         
   6   2  12          2.92          6.22        19.09 o                         
   7   2  12         16.35         15.91        11.08 o                         
  -8   3  12         22.31         40.77        11.02 o                         
  -7   3  12        683.12        673.42        12.86 o                         
  -6   3  12        543.59        548.11        11.36 o                         
  -5   3  12         18.26         14.77         7.13 o                         
  -4   3  12        110.05        119.38        17.90 o                         
  -3   3  12        168.64        147.74        14.96 o                         
  -2   3  12        339.87        364.49        14.56 o                         
  -1   3  12          4.85          9.29        10.43 o                         
   0   3  12        181.00        182.84        11.27 o                         
   1   3  12          1.58         15.37        15.76 o                         
   2   3  12        617.31        635.63        38.68 o                         
   3   3  12          7.19          6.08         7.31 o                         
   4   3  12        108.67         99.19        11.54 o                         
   5   3  12         74.91         55.59        13.41 o                         
   6   3  12          5.61         16.93        12.54 o                         
   7   3  12         60.35         57.38         9.79 o                         
  -8   4  12        279.68        278.28        11.29 o                         
  -7   4  12          2.61         -7.18        10.37 o                         
  -6   4  12        655.65        610.60        12.78 o                         
  -5   4  12        494.87        472.43        11.49 o                         
  -4   4  12        251.58        269.39        10.72 o                         
  -3   4  12          1.28         20.87        15.31 o                         
  -2   4  12        330.72        324.84        12.35 o                         
  -1   4  12         53.13         51.51        10.97 o                         
   0   4  12        468.24        452.67        13.58 o                         
   1   4  12          0.11         14.63        17.07 o                         
   2   4  12         65.59         58.42         9.79 o                         
   3   4  12          3.48         -0.34         9.16 o                         
   4   4  12        376.11        378.44        17.38 o                         
   6   4  12          5.39         -4.15        11.00 o                         
  -8   5  12         83.10         86.11         8.96 o                         
  -7   5  12         25.91         50.11        37.68 o                         
  -6   5  12         10.94          9.91         9.27 o                         
  -5   5  12        122.53        130.17         8.46 o                         
  -4   5  12         92.66         82.49         7.77 o                         
  -3   5  12        709.59        634.39        13.49 o                         
  -2   5  12        454.72        461.62        16.37 o                         
  -1   5  12          9.79          3.47        11.06 o                         
   0   5  12          1.77          1.55         6.36 o                         
   1   5  12         59.08         49.87         7.39 o                         
   2   5  12         92.78         94.14        10.43 o                         
   3   5  12         14.30         13.95        18.81 o                         
   4   5  12         13.60          9.99        15.89 o                         
   5   5  12          9.41          4.39        12.13 o                         
  -8   6  12         21.97         21.19         8.18 o                         
  -7   6  12        895.92        939.24        16.90 o                         
  -6   6  12         24.34         21.92        10.36 o                         
  -5   6  12        727.82        689.75        16.99 o                         
  -4   6  12          9.06          4.45         8.92 o                         
  -3   6  12        584.36        593.44        19.46 o                         
  -2   6  12         43.43         38.20         5.98 o                         
  -1   6  12        308.62        277.93         8.68 o                         
   0   6  12        130.80        125.94         8.88 o                         
   1   6  12          0.31         -1.52         8.16 o                         
   2   6  12         14.70         36.81        12.28 o                         
   3   6  12          0.00         18.41        15.72 o                         
   4   6  12         29.83         31.45        13.42 o                         
  -7   7  12          3.63         -0.36         8.42 o                         
  -6   7  12          0.07         -1.31        10.90 o                         
  -5   7  12         16.28          8.99         7.94 o                         
  -4   7  12          5.46         13.71         7.58 o                         
  -3   7  12         18.90         10.42         9.08 o                         
  -2   7  12         11.52          2.43         7.84 o                         
  -1   7  12        189.38        176.72         8.61 o                         
   0   7  12         23.79         18.64         9.89 o                         
   1   7  12         40.58         41.03         9.60 o                         
   3   7  12          6.63         10.96        17.75 o                         
  -7   8  12          0.57         10.86         7.56 o                         
  -6   8  12        109.14         97.62         7.60 o                         
  -5   8  12         85.56        102.09        11.32 o                         
  -3   8  12         99.72         87.27         7.74 o                         
  -2   8  12         22.85         13.35         7.72 o                         
  -1   8  12          1.43          4.78         8.15 o                         
   0   8  12         55.47         44.54        44.74 o                         
   1   8  12         16.02         25.24         8.94 o                         
   2   8  12          0.01         -2.87        12.53 o                         
  -6   9  12          6.89          5.98         5.78 o                         
  -5   9  12         22.73          8.97         7.51 o                         
  -4   9  12          9.74          2.56         7.62 o                         
  -3   9  12         90.01         93.34         6.78 o                         
  -2   9  12          0.26          6.67         6.90 o                         
  -1   9  12        142.64        140.08         8.18 o                         
   0   9  12          2.16          8.38         7.74 o                         
   1   9  12          1.75         -1.20         7.55 o                         
  -4  10  12          0.54          1.72         6.70 o                         
  -3  10  12          4.08          2.60         4.99 o                         
  -2  10  12         26.25         26.00         5.68 o                         
  -1  10  12         30.92         24.30         6.80 o                         
   2 -10  13         26.27         20.65         4.92 o                         
   3 -10  13          2.98          7.36         5.23 o                         
  -1  -9  13          0.36          6.94         7.59 o                         
   0  -9  13         10.97         11.37         6.84 o                         
   1  -9  13         13.40         16.98         5.56 o                         
   2  -9  13          4.12          4.43         5.95 o                         
   3  -9  13         18.08         18.40         6.97 o                         
   4  -9  13         25.88         32.25         6.06 o                         
   5  -9  13          1.07          0.02         6.06 o                         
  -3  -8  13          0.42         -1.39         7.57 o                         
  -2  -8  13         29.84         25.46         7.85 o                         
  -1  -8  13        195.11        201.06        11.26 o                         
   0  -8  13         38.34         39.02        28.71 o                         
   1  -8  13         23.07         26.18         7.24 o                         
   2  -8  13         49.34         36.76         6.67 o                         
   3  -8  13         18.48         19.63        13.25 o                         
   4  -8  13          0.91        -12.60        16.43 o                         
   5  -8  13          3.09         -2.62         7.36 o                         
   6  -8  13          0.01         -2.88         8.46 o                         
  -4  -7  13         15.54         12.86         8.36 o                         
  -3  -7  13         63.44         64.19        11.38 o                         
  -2  -7  13         76.97         72.03        49.41 o                         
  -1  -7  13         42.70         56.71         9.18 o                         
   0  -7  13          0.69          3.52         7.67 o                         
   1  -7  13        177.82        165.45         7.40 o                         
   2  -7  13         27.36         22.06         7.24 o                         
   3  -7  13         30.33         28.79         6.96 o                         
   4  -7  13        103.41         89.75         7.96 o                         
   6  -7  13          3.31          4.30        12.01 o                         
   7  -7  13         15.90         19.61         9.12 o                         
  -5  -6  13         28.86         23.95         7.88 o                         
  -4  -6  13        313.86        317.11        12.65 o                         
  -3  -6  13         23.08         13.59        11.81 o                         
  -2  -6  13        142.99        156.20        10.70 o                         
  -1  -6  13         64.75         60.77         8.27 o                         
   0  -6  13         83.54         92.83         7.57 o                         
   1  -6  13         25.49         24.85         5.63 o                         
   2  -6  13         15.30          6.88         6.48 o                         
   3  -6  13        282.25        247.57         8.65 o                         
   4  -6  13          0.30         13.02         7.62 o                         
   5  -6  13         39.87         27.76         9.83 o                         
   6  -6  13        140.92        150.25        19.68 o                         
   7  -6  13          5.05          6.27        10.51 o                         
  -6  -5  13          4.56          3.43        10.71 o                         
  -5  -5  13         38.84         43.28        11.57 o                         
  -4  -5  13        163.29        168.86        13.05 o                         
  -3  -5  13        270.87        289.78        12.64 o                         
  -2  -5  13         11.67         14.69         8.72 o                         
  -1  -5  13          0.52         -1.38         6.89 o                         
   0  -5  13         36.04         36.65         6.38 o                         
   1  -5  13         61.28         54.09         6.51 o                         
   2  -5  13        126.92        106.05         6.37 o                         
   3  -5  13         27.68         21.41         7.54 o                         
   4  -5  13          0.23         -6.89         7.15 o                         
   5  -5  13        108.45        108.35        12.82 o                         
   6  -5  13          0.00         -9.37        11.02 o                         
   7  -5  13         13.28         -0.84         9.94 o                         
   8  -5  13         48.19         55.46        15.27 o                         
  -6  -4  13          9.43          7.11         9.08 o                         
  -5  -4  13        369.11        368.56        49.96 o                         
  -4  -4  13         26.43         28.80        11.44 o                         
  -3  -4  13          0.05         -9.71         9.71 o                         
  -2  -4  13        346.42        305.89        10.47 o                         
  -1  -4  13        112.46        123.52        12.30 o                         
   0  -4  13          6.93         11.53        10.84 o                         
   1  -4  13         21.97         39.09        13.83 o                         
   2  -4  13         37.07         58.85        11.10 o                         
   3  -4  13          6.78          4.38         6.81 o                         
   4  -4  13         74.11         68.75         7.25 o                         
   5  -4  13          0.90          5.21        11.57 o                         
   6  -4  13          0.50         -1.84        13.43 o                         
   7  -4  13         27.52         38.49        12.31 o                         
   8  -4  13         15.41         19.46         9.49 o                         
  -7  -3  13         13.05         10.53         7.12 o                         
  -6  -3  13          0.01         15.76         9.68 o                         
  -5  -3  13         10.89          3.45        11.43 o                         
  -4  -3  13         70.06         80.05        10.54 o                         
  -3  -3  13         58.79         47.13         7.84 o                         
  -2  -3  13        113.56        109.26        11.71 o                         
  -1  -3  13          1.47          1.50        11.35 o                         
   0  -3  13        271.23        284.77        12.16 o                         
   1  -3  13         96.52        103.52        12.67 o                         
   2  -3  13        211.35        235.86        12.19 o                         
   3  -3  13          0.50          7.34        15.72 o                         
   4  -3  13          6.98         15.80         8.16 o                         
   5  -3  13          8.05          9.42        10.64 o                         
   6  -3  13         62.60         65.60        14.01 o                         
   8  -3  13         20.07         23.18         8.32 o                         
  -7  -2  13          1.66          0.73        10.04 o                         
  -6  -2  13         97.54        105.95        10.72 o                         
  -5  -2  13        150.15        152.86         9.67 o                         
  -4  -2  13         41.27         39.13         7.93 o                         
  -3  -2  13         13.19          2.26        11.84 o                         
  -2  -2  13          7.78          1.10         9.42 o                         
  -1  -2  13         18.22          8.03         9.57 o                         
   0  -2  13        284.89        283.53        11.93 o                         
   1  -2  13          0.02         -0.30         8.68 o                         
   2  -2  13        203.22        256.41        17.52 o                         
   3  -2  13         55.46         52.79        14.14 o                         
   4  -2  13        276.72        259.60         9.73 o                         
   5  -2  13         41.42         45.41        10.31 o                         
   6  -2  13          0.02          6.91        11.23 o                         
   7  -2  13         74.26         73.77        37.58 o                         
   8  -2  13        486.87        547.43        14.55 o                         
  -8  -1  13         48.07         56.08         7.15 o                         
  -7  -1  13          4.54          4.96         8.46 o                         
  -6  -1  13         80.44         78.44         9.70 o                         
  -5  -1  13          7.58          4.54         7.27 o                         
  -4  -1  13          2.71         -3.80         6.84 o                         
  -3  -1  13        233.32        241.90        13.03 o                         
  -2  -1  13        328.69        354.36        11.40 o                         
  -1  -1  13         90.79         80.96        12.73 o                         
   0  -1  13          0.58         15.08        10.78 o                         
   1  -1  13         13.31          2.43        10.67 o                         
   2  -1  13        284.03        304.46        14.04 o                         
   3  -1  13          2.86         -4.28        13.14 o                         
   4  -1  13        117.43        108.45         8.71 o                         
   5  -1  13         36.89         40.54         9.13 o                         
   6  -1  13          9.58          3.69         9.84 o                         
   7  -1  13        104.43        129.23        11.31 o                         
   8  -1  13          7.96         15.48         7.63 o                         
  -8   0  13        105.17         88.68         7.71 o                         
  -7   0  13        115.38        124.94        16.55 o                         
  -6   0  13         25.63         26.54         7.70 o                         
  -5   0  13          1.21         -6.85         6.88 o                         
  -4   0  13         35.70         31.98         9.26 o                         
  -3   0  13          6.16         -0.48        12.44 o                         
  -2   0  13         10.71          7.34         8.80 o                         
  -1   0  13        338.29        382.14        12.15 o                         
   0   0  13        482.64        524.87        12.94 o                         
   1   0  13        115.84        108.09        10.01 o                         
   2   0  13          0.22        -10.19        10.19 o                         
   3   0  13          0.20         -0.73        10.87 o                         
   4   0  13        205.47        190.61         9.77 o                         
   5   0  13          3.31         -0.25         9.96 o                         
   6   0  13         24.18         17.42        12.93 o                         
   7   0  13        551.94        582.49        26.28 o                         
   8   0  13         49.43         57.55         7.32 o                         
  -8   1  13         92.65         93.66         8.86 o                         
  -7   1  13         28.56         40.28        23.63 o                         
  -6   1  13         52.06         58.22         9.21 o                         
  -5   1  13        129.09        121.87         8.39 o                         
  -4   1  13         59.59         55.43        11.69 o                         
  -3   1  13          4.58         -8.04         9.60 o                         
  -2   1  13         20.58         21.14         9.06 o                         
  -1   1  13         49.37         64.49        10.18 o                         
   0   1  13         29.05         40.33        10.54 o                         
   1   1  13        517.37        576.12        11.98 o                         
   2   1  13        444.11        476.68        13.58 o                         
   3   1  13        353.99        357.06        14.70 o                         
   4   1  13         28.72         25.79         6.98 o                         
   5   1  13         69.37         65.97        10.72 o                         
   6   1  13        105.49         98.96        11.30 o                         
   7   1  13          2.43         12.81        10.38 o                         
  -8   2  13        383.85        385.17         9.74 o                         
  -7   2  13        239.69        220.18        14.88 o                         
  -6   2  13        436.49        435.66        10.34 o                         
  -5   2  13         16.56         17.15         6.14 o                         
  -4   2  13        126.06        148.57        12.86 o                         
  -3   2  13         18.53         23.33         9.21 o                         
  -2   2  13         13.43         13.07        10.45 o                         
  -1   2  13         33.47         29.78         8.50 o                         
   0   2  13        178.38        191.62        12.52 o                         
   1   2  13          5.15         -0.30         9.67 o                         
   2   2  13         39.03         33.04        10.99 o                         
   3   2  13        247.07        255.25         8.82 o                         
   4   2  13         32.82         29.33         8.57 o                         
   5   2  13         42.17         35.87        13.75 o                         
   6   2  13        105.01        117.92        46.33 o                         
   7   2  13         19.01         18.56         9.11 o                         
  -8   3  13         51.28         63.29         8.06 o                         
  -7   3  13        247.29        240.86        31.40 o                         
  -6   3  13        453.39        455.38        10.63 o                         
  -5   3  13         30.42         21.80         7.49 o                         
  -4   3  13        310.50        320.29        10.70 o                         
  -3   3  13          0.42          8.77        13.29 o                         
  -2   3  13        370.46        379.53        15.39 o                         
  -1   3  13         50.72         52.80        10.89 o                         
   0   3  13          5.75         15.67         9.63 o                         
   1   3  13          4.88        -10.39        13.08 o                         
   2   3  13        201.45        211.62        19.24 o                         
   3   3  13          3.18          4.24         7.13 o                         
   4   3  13         33.90         41.20        10.54 o                         
   5   3  13        202.56        193.67        12.71 o                         
   6   3  13         64.27         66.67        10.48 o                         
  -8   4  13        205.36        229.92        15.81 o                         
  -7   4  13         75.56         70.89        33.16 o                         
  -6   4  13        547.77        552.30        11.73 o                         
  -5   4  13        842.23        819.67        13.54 o                         
  -4   4  13        276.94        294.07         9.31 o                         
  -3   4  13          3.00          1.35        10.46 o                         
  -2   4  13        322.83        334.87        15.37 o                         
  -1   4  13         30.10         18.01        11.56 o                         
   0   4  13        250.45        254.23        13.44 o                         
   1   4  13          0.16         -5.20         7.39 o                         
   2   4  13         64.12         58.69         7.09 o                         
   3   4  13          8.52          2.75        10.86 o                         
   4   4  13        311.91        316.12        15.50 o                         
   5   4  13         39.78         43.09        11.38 o                         
   6   4  13         39.87         51.44         9.02 o                         
  -8   5  13          6.60          0.47         7.80 o                         
  -7   5  13         73.24         69.14         9.22 o                         
  -6   5  13        154.72        166.83        11.51 o                         
  -5   5  13        164.86        188.74         9.26 o                         
  -4   5  13        191.08        196.04         8.52 o                         
  -3   5  13        800.56        703.64        12.91 o                         
  -2   5  13        609.44        598.55         9.76 o                         
  -1   5  13         38.67         43.29         7.05 o                         
   0   5  13         84.79         77.77         6.73 o                         
   1   5  13         39.12         37.84         7.97 o                         
   2   5  13        170.93        156.23        10.33 o                         
   3   5  13          0.20        -10.90        11.66 o                         
   5   5  13          3.44         10.53        10.48 o                         
  -8   6  13          1.46          6.18         8.45 o                         
  -7   6  13        241.12        247.34        10.96 o                         
  -6   6  13         22.86          6.51        34.65 o                         
  -5   6  13        291.82        275.38        10.92 o                         
  -4   6  13        108.58        119.80         9.90 o                         
  -3   6  13        198.74        200.21         9.60 o                         
  -2   6  13        184.08        170.36         7.85 o                         
  -1   6  13        804.71        728.26        11.25 o                         
   0   6  13        295.87        292.71         9.23 o                         
   1   6  13          5.23         -0.39         9.91 o                         
   2   6  13         13.03         17.74        11.59 o                         
   3   6  13         14.58         15.36        18.64 o                         
   4   6  13         72.76         64.14        12.60 o                         
  -7   7  13          0.89          4.46         6.98 o                         
  -6   7  13         28.79         30.25         7.98 o                         
  -5   7  13          0.19          5.46        16.63 o                         
  -4   7  13          6.69          4.28         9.06 o                         
  -3   7  13        103.72         95.87         8.54 o                         
  -2   7  13         42.08         38.57         8.85 o                         
  -1   7  13        247.26        230.16         9.09 o                         
   0   7  13         60.93         49.32         8.55 o                         
   1   7  13        235.16        244.05        13.22 o                         
   2   7  13        102.94         83.56        11.73 o                         
   3   7  13         11.44         10.74        10.26 o                         
  -6   8  13          0.25         -4.60         8.43 o                         
  -5   8  13         19.71         20.77         8.65 o                         
  -4   8  13          0.25         -4.70        13.48 o                         
  -3   8  13          4.27         23.26        33.26 o                         
  -2   8  13         23.79         20.35         9.13 o                         
  -1   8  13          4.40          8.65        36.69 o                         
   0   8  13          4.01          0.87        11.01 o                         
   1   8  13        109.15         96.70         7.93 o                         
   2   8  13         19.11         -1.00         8.98 o                         
  -5   9  13         25.63         25.84         8.58 o                         
  -4   9  13          4.08          6.23         9.36 o                         
  -3   9  13         45.90         53.72         7.38 o                         
  -2   9  13          1.38         -0.21         7.23 o                         
  -1   9  13         25.30         19.65         6.80 o                         
   0   9  13         10.83          1.63         6.56 o                         
   1   9  13          0.13          2.01         7.16 o                         
  -1  -9  14          0.33         -0.23         7.17 o                         
   0  -9  14          1.21         -1.22         6.53 o                         
   1  -9  14          4.77          4.60         5.18 o                         
   2  -9  14          0.08          1.61         5.33 o                         
   3  -9  14          8.46          9.87         5.80 o                         
   4  -9  14         39.17         38.02         6.29 o                         
   5  -9  14          3.42         14.10         6.57 o                         
  -2  -8  14          0.14         -0.07         7.71 o                         
  -1  -8  14         53.97         56.66         8.53 o                         
   0  -8  14        121.58        116.32         9.18 o                         
   1  -8  14          0.05         -2.94        14.32 o                         
   2  -8  14          0.49         -6.90        12.61 o                         
   3  -8  14         28.95         27.45        23.45 o                         
   4  -8  14          3.29          8.39         6.92 o                         
   5  -8  14          4.72          3.19         7.22 o                         
   6  -8  14          0.82         -8.51         9.13 o                         
  -4  -7  14        114.99         83.61         9.70 o                         
  -3  -7  14        184.26        174.28        10.85 o                         
  -2  -7  14         74.04         71.19        11.93 o                         
  -1  -7  14         96.11        101.15         9.81 o                         
   0  -7  14          8.18         11.76         7.84 o                         
   1  -7  14        171.66        141.27         7.56 o                         
   2  -7  14         73.13         61.52         7.25 o                         
   3  -7  14         19.19         15.56         8.28 o                         
   4  -7  14         34.35         37.80         7.72 o                         
   5  -7  14          3.56         10.26        12.48 o                         
   6  -7  14          1.37          1.71         9.14 o                         
   7  -7  14          7.34          2.78         8.23 o                         
  -5  -6  14         95.32         75.75        10.18 o                         
  -4  -6  14        162.76        176.84        12.73 o                         
  -3  -6  14          2.21        -16.06        40.37 o                         
  -2  -6  14        133.32        136.96        11.76 o                         
  -1  -6  14        195.95        204.42         9.69 o                         
   0  -6  14         53.90         51.27         7.96 o                         
   1  -6  14         90.99         90.73         7.76 o                         
   2  -6  14         23.06         26.82         6.92 o                         
   3  -6  14        281.16        250.03         8.68 o                         
   4  -6  14         42.33         41.54         7.38 o                         
   5  -6  14         26.34         22.16        11.91 o                         
   6  -6  14         28.58         39.79         9.66 o                         
   7  -6  14         10.98         13.80         9.41 o                         
  -5  -5  14         16.38         21.85         9.96 o                         
  -4  -5  14         44.84          7.31        41.21 o                         
  -3  -5  14        252.61        251.99        12.88 o                         
  -2  -5  14         64.24         62.83         9.40 o                         
  -1  -5  14         16.05         22.10         7.49 o                         
   0  -5  14        188.00        175.51         6.63 o                         
   1  -5  14        367.56        340.41         8.34 o                         
   2  -5  14        158.00        149.94         6.93 o                         
   3  -5  14        111.14        109.82         8.13 o                         
   4  -5  14          0.04         -2.04         7.23 o                         
   5  -5  14        261.02        261.92        12.25 o                         
   7  -5  14         59.61         54.31        14.05 o                         
  -6  -4  14         40.95         29.81         8.77 o                         
  -5  -4  14         15.31         -5.67        11.35 o                         
  -4  -4  14         23.85         21.58        11.35 o                         
  -3  -4  14         84.89         91.59        10.02 o                         
  -2  -4  14        148.77        136.97         8.87 o                         
  -1  -4  14        202.59        223.20         8.16 o                         
   0  -4  14          1.24          7.38        12.13 o                         
   1  -4  14         22.03         31.79        11.21 o                         
   2  -4  14         99.62         92.19         6.41 o                         
   3  -4  14        143.17        133.81         7.27 o                         
   4  -4  14        152.28        145.12        10.52 o                         
   5  -4  14         31.49         33.21        12.40 o                         
   6  -4  14         69.96         65.68        14.46 o                         
   7  -4  14        531.62        510.68        15.35 o                         
   8  -4  14          5.52          5.62        10.81 o                         
  -7  -3  14         24.42         20.68         8.26 o                         
  -6  -3  14         51.29         49.90        10.67 o                         
  -5  -3  14          4.60          3.31         8.81 o                         
  -4  -3  14         43.09         37.98         9.64 o                         
  -3  -3  14          2.71         -0.95         8.54 o                         
  -2  -3  14          7.93          6.91         7.03 o                         
  -1  -3  14         30.14         15.82        11.82 o                         
   0  -3  14        153.91        158.47        11.78 o                         
   1  -3  14        242.58        259.11        13.16 o                         
   2  -3  14         21.61         28.80        20.70 o                         
   3  -3  14          6.73          7.52         7.83 o                         
   4  -3  14        110.24        128.30        12.02 o                         
   5  -3  14          0.07         -7.90        10.01 o                         
   6  -3  14        175.69        189.88        12.14 o                         
   7  -3  14          0.00         -2.50        10.31 o                         
   8  -3  14          1.97        -10.25        10.25 o                         
  -7  -2  14         37.66         35.53         7.73 o                         
  -6  -2  14          1.99          8.89        17.71 o                         
  -5  -2  14         31.51         27.33         9.19 o                         
  -4  -2  14          1.93          5.16         7.03 o                         
  -3  -2  14         51.13         55.08         6.51 o                         
  -2  -2  14         41.96         33.76        10.11 o                         
  -1  -2  14         19.07         29.29         9.97 o                         
   0  -2  14         62.66         73.86        11.09 o                         
   1  -2  14          0.09          4.71        10.87 o                         
   2  -2  14         95.74         97.09         9.18 o                         
   3  -2  14        286.65        288.48        15.66 o                         
   4  -2  14         89.29         93.21        10.79 o                         
   5  -2  14         19.27         19.73        12.09 o                         
   6  -2  14        844.95        824.78        17.36 o                         
   7  -2  14         82.57         93.04        11.63 o                         
   8  -2  14         64.02         71.96         8.39 o                         
  -7  -1  14          3.66          2.44         7.59 o                         
  -6  -1  14         10.74          7.05         7.65 o                         
  -5  -1  14         16.46         28.12         8.66 o                         
  -4  -1  14          3.65          1.19         7.43 o                         
  -3  -1  14         61.87         64.19        12.14 o                         
  -2  -1  14         79.05         96.25         9.97 o                         
  -1  -1  14         69.21         69.13        10.38 o                         
   0  -1  14        103.11         91.16        10.46 o                         
   1  -1  14         17.67         11.66        10.42 o                         
   2  -1  14        255.18        252.34        15.76 o                         
   3  -1  14         22.50         39.91        11.67 o                         
   4  -1  14        192.13        197.08         9.10 o                         
   5  -1  14        175.29        180.20        10.96 o                         
   6  -1  14         86.76         77.97        10.40 o                         
   7  -1  14          1.04         -0.06         9.97 o                         
   8  -1  14         11.20         14.36         7.54 o                         
  -8   0  14          3.82          8.16         6.80 o                         
  -7   0  14         49.34         45.91         8.20 o                         
  -6   0  14         71.44         75.71         8.69 o                         
  -5   0  14         23.74         21.70         7.63 o                         
  -4   0  14         46.99         53.60         7.19 o                         
  -3   0  14          0.19          9.80        12.63 o                         
  -2   0  14          0.28         13.39         9.92 o                         
  -1   0  14         61.90         83.11        10.32 o                         
   0   0  14        130.42        135.08        10.05 o                         
   1   0  14         29.05         31.10         8.46 o                         
   2   0  14         73.15         65.78        10.83 o                         
   3   0  14         11.59          7.80        11.49 o                         
   4   0  14         49.77         60.53         9.22 o                         
   5   0  14        633.90        601.03        16.52 o                         
   6   0  14          1.19          6.57        11.74 o                         
   7   0  14        435.40        453.44        12.92 o                         
  -8   1  14         91.59        100.39         7.87 o                         
  -7   1  14        116.73        109.02        10.61 o                         
  -6   1  14         67.48         78.54         8.96 o                         
  -5   1  14        205.69        183.85         8.38 o                         
  -4   1  14         80.85         71.19         6.44 o                         
  -3   1  14         10.83          6.19        11.35 o                         
  -2   1  14         31.91         55.97        10.90 o                         
  -1   1  14          0.03         -0.39         8.57 o                         
   0   1  14          4.29         -8.54        10.81 o                         
   1   1  14        339.17        376.66        18.23 o                         
   2   1  14        262.46        247.87        13.11 o                         
   3   1  14         41.86         44.10         8.62 o                         
   4   1  14         19.60         20.68         8.16 o                         
   5   1  14         11.97         16.69         9.62 o                         
   7   1  14          0.49         -1.53         8.07 o                         
  -8   2  14         11.34         11.32         7.63 o                         
  -7   2  14          0.94          5.77        30.42 o                         
  -6   2  14        152.78        148.25         8.51 o                         
  -5   2  14         74.57         74.80         7.34 o                         
  -4   2  14         52.23         62.28         5.94 o                         
  -3   2  14        167.16        172.25        10.70 o                         
  -2   2  14         23.49         25.21         9.15 o                         
  -1   2  14          2.52          1.52         8.11 o                         
   0   2  14          9.35         11.52         9.72 o                         
   1   2  14         35.41         39.17        10.19 o                         
   2   2  14         87.55         92.53        13.45 o                         
   3   2  14         47.59         54.55         7.63 o                         
   4   2  14          2.07         -6.99        10.10 o                         
   5   2  14         27.83         32.99        13.37 o                         
   6   2  14        798.63        834.20        38.59 o                         
   7   2  14          2.03         13.66         7.38 o                         
  -8   3  14         51.07         50.48         8.72 o                         
  -7   3  14         21.89          6.29        15.68 o                         
  -6   3  14        174.92        164.23         9.17 o                         
  -5   3  14          2.34         -2.93         8.37 o                         
  -4   3  14        468.45        480.00        10.81 o                         
  -3   3  14        218.08        235.99        14.92 o                         
  -2   3  14        306.94        342.95        16.26 o                         
  -1   3  14        173.01        204.65        12.78 o                         
   0   3  14          8.12         12.53        10.03 o                         
   1   3  14          0.04         -3.84        14.82 o                         
   2   3  14         75.29         74.82         8.05 o                         
   3   3  14          0.44          0.44         8.74 o                         
   4   3  14          0.57         -2.32         9.91 o                         
   5   3  14         10.33         22.12        22.02 o                         
   6   3  14         85.87         83.74        10.51 o                         
  -8   4  14        330.32        351.15        11.22 o                         
  -7   4  14          5.06          6.74         9.41 o                         
  -6   4  14        347.00        341.83        10.92 o                         
  -5   4  14        323.44        314.92        11.21 o                         
  -4   4  14        462.53        470.83        11.11 o                         
  -3   4  14          8.12          6.35         8.17 o                         
  -2   4  14        317.15        320.42        12.15 o                         
  -1   4  14         13.50          7.62         8.85 o                         
   0   4  14        172.70        176.06         7.12 o                         
   1   4  14          8.77          3.17         6.81 o                         
   2   4  14         21.51         12.48         7.42 o                         
   3   4  14         10.94          3.62         9.30 o                         
   4   4  14         34.52         24.00        11.89 o                         
   5   4  14        274.78        292.61        14.12 o                         
   6   4  14          2.69         -3.96         9.21 o                         
  -8   5  14          0.01          6.77         7.91 o                         
  -7   5  14        117.53        139.76        14.07 o                         
  -6   5  14        147.41        149.47        12.00 o                         
  -5   5  14         32.55         36.67         9.11 o                         
  -4   5  14        230.79        232.50        10.74 o                         
  -3   5  14        619.74        580.99        13.79 o                         
  -2   5  14        523.03        503.19        10.60 o                         
  -1   5  14         14.29         23.37         6.62 o                         
   0   5  14        275.55        265.66         8.39 o                         
   1   5  14          5.29          4.26         8.69 o                         
   2   5  14        217.11        199.01        13.07 o                         
   3   5  14          4.80         15.48         9.99 o                         
   4   5  14         24.16         28.89        15.45 o                         
   5   5  14          0.61          0.89        10.58 o                         
  -7   6  14          3.66          4.47         9.26 o                         
  -6   6  14          1.58          4.16        14.79 o                         
  -5   6  14         65.31         61.99        10.16 o                         
  -4   6  14        266.07        253.01        10.93 o                         
  -3   6  14         41.14         44.61         8.92 o                         
  -2   6  14        220.25        206.66         9.81 o                         
  -1   6  14        742.12        704.24         9.79 o                         
   0   6  14        368.79        350.92        10.81 o                         
   1   6  14         18.08         25.05         9.10 o                         
   2   6  14        108.35        100.97        11.92 o                         
   3   6  14         10.26        -10.42        12.87 o                         
   4   6  14         62.58         59.79        11.41 o                         
  -7   7  14         42.64         59.13         7.44 o                         
  -6   7  14          0.91          5.05         7.93 o                         
  -5   7  14          5.00          7.76        15.25 o                         
  -4   7  14         15.59         13.61         9.37 o                         
  -3   7  14        117.84        102.84         7.83 o                         
  -2   7  14        143.35        146.01         9.03 o                         
  -1   7  14        156.70        150.69         9.48 o                         
   0   7  14         92.95         99.26        10.00 o                         
   2   7  14        118.97        119.24        11.28 o                         
   3   7  14         35.60         38.14         8.26 o                         
  -6   8  14          1.97          3.56         6.62 o                         
  -5   8  14         23.14         22.92         7.48 o                         
  -4   8  14          0.17         -6.41         9.52 o                         
  -3   8  14         16.40         14.84        15.66 o                         
  -2   8  14         11.24         15.00        16.60 o                         
  -1   8  14         41.19         39.50        14.29 o                         
   0   8  14         74.10         81.58         8.51 o                         
   1   8  14        203.00        181.49        10.51 o                         
   2   8  14         27.26         23.11         6.79 o                         
  -5   9  14         25.76         28.50         7.51 o                         
  -4   9  14          3.08         -1.00         7.18 o                         
  -3   9  14          0.12          2.66         6.25 o                         
  -2   9  14          2.42         -0.55         5.34 o                         
  -1   9  14          1.56         10.95         6.41 o                         
   0   9  14          2.97          6.64         6.56 o                         
   0  -9  15          5.19         12.83         5.40 o                         
   1  -9  15          2.71          1.39         5.73 o                         
   2  -9  15          0.67         -2.45         5.12 o                         
   3  -9  15          1.70          5.27         5.92 o                         
   4  -9  15         46.09         60.07         6.21 o                         
  -2  -8  15          0.84         -5.53         7.55 o                         
  -1  -8  15          3.69          8.52         7.64 o                         
   0  -8  15        127.80        113.95         8.30 o                         
   1  -8  15         16.92         11.36         5.81 o                         
   2  -8  15         13.75         24.97         6.88 o                         
   3  -8  15          6.23          6.31         7.10 o                         
   4  -8  15          2.44         -1.99         7.00 o                         
   5  -8  15         15.48         19.82         7.16 o                         
  -3  -7  15        276.56        264.55         9.56 o                         
  -2  -7  15          6.76         11.58         9.43 o                         
  -1  -7  15         29.07         49.13        14.33 o                         
   0  -7  15         20.66         17.01         8.54 o                         
   1  -7  15         86.24         71.51         6.83 o                         
   2  -7  15         99.89         74.72         6.98 o                         
   3  -7  15          0.00         -6.55         6.81 o                         
   4  -7  15          0.59         -4.78        25.00 o                         
   5  -7  15         13.21         14.06         7.23 o                         
   6  -7  15          0.86         10.27         8.90 o                         
  -4  -6  15        179.36        157.67         9.69 o                         
  -3  -6  15          2.53         13.24        10.22 o                         
  -2  -6  15        177.35        169.00        10.28 o                         
  -1  -6  15        462.65        468.50        11.65 o                         
   0  -6  15         17.55         17.57         7.99 o                         
   1  -6  15        116.17        101.37         8.63 o                         
   2  -6  15         29.19         24.34         7.01 o                         
   3  -6  15        153.95        127.39         7.85 o                         
   4  -6  15        139.41        127.49         8.93 o                         
   6  -6  15         23.41          9.81         9.85 o                         
   7  -6  15          1.93         -0.84         8.88 o                         
  -5  -5  15        133.07        124.72         7.99 o                         
  -4  -5  15          2.17         12.52        10.55 o                         
  -3  -5  15        126.17        132.18        10.58 o                         
  -2  -5  15        251.97        265.96        11.90 o                         
  -1  -5  15         47.15         50.97         8.50 o                         
   0  -5  15        402.82        359.01        10.05 o                         
   1  -5  15        609.70        571.00         9.61 o                         
   2  -5  15         66.81         64.93         6.35 o                         
   3  -5  15         90.53         75.88         7.53 o                         
   4  -5  15         19.63         25.13         7.90 o                         
   5  -5  15        313.81        313.03        12.55 o                         
   6  -5  15         32.84         35.67        10.69 o                         
   7  -5  15         13.62         20.51        12.85 o                         
  -6  -4  15         26.36         32.79         8.36 o                         
  -5  -4  15         14.40         15.89         9.01 o                         
  -4  -4  15         20.19         16.18        10.09 o                         
  -3  -4  15        237.23        231.18        13.09 o                         
  -2  -4  15          0.19         -8.46         8.46 o                         
  -1  -4  15        177.64        192.30         7.98 o                         
   0  -4  15        107.35        118.74         7.90 o                         
   1  -4  15         72.80         64.04         6.58 o                         
   2  -4  15        372.14        325.14         7.89 o                         
   3  -4  15        405.77        355.97        10.07 o                         
   4  -4  15        265.37        230.29        10.22 o                         
   5  -4  15         31.95         18.69        11.78 o                         
   7  -4  15         38.37         42.43        11.75 o                         
  -6  -3  15          7.87          9.21         6.82 o                         
  -5  -3  15         17.25         28.69        12.67 o                         
  -4  -3  15          1.86         -3.48         8.11 o                         
  -3  -3  15          7.97          3.98         8.72 o                         
  -2  -3  15         34.16         32.04         6.36 o                         
  -1  -3  15        138.75        146.91         9.85 o                         
   0  -3  15         62.45         63.50        13.39 o                         
   1  -3  15        210.19        203.93        12.20 o                         
   2  -3  15         79.91         76.19         9.55 o                         
   3  -3  15         50.29         59.68         7.30 o                         
   4  -3  15        340.00        356.48        11.27 o                         
   5  -3  15        183.05        196.05        13.88 o                         
   6  -3  15         55.21         44.67        16.04 o                         
   7  -3  15         26.03         28.00         9.81 o                         
  -7  -2  15          6.12          7.00         7.04 o                         
  -6  -2  15          2.90         -4.66         7.25 o                         
  -5  -2  15          8.03         13.61         8.23 o                         
  -4  -2  15          3.16         12.34         8.10 o                         
  -3  -2  15        118.14        113.96         8.18 o                         
  -2  -2  15          3.29         -4.36         7.71 o                         
  -1  -2  15          0.03          1.33        11.21 o                         
   0  -2  15         30.25         14.51        10.58 o                         
   1  -2  15          4.39          4.39         9.16 o                         
   2  -2  15        145.93        139.35         9.98 o                         
   3  -2  15        270.21        274.64         9.17 o                         
   4  -2  15        745.62        672.75        11.46 o                         
   5  -2  15        442.17        434.71        19.06 o                         
   6  -2  15        242.81        234.14        13.52 o                         
   7  -2  15         18.99         12.09        10.68 o                         
  -7  -1  15         16.21         12.50         7.65 o                         
  -6  -1  15         17.87          6.05        23.99 o                         
  -5  -1  15          5.71         10.04         7.96 o                         
  -4  -1  15          0.49          5.71         7.48 o                         
  -3  -1  15          1.13         -6.13         6.13 o                         
  -2  -1  15          1.57         -0.70         9.58 o                         
  -1  -1  15        222.51        220.37        11.14 o                         
   0  -1  15         56.56         55.99        10.31 o                         
   1  -1  15          7.19         12.89         8.51 o                         
   2  -1  15         14.54         23.74        11.93 o                         
   3  -1  15          8.39          6.45         6.97 o                         
   4  -1  15         19.13         13.69         8.15 o                         
   5  -1  15          9.88          5.09        10.81 o                         
   6  -1  15         31.18         32.22        10.66 o                         
   7  -1  15         79.30         85.12        10.43 o                         
  -7   0  15        130.42        119.83         7.31 o                         
  -6   0  15         44.30         45.29         9.01 o                         
  -5   0  15         57.83         69.87         8.51 o                         
  -4   0  15          0.96         -5.46         6.36 o                         
  -3   0  15          1.48         -6.40         8.04 o                         
  -2   0  15          0.32          2.93        10.34 o                         
  -1   0  15          4.15          2.86        10.07 o                         
   0   0  15         15.94         21.14         9.45 o                         
   1   0  15         20.13         23.00        10.78 o                         
   2   0  15          3.24          7.48        10.78 o                         
   3   0  15        513.21        497.22        11.35 o                         
   4   0  15         36.39         36.00         8.52 o                         
   5   0  15       1415.51       1448.38        24.71 o                         
   6   0  15         37.35         31.72        20.98 o                         
   7   0  15         92.70        100.25         9.13 o                         
  -8   1  15         83.45         87.74         7.23 o                         
  -7   1  15        119.84        114.72         8.31 o                         
  -6   1  15         16.18         16.20         9.30 o                         
  -5   1  15        176.53        165.07         8.79 o                         
  -4   1  15         42.52         43.11         6.75 o                         
  -3   1  15         12.83         16.63        11.82 o                         
  -2   1  15         16.10         31.01        13.04 o                         
  -1   1  15          1.74          0.55        10.03 o                         
   0   1  15          0.17         -9.83         9.83 o                         
   1   1  15         19.15         29.93         9.29 o                         
   2   1  15         54.45         43.93        13.41 o                         
   3   1  15        150.77        144.18         8.47 o                         
   4   1  15         25.64         22.47         9.58 o                         
   5   1  15         42.85         36.58         9.93 o                         
   6   1  15          6.89          5.58         8.47 o                         
   7   1  15         28.76         31.43         7.09 o                         
  -8   2  15         67.64         60.04         7.00 o                         
  -7   2  15          2.08         -0.61         8.13 o                         
  -6   2  15        132.08        143.77         9.61 o                         
  -5   2  15        238.89        247.86         8.65 o                         
  -4   2  15         36.62         37.78         6.84 o                         
  -3   2  15        335.12        310.85         9.73 o                         
  -2   2  15        114.38        107.35        12.75 o                         
  -1   2  15         59.33         53.98         9.08 o                         
   0   2  15        144.64        132.38         9.94 o                         
   1   2  15         73.61         81.94         9.97 o                         
   2   2  15        119.58        103.57         7.74 o                         
   3   2  15         51.15         69.38         6.72 o                         
   4   2  15       2173.93       2146.78        18.71 o                         
   5   2  15         15.64         18.57        11.56 o                         
   6   2  15        158.41        154.08        10.27 o                         
  -8   3  15         52.68         57.44         8.68 o                         
  -7   3  15          1.49          3.27         8.35 o                         
  -6   3  15         72.20         64.47         8.36 o                         
  -5   3  15         34.93         33.27         8.40 o                         
  -4   3  15        449.05        462.55        11.08 o                         
  -3   3  15        356.31        342.55        11.60 o                         
  -2   3  15        103.97        135.28        14.70 o                         
  -1   3  15        180.59        192.09        14.14 o                         
   0   3  15          3.88          8.72        11.90 o                         
   1   3  15          0.02          2.14         7.02 o                         
   2   3  15         12.79          7.27         7.62 o                         
   3   3  15         89.85         96.46         9.28 o                         
   4   3  15          2.45         -7.76         9.87 o                         
   5   3  15         11.12         12.63        15.47 o                         
   6   3  15        120.18        125.67        10.41 o                         
  -8   4  15         64.96         62.04         7.53 o                         
  -7   4  15          0.40          7.36         8.37 o                         
  -6   4  15         75.85         83.65         9.75 o                         
  -5   4  15         32.29         33.44         9.83 o                         
  -4   4  15        351.18        335.68        11.63 o                         
  -3   4  15          0.42         -5.54         7.96 o                         
  -2   4  15        409.45        405.88         9.87 o                         
  -1   4  15        222.63        213.16         8.22 o                         
   0   4  15        117.63        132.51         7.21 o                         
   1   4  15         73.03         78.45         8.40 o                         
   2   4  15         22.10         19.29         9.80 o                         
   3   4  15        358.19        308.52        11.48 o                         
   5   4  15         97.10         81.53        11.08 o                         
  -7   5  15         16.40         31.69        10.38 o                         
  -6   5  15         85.49        111.30        36.14 o                         
  -5   5  15          0.50          0.37        10.28 o                         
  -4   5  15        247.49        245.94        11.59 o                         
  -3   5  15        312.84        284.16        10.82 o                         
  -2   5  15        302.04        292.46         9.70 o                         
  -1   5  15          1.95          3.66         6.49 o                         
   0   5  15        450.91        469.09        10.69 o                         
   1   5  15         65.41         61.43         8.19 o                         
   2   5  15        108.68        121.35        10.48 o                         
   3   5  15         19.13          9.07        15.80 o                         
   4   5  15          0.73          4.64        10.35 o                         
   5   5  15          2.02         -3.80        19.99 o                         
  -7   6  15          0.93         -4.75         7.21 o                         
  -6   6  15          9.84          4.01         9.56 o                         
  -5   6  15         17.87         34.80        12.13 o                         
  -4   6  15        175.60        170.71        11.97 o                         
  -3   6  15          5.88          3.87         9.58 o                         
  -2   6  15        196.87        206.61         9.92 o                         
  -1   6  15        433.19        412.97         9.19 o                         
   0   6  15        245.87        244.24        10.01 o                         
   1   6  15          9.35          2.12         8.16 o                         
   3   6  15          8.17          8.28        10.43 o                         
   4   6  15        118.95        102.55        10.82 o                         
  -7   7  15         88.81        128.16        16.69 o                         
  -6   7  15         11.53          4.05         9.29 o                         
  -5   7  15          1.26          2.26         9.47 o                         
  -3   7  15         76.28         73.15         8.52 o                         
  -2   7  15        176.48        157.79         9.44 o                         
  -1   7  15         63.87         71.76         7.47 o                         
   0   7  15        163.66        187.49        11.87 o                         
   1   7  15        285.53        269.94        11.82 o                         
   2   7  15         98.58        100.57         9.94 o                         
   3   7  15          0.33         -0.12         7.43 o                         
  -6   8  15          0.03          0.20         7.47 o                         
  -5   8  15        129.47        125.53        11.34 o                         
  -4   8  15          0.79         -1.19         9.14 o                         
  -3   8  15         13.05         12.05         8.38 o                         
  -2   8  15         20.57         21.13         6.66 o                         
  -1   8  15        106.87         95.88         8.98 o                         
   0   8  15        111.76        106.47         7.81 o                         
   1   8  15        203.13        212.25         7.77 o                         
   2   8  15        225.42        187.61        14.16 o                         
  -4   9  15          0.09         -1.01         7.46 o                         
  -3   9  15         48.07         63.59         7.62 o                         
  -2   9  15          2.73         10.14         6.12 o                         
  -1   9  15         12.37         11.28         5.58 o                         
   0   9  15          0.67          3.55         5.91 o                         
   1  -9  16         11.63         12.81         5.09 o                         
   2  -9  16         14.39         15.62         5.13 o                         
   3  -9  16          5.11          8.54         5.61 o                         
  -2  -8  16          0.05         -3.80         6.43 o                         
  -1  -8  16          8.79          7.42         6.94 o                         
   0  -8  16         96.66         81.33         7.10 o                         
   1  -8  16         11.71          9.89         5.81 o                         
   2  -8  16         11.07         18.62         6.38 o                         
   3  -8  16          1.47         -5.41         6.63 o                         
   4  -8  16        263.09        341.44         8.83 o                         
   5  -8  16        119.23        153.29         9.74 o                         
  -3  -7  16        135.70        126.12        10.53 o                         
  -2  -7  16          0.03         -0.19         8.68 o                         
  -1  -7  16          0.29          0.91         7.54 o                         
   0  -7  16         14.05          2.16        27.96 o                         
   1  -7  16          2.99          0.00         8.20 o                         
   2  -7  16        131.59        105.97         7.96 o                         
   4  -7  16         16.14         39.58         9.64 o                         
   5  -7  16         10.19          9.59         6.97 o                         
   6  -7  16          0.04         -5.30         7.75 o                         
  -4  -6  16        229.05        202.68         7.83 o                         
  -3  -6  16         60.29         58.27        10.05 o                         
  -2  -6  16         79.55         71.93        31.23 o                         
  -1  -6  16        498.11        511.68        11.41 o                         
   0  -6  16          0.15          0.89         9.32 o                         
   1  -6  16         29.37         35.24         7.95 o                         
   2  -6  16         24.70          9.33         7.62 o                         
   3  -6  16         17.47          2.74         8.58 o                         
   4  -6  16         73.49         42.48         9.08 o                         
   5  -6  16          2.92         22.35        12.36 o                         
   6  -6  16         32.57         41.60         9.15 o                         
  -5  -5  16        290.45        255.44         8.04 o                         
  -4  -5  16         21.58         24.81         9.57 o                         
  -3  -5  16        140.32        145.98        11.61 o                         
  -2  -5  16        496.67        517.28        12.37 o                         
  -1  -5  16         38.94         37.96         8.92 o                         
   0  -5  16        311.86        283.19         8.82 o                         
   1  -5  16        546.07        531.13        10.35 o                         
   2  -5  16          0.08          3.14         6.64 o                         
   3  -5  16         30.89         31.97         7.73 o                         
   4  -5  16         67.00         65.97         7.80 o                         
   5  -5  16        116.45         91.80        13.28 o                         
   6  -5  16         63.54         78.29        11.83 o                         
   7  -5  16          2.09         14.06        11.45 o                         
  -6  -4  16          0.29          7.06         9.61 o                         
  -5  -4  16         26.93         24.20         7.67 o                         
  -4  -4  16        174.39        158.92        21.60 o                         
  -3  -4  16        524.08        528.58        12.94 o                         
  -2  -4  16         38.43         35.34         8.52 o                         
  -1  -4  16        124.39        118.81         8.37 o                         
   0  -4  16        570.08        548.71        10.97 o                         
   1  -4  16         55.79         52.64         6.73 o                         
   2  -4  16        696.20        570.78        10.71 o                         
   3  -4  16        140.83        183.93         8.85 o                         
   4  -4  16         28.83         12.03         8.71 o                         
   5  -4  16        404.21        376.03        14.07 o                         
   6  -4  16         15.71         25.03        10.55 o                         
   7  -4  16         76.56         89.89        11.73 o                         
  -6  -3  16          1.42          1.72         7.07 o                         
  -5  -3  16          4.72          5.74        11.55 o                         
  -4  -3  16          1.06         -8.37         8.37 o                         
  -3  -3  16         63.50         58.83         8.32 o                         
  -2  -3  16        123.47        123.47         6.83 o                         
  -1  -3  16        533.54        547.65        15.84 o                         
   0  -3  16          0.71          6.30         6.71 o                         
   1  -3  16         94.96         84.28         7.95 o                         
   2  -3  16        346.62        367.92         8.33 o                         
   3  -3  16        161.73        178.83         9.64 o                         
   4  -3  16        271.42        267.89        10.52 o                         
   5  -3  16        353.53        358.99        12.47 o                         
   6  -3  16          0.04          9.66        17.10 o                         
   7  -3  16         79.30         95.67         9.64 o                         
  -7  -2  16          3.66         -1.33         5.56 o                         
  -6  -2  16          1.27         10.48         7.93 o                         
  -5  -2  16         64.12         58.96         7.57 o                         
  -4  -2  16          0.09         -3.01         7.79 o                         
  -3  -2  16          7.58         14.06         7.11 o                         
  -2  -2  16          5.41          4.26         7.09 o                         
  -1  -2  16         98.49        100.73        10.30 o                         
   0  -2  16         40.12         49.20         9.86 o                         
   1  -2  16        185.88        174.94        11.10 o                         
   2  -2  16       1122.12       1059.40        10.85 o                         
   3  -2  16        121.05         95.82         8.02 o                         
   4  -2  16        853.09        788.58        28.31 o                         
   5  -2  16         54.23         40.64        13.06 o                         
   7  -2  16        110.81        112.97        10.05 o                         
  -7  -1  16         17.13         14.63         7.27 o                         
  -6  -1  16         54.93         61.35         8.40 o                         
  -5  -1  16          0.17          3.33         8.64 o                         
  -4  -1  16         18.07         14.64         8.19 o                         
  -3  -1  16         31.10         35.49         7.58 o                         
  -2  -1  16          0.37          3.41         7.33 o                         
  -1  -1  16        110.19        120.79        10.66 o                         
   0  -1  16          9.42         22.03        10.47 o                         
   1  -1  16          7.28         17.97         9.68 o                         
   2  -1  16        180.36        198.23         9.55 o                         
   3  -1  16        292.26        297.08         8.71 o                         
   4  -1  16         17.93         28.77         9.01 o                         
   5  -1  16          7.92         -2.86        10.09 o                         
   6  -1  16         10.62         15.91        19.04 o                         
   7  -1  16        138.19        147.06         9.54 o                         
  -7   0  16         99.66         93.68         7.87 o                         
  -6   0  16          3.55         -7.47        23.75 o                         
  -5   0  16         42.53         44.74         8.03 o                         
  -4   0  16         29.91         34.23         7.38 o                         
  -3   0  16         22.91         26.43         7.99 o                         
  -2   0  16          4.93         16.14        12.19 o                         
  -1   0  16         32.24         31.76        10.31 o                         
   0   0  16         34.71         39.68        10.28 o                         
   1   0  16        138.49        115.82        11.94 o                         
   2   0  16        103.93         84.19         7.50 o                         
   3   0  16       3733.11       3651.87        59.91 o                         
   4   0  16          1.90          6.43         9.84 o                         
   5   0  16         54.25         62.53        10.75 o                         
   6   0  16         31.32         37.71         8.91 o                         
   7   0  16          8.55         10.97         7.79 o                         
  -7   1  16         68.02         58.86         8.27 o                         
  -6   1  16          3.55          4.19         7.73 o                         
  -5   1  16        110.86        106.36         7.95 o                         
  -4   1  16         30.09         36.36         7.07 o                         
  -3   1  16         44.95         47.30         6.85 o                         
  -2   1  16          0.36          6.73        10.49 o                         
  -1   1  16          0.05         -3.12        10.37 o                         
   0   1  16          1.64         -1.09        10.50 o                         
   1   1  16         43.87         27.28        10.91 o                         
   2   1  16        241.54        247.11         7.24 o                         
   3   1  16        170.35        155.65         9.29 o                         
   4   1  16          9.79         10.36         9.11 o                         
   5   1  16        106.49        109.69         8.77 o                         
   6   1  16         12.27          3.32         9.36 o                         
   7   1  16          1.04         -4.21         6.67 o                         
  -7   2  16         32.39         22.57         9.05 o                         
  -6   2  16        122.29        127.19         8.58 o                         
  -5   2  16        251.08        267.90         9.80 o                         
  -4   2  16         35.77         26.91         7.05 o                         
  -3   2  16        299.74        300.60         7.45 o                         
  -2   2  16        141.13        132.30         9.45 o                         
  -1   2  16        101.37         87.69         9.85 o                         
   0   2  16         73.17         65.90         9.87 o                         
   1   2  16          0.67          4.16         6.51 o                         
   2   2  16       2126.34       2019.66        28.92 o                         
   3   2  16          0.76         -2.37         7.40 o                         
   4   2  16        217.84        208.02         9.37 o                         
   5   2  16         14.23         10.29        18.64 o                         
   6   2  16          1.88          0.49         8.93 o                         
  -7   3  16          9.36          3.06         9.86 o                         
  -6   3  16         27.11         29.20         9.03 o                         
  -5   3  16         14.66          9.39         8.32 o                         
  -4   3  16        258.29        258.36        10.12 o                         
  -3   3  16        284.76        307.89        11.25 o                         
  -2   3  16          7.13         12.40        10.64 o                         
  -1   3  16        189.35        180.64         9.62 o                         
   0   3  16         11.83          6.51         7.58 o                         
   1   3  16         94.46         99.44         7.55 o                         
   2   3  16          3.38         -0.71         8.17 o                         
   3   3  16         12.87         19.42        10.30 o                         
   4   3  16         14.98          9.95        10.63 o                         
   5   3  16         11.19         18.50        11.27 o                         
   6   3  16          4.10          2.88         7.47 o                         
  -7   4  16          0.09         -3.79         7.43 o                         
  -6   4  16          9.33         -9.45        33.01 o                         
  -5   4  16          3.44         -9.51         9.51 o                         
  -4   4  16        118.49         96.41         9.98 o                         
  -3   4  16         18.88         22.82        10.15 o                         
  -2   4  16        449.81        455.57        10.66 o                         
  -1   4  16        414.33        403.30         9.48 o                         
   0   4  16        123.77        114.89         7.42 o                         
   1   4  16        517.43        464.93        10.05 o                         
   2   4  16          0.01          0.73         7.75 o                         
   3   4  16        214.27        194.33        10.05 o                         
   4   4  16         13.64         35.66        13.82 o                         
   5   4  16         21.75         36.17         8.89 o                         
  -7   5  16          0.36         10.81         7.93 o                         
  -6   5  16         43.25         54.39         9.62 o                         
  -5   5  16         11.18         15.45        11.56 o                         
  -4   5  16        141.05        126.12        10.32 o                         
  -3   5  16         63.48         68.00         9.89 o                         
  -2   5  16        157.51        135.81        10.72 o                         
  -1   5  16          6.14          8.98         9.05 o                         
   0   5  16        414.40        444.37        11.39 o                         
   1   5  16        152.83        134.18         9.26 o                         
   2   5  16         69.37         61.85        10.09 o                         
   3   5  16         40.29         34.15        13.45 o                         
   4   5  16          3.56         -3.31         8.90 o                         
  -7   6  16          5.47         -0.04         6.49 o                         
  -6   6  16         43.25         54.26         8.35 o                         
  -5   6  16          4.52         -1.23        14.94 o                         
  -4   6  16         78.18         83.01         9.53 o                         
  -3   6  16          0.20          4.47        10.33 o                         
  -2   6  16        205.50        200.92         9.96 o                         
  -1   6  16        141.00        139.34         8.67 o                         
   0   6  16         76.90         68.02         9.87 o                         
   1   6  16          4.18          8.58        10.28 o                         
   2   6  16        277.72        264.63        13.30 o                         
   3   6  16         47.31         42.45        10.48 o                         
   4   6  16         40.80         21.77         8.57 o                         
  -6   7  16         39.68         39.35         6.93 o                         
  -5   7  16          5.24         12.40         7.94 o                         
  -4   7  16         55.87         58.10        10.74 o                         
  -3   7  16         27.27         34.60        25.26 o                         
  -2   7  16        172.34        157.63        38.03 o                         
  -1   7  16         13.68          7.85        36.64 o                         
   0   7  16        200.54        238.29        17.69 o                         
   1   7  16        322.43        335.17        11.93 o                         
   2   7  16         92.54         95.13        10.31 o                         
  -5   8  16        105.41        119.91         9.20 o                         
  -4   8  16         19.89         14.41         6.98 o                         
  -3   8  16          4.03          9.19         7.33 o                         
  -2   8  16         46.76         48.35         6.34 o                         
  -1   8  16         98.65        104.69         8.31 o                         
   0   8  16        334.95        370.65         8.50 o                         
   1   8  16         40.68         38.92         6.67 o                         
  -3   9  16         79.69         94.64         6.67 o                         
  -2   9  16          1.18          2.09         5.15 o                         
  -1  -8  17         10.44         13.14         6.63 o                         
   0  -8  17         55.85         55.99         6.78 o                         
   1  -8  17          1.39         11.09         6.13 o                         
   2  -8  17        158.54        162.52         7.11 o                         
   3  -8  17         87.69         91.41         6.09 o                         
   4  -8  17         71.07         71.79         6.89 o                         
  -3  -7  17         14.72         10.36         6.95 o                         
  -2  -7  17          1.18          1.92         6.65 o                         
  -1  -7  17          7.01          9.89         6.73 o                         
   0  -7  17          1.87          7.50         7.12 o                         
   1  -7  17         19.72         11.51        13.45 o                         
   2  -7  17        153.35        152.68        16.51 o                         
   3  -7  17         24.11         28.27         7.09 o                         
   4  -7  17         10.56         35.54         7.56 o                         
   5  -7  17          0.00          1.91         9.77 o                         
  -4  -6  17        107.80         93.01         7.46 o                         
  -3  -6  17        134.37        113.96         8.91 o                         
  -2  -6  17          4.75         -4.61         7.60 o                         
  -1  -6  17        153.22        144.76         9.27 o                         
   0  -6  17          0.14         -0.40         8.85 o                         
   1  -6  17          3.18          5.60         9.42 o                         
   2  -6  17         45.14         48.45         7.66 o                         
   3  -6  17         17.45         22.16         7.23 o                         
   4  -6  17        273.58        324.46        30.57 o                         
   5  -6  17         16.74         23.98        11.02 o                         
   6  -6  17          6.77         15.56         8.26 o                         
  -5  -5  17        151.67        134.58         9.32 o                         
  -4  -5  17         10.29          6.50         8.18 o                         
  -3  -5  17        241.73        242.89        24.71 o                         
  -2  -5  17        404.12        389.60        10.67 o                         
  -1  -5  17         70.93         64.00         8.35 o                         
   0  -5  17         51.59         52.06         7.82 o                         
   1  -5  17        320.54        288.17         9.93 o                         
   2  -5  17          6.65         -0.39         7.62 o                         
   3  -5  17          2.36         -3.56         7.57 o                         
   4  -5  17         42.37         37.57         8.88 o                         
   5  -5  17          4.87        -12.23        41.11 o                         
   6  -5  17        120.13        113.67        16.42 o                         
  -5  -4  17          1.51          0.76         6.87 o                         
  -4  -4  17        232.72        245.87        18.59 o                         
  -3  -4  17        631.66        628.74        17.46 o                         
  -2  -4  17         17.28         18.65         8.80 o                         
  -1  -4  17        330.05        299.36        10.73 o                         
   0  -4  17       1063.65       1016.37        14.76 o                         
   1  -4  17         16.44         -2.66         7.71 o                         
   2  -4  17         30.26         29.70         8.17 o                         
   3  -4  17       1209.65       1043.91        18.43 o                         
   4  -4  17          0.16         -7.34         9.88 o                         
   5  -4  17         45.38         75.95        16.49 o                         
   6  -4  17         31.43         33.44        10.62 o                         
   7  -4  17         25.71         22.45        10.80 o                         
  -6  -3  17          0.00         -2.39         5.22 o                         
  -5  -3  17        144.68        152.26         8.37 o                         
  -4  -3  17          0.37          6.92         7.65 o                         
  -3  -3  17         44.79         46.10         8.82 o                         
  -2  -3  17        285.47        270.96         8.86 o                         
  -1  -3  17       1241.12       1185.72        29.73 o                         
   0  -3  17         45.32         37.08         7.42 o                         
   1  -3  17        138.06        139.88         7.35 o                         
   2  -3  17        507.70        513.00         9.32 o                         
   3  -3  17         91.29         89.67         8.92 o                         
   4  -3  17        121.44        133.34        10.55 o                         
   5  -3  17        442.96        466.99        12.77 o                         
   6  -3  17         12.21        -10.86        13.03 o                         
   7  -3  17         40.69         34.09         7.93 o                         
  -6  -2  17          2.33         -0.14         6.69 o                         
  -5  -2  17         47.35         52.00        28.48 o                         
  -4  -2  17          1.98          7.39         8.23 o                         
  -3  -2  17        128.44        115.91         9.80 o                         
  -2  -2  17         16.99         13.61         7.21 o                         
  -1  -2  17        185.58        192.17         8.27 o                         
   0  -2  17         32.85         29.69         6.50 o                         
   1  -2  17       2570.45       2542.39        23.07 o                         
   2  -2  17       2562.04       2415.16        17.31 o                         
   3  -2  17        177.61        175.12         9.76 o                         
   4  -2  17        556.50        610.08        18.50 o                         
   5  -2  17         94.40         91.34        11.90 o                         
   6  -2  17        228.70        270.34        13.55 o                         
   7  -2  17        228.54        213.39        11.80 o                         
  -7  -1  17          0.01          5.90         6.29 o                         
  -6  -1  17         57.23         58.05         7.70 o                         
  -5  -1  17          0.95         -3.32         7.33 o                         
  -4  -1  17          1.76         -2.57         7.55 o                         
  -3  -1  17         72.35         58.24         9.19 o                         
  -2  -1  17         33.16         28.19         7.70 o                         
  -1  -1  17          1.79         -0.95         7.86 o                         
   0  -1  17         21.40         15.40         6.50 o                         
   1  -1  17          7.65          6.24         5.89 o                         
   2  -1  17        190.32        188.59         7.62 o                         
   3  -1  17        894.69        923.28        19.64 o                         
   4  -1  17          3.33          5.49         9.85 o                         
   5  -1  17          0.07          6.74         9.63 o                         
   6  -1  17         72.20         68.78         9.97 o                         
   7  -1  17         59.51         55.70         9.15 o                         
  -7   0  17         30.87         31.93         6.71 o                         
  -6   0  17          0.00          5.33         8.68 o                         
  -5   0  17          0.55          3.54         7.82 o                         
  -4   0  17         95.12        102.03         8.39 o                         
  -3   0  17         90.52         82.22         7.61 o                         
  -2   0  17          1.84          1.37         7.74 o                         
  -1   0  17         70.94         69.89         7.26 o                         
   0   0  17        212.58        220.18         8.72 o                         
   1   0  17       5676.89       5567.65        56.14 o                         
   2   0  17         18.79         28.17         7.33 o                         
   3   0  17        731.39        726.80        12.79 o                         
   4   0  17         47.73         61.78        10.41 o                         
   5   0  17         77.78         72.03        12.29 o                         
   6   0  17          4.48          3.70         9.03 o                         
   7   0  17          2.35         -2.40         6.62 o                         
  -7   1  17         24.26         23.98         7.56 o                         
  -6   1  17         18.64         36.40        22.93 o                         
  -5   1  17         84.11         88.88         8.83 o                         
  -4   1  17          7.97         20.94         8.15 o                         
  -3   1  17         48.96         49.37         7.02 o                         
  -2   1  17         67.46         63.30         7.36 o                         
  -1   1  17         18.21         15.43         6.67 o                         
   0   1  17         33.26         31.33         6.98 o                         
   1   1  17          7.88         10.45         5.70 o                         
   2   1  17         66.22         67.89         7.04 o                         
   3   1  17        160.54        166.55        10.96 o                         
   4   1  17          5.98          1.27         9.09 o                         
   5   1  17          0.58         12.67        22.53 o                         
   6   1  17          0.06         -7.63         8.04 o                         
  -7   2  17         25.09         27.15         7.16 o                         
  -6   2  17         82.63         77.02        20.34 o                         
  -5   2  17        113.51        106.20         8.58 o                         
  -4   2  17         50.28         37.44         8.13 o                         
  -3   2  17        129.86        131.49         8.48 o                         
  -2   2  17         42.31         34.18         7.27 o                         
  -1   2  17         14.85          9.14         6.74 o                         
   0   2  17       2044.42       1839.32        15.00 o                         
   1   2  17          3.28          5.22         7.13 o                         
   2   2  17       1116.57       1143.45        14.91 o                         
   3   2  17         19.02          8.79         8.58 o                         
   4   2  17          8.48         13.28         8.11 o                         
   5   2  17         58.32         62.08         9.23 o                         
   6   2  17          1.51          1.07         8.64 o                         
  -7   3  17         70.47         78.50         8.50 o                         
  -6   3  17          9.20          1.01        15.44 o                         
  -5   3  17          6.19         10.79         9.54 o                         
  -4   3  17        118.76        103.78        11.55 o                         
  -3   3  17        225.35        247.75        13.91 o                         
  -2   3  17          8.01         11.62         8.93 o                         
  -1   3  17        263.25        251.00        10.85 o                         
   0   3  17         38.25         41.46         7.31 o                         
   1   3  17         26.37         23.91         8.65 o                         
   2   3  17          1.00         -0.91         7.43 o                         
   3   3  17         10.23         -0.24         9.06 o                         
   5   3  17         39.84         30.87         8.49 o                         
  -7   4  17          2.42          2.13         7.89 o                         
  -6   4  17          0.01         -2.77         9.65 o                         
  -5   4  17         53.38         48.90        10.88 o                         
  -4   4  17         10.98         -1.76        11.10 o                         
  -3   4  17         20.96         20.77         9.40 o                         
  -2   4  17        450.58        430.02        11.39 o                         
  -1   4  17        586.61        519.27        10.08 o                         
   0   4  17         15.49         18.98         7.24 o                         
   1   4  17         60.10         35.22        10.12 o                         
   2   4  17        110.72        103.85         8.94 o                         
   3   4  17         37.61         35.59        13.05 o                         
   4   4  17          0.32         -6.37         8.56 o                         
   5   4  17          9.68         11.82         8.29 o                         
  -7   5  17          1.55         11.23         8.20 o                         
  -6   5  17          1.78          7.55         9.54 o                         
  -4   5  17         13.95         16.34        11.56 o                         
  -3   5  17         14.56         17.01         9.78 o                         
  -2   5  17         76.66         54.17        10.84 o                         
  -1   5  17          2.72          0.86         9.59 o                         
   0   5  17        338.78        332.66        10.05 o                         
   1   5  17        169.21        166.85         9.19 o                         
   2   5  17         50.01         43.63        11.07 o                         
   3   5  17          6.64         11.34        11.50 o                         
   4   5  17         30.87         41.56         9.59 o                         
  -6   6  17         24.07         37.33         8.57 o                         
  -5   6  17          0.02         19.56        11.28 o                         
  -3   6  17          1.21         -3.88        10.65 o                         
  -2   6  17        167.92        167.35        11.47 o                         
  -1   6  17          0.25         -0.74         7.65 o                         
   0   6  17        158.86        192.50         9.13 o                         
   1   6  17         10.10         26.81        18.64 o                         
   2   6  17        245.70        271.66        11.87 o                         
   3   6  17        115.80        118.75         9.08 o                         
  -6   7  17         64.59         80.75         8.85 o                         
  -5   7  17         27.65         28.58        11.61 o                         
  -4   7  17         33.38         40.36         8.23 o                         
  -3   7  17          2.28         -7.39         8.34 o                         
  -2   7  17        120.41        117.04         9.54 o                         
  -1   7  17         12.43         21.99         7.05 o                         
   0   7  17        118.75         96.60         8.38 o                         
   1   7  17         81.77         80.50         9.23 o                         
   2   7  17         91.65         75.22         8.42 o                         
  -5   8  17         17.71         15.52         7.19 o                         
  -4   8  17         55.53         58.11         7.46 o                         
  -3   8  17         37.57         38.91         6.59 o                         
  -2   8  17          2.19         -1.66         7.13 o                         
  -1   8  17         99.76        106.99         6.25 o                         
   0   8  17          0.53         -2.99         6.03 o                         
   0  -8  18         12.04          9.74         6.00 o                         
   1  -8  18         90.35        108.85         6.68 o                         
   2  -8  18         41.84         56.26         7.07 o                         
   3  -8  18        113.64        150.96         7.16 o                         
   4  -8  18          0.20         -3.85         6.98 o                         
  -2  -7  18          3.53         -2.02         6.27 o                         
  -1  -7  18          2.02         -6.59         6.59 o                         
   0  -7  18          1.54         -1.25         6.46 o                         
   1  -7  18         16.16          9.28         7.95 o                         
   2  -7  18        104.25        113.66         8.37 o                         
   3  -7  18          2.04          0.93         6.59 o                         
   4  -7  18          8.33          2.96         7.58 o                         
   5  -7  18         19.55         27.33        10.30 o                         
  -3  -6  18         77.94         71.52         6.28 o                         
  -2  -6  18          1.70         -0.30         7.91 o                         
  -1  -6  18          4.16         20.27        13.70 o                         
   0  -6  18          3.97          2.89        20.75 o                         
   1  -6  18         31.36         36.81         7.89 o                         
   2  -6  18          2.91         15.82         7.57 o                         
   3  -6  18         14.69          7.16        23.43 o                         
   4  -6  18        104.25        119.14         8.19 o                         
   5  -6  18         10.20          6.45         8.79 o                         
   6  -6  18          3.85          9.89         9.95 o                         
  -4  -5  18          7.99          4.55         6.38 o                         
  -3  -5  18        139.82        127.92         8.99 o                         
  -2  -5  18         68.52         59.92        28.80 o                         
  -1  -5  18        167.71        163.74        10.03 o                         
   0  -5  18          5.13          2.14         8.79 o                         
   1  -5  18         44.91         43.87         8.67 o                         
   2  -5  18          0.01         -5.85         8.67 o                         
   3  -5  18          0.21          7.96         8.61 o                         
   5  -5  18          8.24         13.46        11.62 o                         
   6  -5  18        102.69         93.50        11.11 o                         
  -5  -4  18          7.61          8.36         5.70 o                         
  -4  -4  18         70.04         66.07         7.63 o                         
  -3  -4  18        153.43        156.37        10.20 o                         
  -2  -4  18          4.15          8.44         9.38 o                         
  -1  -4  18        970.87        897.98        15.80 o                         
   0  -4  18         51.85         59.34         8.86 o                         
   1  -4  18        847.45        688.27        13.53 o                         
   2  -4  18        121.38        120.63         8.67 o                         
   3  -4  18        175.28        183.35        11.86 o                         
   4  -4  18          6.54         15.96        10.69 o                         
   5  -4  18          0.08        -12.48        15.84 o                         
   6  -4  18         35.71         35.97        10.54 o                         
  -6  -3  18          9.44         20.76         8.44 o                         
  -5  -3  18        217.52        219.71         6.91 o                         
  -4  -3  18         26.52         32.61        20.28 o                         
  -3  -3  18          9.07          7.38         7.69 o                         
  -2  -3  18        399.76        414.85        12.19 o                         
  -1  -3  18        866.17        833.02        21.64 o                         
   0  -3  18         30.25         15.79         8.22 o                         
   1  -3  18        444.64        427.05        10.30 o                         
   2  -3  18        343.62        338.83        10.79 o                         
   3  -3  18        111.48        111.91        10.24 o                         
   4  -3  18         54.03         58.72         9.80 o                         
   5  -3  18        242.16        231.34        23.58 o                         
   6  -3  18          3.58         24.27        10.64 o                         
   7  -3  18         13.43          8.99        23.74 o                         
  -6  -2  18          3.43          2.36         5.46 o                         
  -5  -2  18          0.10         -1.65         6.58 o                         
  -4  -2  18         33.30         40.06         8.05 o                         
  -3  -2  18        502.90        487.33        12.11 o                         
  -2  -2  18        146.05        132.96        10.36 o                         
  -1  -2  18         94.79         98.40         7.52 o                         
   0  -2  18       4849.31       4567.15        51.81 o                         
   1  -2  18        679.80        672.49        11.85 o                         
   2  -2  18        131.22        129.86         9.55 o                         
   3  -2  18        184.42        196.45        11.39 o                         
   4  -2  18        625.83        722.81        18.10 o                         
   6  -2  18        100.39        115.15        14.85 o                         
   7  -2  18        199.82        226.20        21.13 o                         
  -6  -1  18         94.45        105.35         7.70 o                         
  -5  -1  18         55.78         47.64        26.47 o                         
  -4  -1  18         23.12         22.55         8.29 o                         
  -3  -1  18         69.95         57.39         9.16 o                         
  -2  -1  18          0.14          3.98         8.56 o                         
  -1  -1  18        314.72        311.74        10.94 o                         
   0  -1  18         22.96         31.34         7.08 o                         
   1  -1  18         13.40          9.97         7.07 o                         
   2  -1  18        428.31        403.38        10.30 o                         
   3  -1  18        897.21        953.21        14.52 o                         
   4  -1  18          0.21         -0.20         9.51 o                         
   6  -1  18        193.22        221.23        10.89 o                         
  -7   0  18          0.11         -6.23         7.33 o                         
  -6   0  18          2.64         11.92         8.03 o                         
  -5   0  18         78.80         79.97         7.63 o                         
  -4   0  18        123.93        119.22         8.32 o                         
  -3   0  18         24.22         26.68         8.72 o                         
  -2   0  18         41.34         44.18         8.26 o                         
  -1   0  18       3783.71       3692.32        68.09 o                         
   0   0  18         10.04         -6.51         6.51 o                         
   1   0  18       2490.49       2417.20        18.91 o                         
   2   0  18         31.16         30.86         7.05 o                         
   3   0  18        157.58        167.76        11.32 o                         
   4   0  18        145.60        172.38        11.91 o                         
   5   0  18        447.06        553.58        44.59 o                         
   6   0  18          1.79          4.75         7.72 o                         
  -7   1  18         15.81         10.29         6.66 o                         
  -6   1  18         17.93         20.74         7.38 o                         
  -5   1  18         36.09         38.75         7.44 o                         
  -4   1  18          0.04          2.86         8.50 o                         
  -3   1  18         12.14         24.76         9.04 o                         
  -2   1  18        197.88        188.42         9.73 o                         
  -1   1  18         90.88         88.39         7.32 o                         
   0   1  18          0.38         -4.13         6.36 o                         
   1   1  18         57.02         45.60         6.65 o                         
   2   1  18          1.98          3.41         7.73 o                         
   3   1  18         24.91         15.36         9.48 o                         
   4   1  18        102.51        135.15         9.89 o                         
   5   1  18         27.97         27.23        11.20 o                         
   6   1  18         14.71         16.29         7.95 o                         
  -7   2  18          4.26          4.51         6.00 o                         
  -6   2  18         68.94         69.72         8.29 o                         
  -5   2  18         20.47         16.48         7.94 o                         
  -4   2  18         32.23         41.67        10.22 o                         
  -3   2  18         13.38         14.68         8.26 o                         
  -2   2  18        790.25        696.18        13.46 o                         
  -1   2  18          2.25         -5.44         7.02 o                         
   0   2  18        998.74        889.07        15.56 o                         
   1   2  18        248.24        237.93         8.98 o                         
   2   2  18          2.23          7.15         8.71 o                         
   3   2  18          1.87          9.96        11.53 o                         
   4   2  18         31.65         18.05        36.94 o                         
   5   2  18         10.12         12.95         7.92 o                         
   6   2  18         19.14         15.94         6.89 o                         
  -7   3  18         64.61         93.02        10.40 o                         
  -6   3  18          0.63         -0.94         8.40 o                         
  -5   3  18         14.89          7.41        11.94 o                         
  -4   3  18        119.28        116.87        10.01 o                         
  -3   3  18        148.68        164.16        14.75 o                         
  -2   3  18         54.01         41.88        10.57 o                         
  -1   3  18         22.66         11.30         9.68 o                         
   0   3  18         17.32         19.31         9.77 o                         
   1   3  18          1.53         -0.84         8.26 o                         
   2   3  18          6.98          6.15         9.31 o                         
   3   3  18        134.35        129.05        10.14 o                         
   4   3  18          9.63          4.04         7.79 o                         
   5   3  18          4.72          1.42         7.72 o                         
  -7   4  18          0.01         -3.56         7.44 o                         
  -6   4  18          2.45         -1.05         8.71 o                         
  -4   4  18          5.50         18.47        11.19 o                         
  -3   4  18         82.65         61.05        12.15 o                         
  -2   4  18        153.18        163.02        10.76 o                         
  -1   4  18         10.39          8.21         9.12 o                         
   0   4  18        123.33         97.10         8.26 o                         
   1   4  18         71.53         49.67         9.41 o                         
   2   4  18          8.99         13.17         7.92 o                         
   3   4  18         24.66         38.94        11.55 o                         
   4   4  18          2.93         11.13         9.05 o                         
  -6   5  18         22.84         23.36         7.76 o                         
  -5   5  18          0.02          5.77         9.52 o                         
  -4   5  18          7.66         12.82        11.58 o                         
  -3   5  18        154.32        140.45        10.89 o                         
  -2   5  18          2.14         -4.56         9.51 o                         
  -1   5  18          0.11          0.71        11.06 o                         
   0   5  18        297.03        288.33        11.82 o                         
   1   5  18         86.44         85.99        10.75 o                         
   2   5  18         70.53         71.14        15.98 o                         
   3   5  18         16.25          9.98         9.89 o                         
   4   5  18         14.01          9.23         7.40 o                         
  -6   6  18          0.53         -8.33         8.33 o                         
  -5   6  18          0.01          1.72        11.53 o                         
  -4   6  18          7.87         10.33         9.15 o                         
  -3   6  18          0.98          6.88        24.10 o                         
  -2   6  18          7.61         14.46        23.08 o                         
  -1   6  18          5.50        -18.69        36.09 o                         
   0   6  18         14.38         18.99        41.71 o                         
   1   6  18         13.60         22.09         7.56 o                         
   2   6  18        208.68        174.90        11.57 o                         
   3   6  18        101.44         89.28         6.72 o                         
  -5   7  18         37.73         45.30         7.31 o                         
  -4   7  18          2.36         17.09        10.44 o                         
  -3   7  18          9.09          2.62         8.08 o                         
  -2   7  18         22.74         12.17         7.14 o                         
  -1   7  18          2.10         -3.03         6.07 o                         
   0   7  18          6.26          2.20         7.09 o                         
   1   7  18          1.11         -2.82         5.55 o                         
  -4   8  18         15.85         18.44         8.41 o                         
  -3   8  18         49.59         58.15         6.06 o                         
  -2   8  18        278.33        305.93         9.21 o                         
  -1   8  18         36.96         44.54         6.14 o                         
   0   8  18         97.00         94.27         6.10 o                         
   1  -8  19         57.67         62.33         6.14 o                         
   2  -8  19         47.38         47.66         6.10 o                         
  -1  -7  19          2.62          3.64         5.33 o                         
   0  -7  19         21.59         20.35         6.93 o                         
   1  -7  19          0.20          2.79         7.62 o                         
   2  -7  19          8.15         12.24         7.11 o                         
   3  -7  19          0.13         -5.36         6.02 o                         
   4  -7  19         44.27         54.28         8.18 o                         
  -3  -6  19          3.30          2.16         5.68 o                         
  -2  -6  19         11.23          7.83         6.75 o                         
  -1  -6  19          8.65          7.21         6.50 o                         
   0  -6  19          0.05          6.16        10.16 o                         
   1  -6  19          9.73         -4.76        20.11 o                         
   2  -6  19          0.89         -5.58        13.01 o                         
   3  -6  19         10.58         -1.48         7.54 o                         
   4  -6  19         20.90         19.53         7.50 o                         
   5  -6  19          4.51          2.54         9.02 o                         
  -4  -5  19         58.89         60.04         5.51 o                         
  -3  -5  19          5.84          5.80         6.77 o                         
  -2  -5  19         10.59         17.81         7.42 o                         
  -1  -5  19         87.78         99.26        12.98 o                         
   0  -5  19          7.18         12.90         8.63 o                         
   1  -5  19          0.02         -2.58         8.50 o                         
   2  -5  19          0.28          1.98         7.66 o                         
   3  -5  19          4.21         -0.83        26.43 o                         
   4  -5  19          2.22         -2.33        10.29 o                         
   5  -5  19          7.98         11.98        10.57 o                         
   6  -5  19         39.62         35.30         7.99 o                         
  -5  -4  19          4.36          1.95         5.44 o                         
  -4  -4  19         11.64          9.61         5.92 o                         
  -3  -4  19         35.85         53.14        14.86 o                         
  -2  -4  19        267.68        251.89        10.46 o                         
  -1  -4  19         87.03         69.31         9.54 o                         
   0  -4  19        212.09        194.35        10.46 o                         
   1  -4  19         92.20         86.88        10.60 o                         
   2  -4  19         10.54         20.43         8.80 o                         
   3  -4  19          2.42         -0.07        10.87 o                         
   5  -4  19         11.39         21.82        13.03 o                         
   6  -4  19         23.89         23.78        11.66 o                         
  -5  -3  19         42.16         46.48         5.63 o                         
  -4  -3  19        127.70        120.20         7.31 o                         
  -3  -3  19          5.74          1.96         9.26 o                         
  -2  -3  19         75.62         67.12         9.39 o                         
  -1  -3  19        119.44        104.99         9.72 o                         
   0  -3  19         41.73         32.79         9.16 o                         
   1  -3  19        339.11        337.65        10.13 o                         
   2  -3  19        192.29        206.81         9.61 o                         
   3  -3  19        144.52        158.11        10.18 o                         
   4  -3  19         51.98         62.33        12.74 o                         
   5  -3  19         68.87         91.47        11.70 o                         
   6  -3  19          0.51         19.78        13.43 o                         
  -6  -2  19         30.75         36.85         5.43 o                         
  -5  -2  19         62.50         59.80         6.81 o                         
  -4  -2  19        109.19        117.06        30.27 o                         
  -3  -2  19         99.83         87.60        10.00 o                         
  -2  -2  19       1828.58       1779.86        37.68 o                         
  -1  -2  19         58.52         52.43         9.99 o                         
   0  -2  19         26.29         28.51         8.13 o                         
   1  -2  19        559.63        518.82         9.92 o                         
   2  -2  19         20.47         13.48         7.75 o                         
   3  -2  19        272.00        263.03        11.49 o                         
   4  -2  19        293.14        331.15        17.35 o                         
   5  -2  19         94.12         96.34        10.33 o                         
   6  -2  19         33.62         43.97        10.00 o                         
  -6  -1  19        166.62        174.80         6.62 o                         
  -5  -1  19        228.74        222.99         8.00 o                         
  -4  -1  19          1.46          2.17         7.17 o                         
  -3  -1  19          5.14          1.76         7.62 o                         
  -2  -1  19         83.25         97.76        10.27 o                         
  -1  -1  19        672.63        677.74        15.42 o                         
   0  -1  19          2.72         -7.24         7.24 o                         
   1  -1  19         36.88         30.99         9.11 o                         
   2  -1  19        296.89        288.94        10.05 o                         
   3  -1  19        411.36        445.77        12.22 o                         
   4  -1  19          0.11         -4.96        11.64 o                         
   5  -1  19        224.79        250.47        11.24 o                         
   6  -1  19        197.06        210.98         9.26 o                         
  -6   0  19         26.78         24.08         5.94 o                         
  -5   0  19        131.45        163.50        35.00 o                         
  -4   0  19        267.62        278.47        10.25 o                         
  -3   0  19       1905.84       1817.01        19.15 o                         
  -2   0  19         15.42          5.52         9.50 o                         
  -1   0  19       1335.46       1336.92        19.52 o                         
   0   0  19         67.63         54.21         7.94 o                         
   1   0  19        889.21        928.21        14.68 o                         
   2   0  19         26.19         28.63        10.29 o
[truncated: 54,595 more chars]
